# Supplementary material for: Formate Utilization by the Crenarchaeon Desulfurococcus amylolyticus
Source: Microorganisms. 2020 Mar 23;8(3):454. doi: 10.3390/microorganisms8030454 (PMC7143981; doi:10.3390/microorganisms8030454)
Supplement: Supplementary file 1 [file microorganisms-08-00454-s001.zip]

Archive with 5 entries (5 files):
- Supplementary_Figure_1.TIF
- Supplementary_Table_1.xlsx
- Supplementary_Table_2.xlsx
- Supplementary_Table_3.xlsx
- Supplementary_Table_4.docx
