# Supplementary material for: Formate Utilization by the Crenarchaeon Desulfurococcus amylolyticus
Source: Microorganisms. 2020 Mar 23;8(3):454. doi: 10.3390/microorganisms8030454 (PMC7143981; doi:10.3390/microorganisms8030454)
Supplement: Supplementary file 1 [file microorganisms-08-00454-s001.zip › Supplementary_Table_1.xlsx]

## Sheet: Sheet1
Pyruvate formate lyase
query (e.g., gene) sequence id	query_gene_name	query_name	subject (e.g., reference genome) sequence id	subject_name	percentage of identical matches	alignment length	number of mismatches	number of gap openings	start of alignment in query	end of alignment in query	start of alignment in subject	end of alignment in subject	expect value	bit score
WP_014767931.1	Desfe_1164	radical_SAM_protein_[Desulfurococcus_amylolyticus]	WP_000111043.1	MULTISPECIES: pyruvate formate lyase-activating protein [Proteobacteria]	22.517	151	108	5	26	173	161	305	2.01e-05	40.4
WP_014767931.1	Desfe_1164	radical_SAM_protein_[Desulfurococcus_amylolyticus]	WP_011012186.1	radical_SAM_protein_[Pyrococcus_furiosus]	49.4	348	150	11	26	369	5	330	3.00E-89	325.1
WP_048815859.1	Desfe_0583	AmmeMemoRadiSam_system_radical_SAM_enzyme_[Desulfurococcus_amylolyticus]	WP_014357109.1	AmmeMemoRadiSam_system_radical_SAM_enzyme_[Acetobacterium_woodii]	36.9	279	167	5	26	301	18	290	6.20E-52	201.1
WP_048815859.2	Desfe_0583	AmmeMemoRadiSam_system_radical_SAM_enzyme_[Desulfurococcus_amylolyticus]	WP_012571372.1	AmmeMemoRadiSam_system_radical_SAM_enzyme_[Thermococcus_onnurineus]	45143	350	188	4	13	360	1	348	5.53e-106	311
WP_048815859.1	Desfe_0583	AmmeMemoRadiSam_system_radical_SAM_enzyme_[Desulfurococcus_amylolyticus]	WP_014835402.1	AmmeMemoRadiSam_system_radical_SAM_enzyme_[Pyrococcus_furiosus]	46.4	351	182	5	13	360	1	348	4.10E-96	347.8
Formate dehydrogenase
query (e.g., gene) sequence id	query_gene_name	query_name	subject (e.g., reference genome) sequence id	subject_name	percentage of identical matches	alignment length	number of mismatches	number of gap openings	start of alignment in query	end of alignment in query	start of alignment in subject	end of alignment in subject	expect value	bit score
WP_014767161.1	Desfe_0350	cation:proton_antiporter_[Desulfurococcus_amylolyticus]	WP_012571224.1	cation:proton_antiporter_[Thermococcus_onnurineus]	37.9	531	306	8	9	527	3	521	4.90E-90	328.2
WP_014767161.1	Desfe_0350	cation:proton_antiporter_[Desulfurococcus_amylolyticus]	WP_012572542.1	cation:proton_antiporter_[Thermococcus_onnurineus]	39.1	496	284	6	9	495	3	489	1.20E-91	333.6
WP_014767859.1	Desfe_1091	cation:proton_antiporter_[Desulfurococcus_amylolyticus]	WP_012571224.1	cation:proton_antiporter_[Thermococcus_onnurineus]	43.2	458	257	3	5	460	3	459	1.10E-102	370.2
WP_014767859.1	Desfe_1091	cation:proton_antiporter_[Desulfurococcus_amylolyticus]	WP_012572542.1	cation:proton_antiporter_[Thermococcus_onnurineus]	41.4	514	289	6	5	513	3	509	9.10E-105	377.1
WP_014767160.1	Desfe_0349	cation:proton_antiporter_[Desulfurococcus_amylolyticus]	WP_012571225.1	cation:proton_antiporter_[Thermococcus_onnurineus]	52.9	157	70	2	15	171	9	161	4.40E-40	160.6
WP_014767160.1	Desfe_0349	cation:proton_antiporter_[Desulfurococcus_amylolyticus]	WP_012572541.1	cation:proton_antiporter_[Thermococcus_onnurineus]	53.5	157	69	2	15	171	9	161	5.70E-40	160.2
WP_014767858.1	Desfe_1090	cation:proton_antiporter_[Desulfurococcus_amylolyticus]	WP_012571225.1	cation:proton_antiporter_[Thermococcus_onnurineus]	49.7	157	79	0	5	161	5	161	1.00E-38	156
WP_014767858.1	Desfe_1090	cation:proton_antiporter_[Desulfurococcus_amylolyticus]	WP_012572541.1	cation:proton_antiporter_[Thermococcus_onnurineus]	55.4	157	70	0	5	161	5	161	8.10E-44	172.9
WP_014767159.1	Desfe_0348	Na+/H+_antiporter_subunit_C_[Desulfurococcus_amylolyticus]	WP_012571226.1	Na+/H+_antiporter_subunit_C_[Thermococcus_onnurineus]	44.4	133	66	2	2	134	4	128	1.60E-21	98.6
WP_014767159.1	Desfe_0348	Na+/H+_antiporter_subunit_C_[Desulfurococcus_amylolyticus]	WP_012572540.1	Na+/H+_antiporter_subunit_C_[Thermococcus_onnurineus]	42.4	125	68	1	5	129	1	121	2.30E-20	94.7
WP_014767857.1	Desfe_1089	Na+/H+_antiporter_subunit_C_[Desulfurococcus_amylolyticus]	WP_012571226.1	Na+/H+_antiporter_subunit_C_[Thermococcus_onnurineus]	51.2	125	61	0	1	125	1	125	1.50E-27	118.6
WP_014767857.1	Desfe_1089	Na+/H+_antiporter_subunit_C_[Desulfurococcus_amylolyticus]	WP_012572540.1	Na+/H+_antiporter_subunit_C_[Thermococcus_onnurineus]	53.4	118	55	0	6	123	4	121	3.00E-28	120.9
WP_014767856.1	Desfe_1088	Na+/H+_antiporter_subunit_C_[Desulfurococcus_amylolyticus]	WP_012571227.1	Na+/H+_antiporter_subunit_C_[Thermococcus_onnurineus]	47.737	243	118	2	8	245	10	248	3.99e-73	64.2
WP_014767856.1	Desfe_1088	Na+/H+_antiporter_subunit_C_[Desulfurococcus_amylolyticus]	WP_012572539.1	Na+/H+_antiporter_subunit_C_[Thermococcus_onnurineus]	47.619	252	115	4	1	245	1	242	7.04e-75	65.87
WP_014767158.1	Desfe_0347	Na+/H+_antiporter_subunit_C_[Desulfurococcus_amylolyticus]	WP_012571227.1	Na+/H+_antiporter_subunit_C_[Thermococcus_onnurineus]	42.751	269	125	8	1	263	1	246	1.79e-57	57.25
WP_014767158.1	Desfe_0347	Na+/H+_antiporter_subunit_C_[Desulfurococcus_amylolyticus]	WP_012572539.1	Na+/H+_antiporter_subunit_C_[Thermococcus_onnurineus]	41.86	258	122	6	12	263	5	240	3.66e-57	61.63
WP_012608081.1	Desfe_0346	DUF4040_domain-containing_protein_[Desulfurococcus_amylolyticus]	WP_012571228.1	DUF4040_domain-containing_protein_[Thermococcus_onnurineus]	48.7	76	39	0	10	85	7	82	5.20E-13	69.7
WP_012608081.1	Desfe_0346	DUF4040_domain-containing_protein_[Desulfurococcus_amylolyticus]	WP_012572538.1	DUF4040_domain-containing_protein_[Thermococcus_onnurineus]	49.4	81	40	1	5	85	3	82	5.70E-12	66.2
WP_014767855.1	Desfe_1087	DUF4040_domain-containing_protein_[Desulfurococcus_amylolyticus]	WP_012571228.1	DUF4040_domain-containing_protein_[Thermococcus_onnurineus]	55.1	78	35	0	5	82	6	83	8.10E-16	79
WP_014767855.1	Desfe_1087	DUF4040_domain-containing_protein_[Desulfurococcus_amylolyticus]	WP_012572538.1	DUF4040_domain-containing_protein_[Thermococcus_onnurineus]	59	78	32	0	5	82	6	83	6.60E-18	85.9
WP_014767854.1	Desfe_1086	cation:proton_antiporter_[Desulfurococcus_amylolyticus]	WP_012571229.1	cation:proton_antiporter_[Thermococcus_onnurineus]	54.8	115	52	0	4	118	2	116	1.40E-29	125.2
WP_014767854.1	Desfe_1086	cation:proton_antiporter_[Desulfurococcus_amylolyticus]	WP_012572537.1	cation:proton_antiporter_[Thermococcus_onnurineus]	57.7	111	47	0	5	115	4	114	1.10E-29	125.6
WP_014767157.1	Desfe_0345	cation:proton_antiporter_[Desulfurococcus_amylolyticus]	WP_012571229.1	cation:proton_antiporter_[Thermococcus_onnurineus]	46.7	105	55	1	7	111	3	106	2.10E-18	88.2
WP_014767157.1	Desfe_0345	cation:proton_antiporter_[Desulfurococcus_amylolyticus]	WP_012572537.1	cation:proton_antiporter_[Thermococcus_onnurineus]	47.6	105	54	1	7	111	4	107	4.70E-18	87
WP_014767156.1	Desfe_0344	pH_regulation_protein_F_[Desulfurococcus_amylolyticus]	WP_012571230.1	pH_regulation_protein_F_[Thermococcus_onnurineus]	50.6	81	39	1	10	90	14	93	3.00E-11	63.9
WP_014767156.1	Desfe_0344	pH_regulation_protein_F_[Desulfurococcus_amylolyticus]	WP_012572536.1	pH_regulation_protein_F_[Thermococcus_onnurineus]	47.6	82	42	1	9	90	12	92	3.90E-11	63.5
WP_014767853.1	Desfe_1085	pH_regulation_protein_F_[Desulfurococcus_amylolyticus]	WP_012571230.1	pH_regulation_protein_F_[Thermococcus_onnurineus]	45.6	79	43	0	14	92	16	94	3.30E-18	87
WP_014767853.1	Desfe_1085	pH_regulation_protein_F_[Desulfurococcus_amylolyticus]	WP_012572536.1	pH_regulation_protein_F_[Thermococcus_onnurineus]	49.4	79	40	0	14	92	15	93	9.40E-21	95.5
WP_014767909.1	Desfe_1141	NADH_ubiquinone_oxidoreductase_[Desulfurococcus_amylolyticus]	WP_012571232.1	hydrogenase_[Thermococcus_onnurineus]	49.7	161	68	4	7	156	5	163	5.80E-39	156.8
WP_014767909.1	Desfe_1141	NADH_ubiquinone_oxidoreductase_[Desulfurococcus_amylolyticus]	WP_012572533.1	hydrogenase_[Thermococcus_onnurineus]	49	157	64	2	7	147	8	164	8.90E-40	159.5
WP_014767908.1	Desfe_1140	4Fe-4S_dicluster_domain-containing_protein_[Desulfurococcus_amylolyticus]	WP_012571233.1	4Fe-4S_dicluster_domain-containing_protein_[Thermococcus_onnurineus]	37.821	156	83	4	21	164	27	180	1.58e-23	88.2
WP_014767908.1	Desfe_1140	4Fe-4S_dicluster_domain-containing_protein_[Desulfurococcus_amylolyticus]	WP_012572532.1	4Fe-4S_dicluster_domain-containing_protein_[Thermococcus_onnurineus]	43.5	154	69	7	21	160	4	153	4.30E-11	64.3
WP_014767907.1	Desfe_1139	hydrogenase_3_large_subunit_[Desulfurococcus_amylolyticus]	WP_012571234.1	hydrogenase_3_large_subunit_[Thermococcus_onnurineus]	50.7	489	231	5	59	538	80	567	1.70E-138	489.2
WP_014767907.1	Desfe_1139	hydrogenase_3_large_subunit_[Desulfurococcus_amylolyticus]	WP_012572531.1	hydrogenase_3_large_subunit_[Thermococcus_onnurineus]	53.2	491	218	6	56	538	83	569	4.80E-141	497.7
WP_014767906.1	Desfe_1138	hydrogenase_[Desulfurococcus_amylolyticus]	WP_012571235.1	hydrogenase_[Thermococcus_onnurineus]	33.7	300	185	6	1	288	1	298	4.70E-18	88.2
WP_014767906.1	Desfe_1138	hydrogenase_[Desulfurococcus_amylolyticus]	WP_012572530.1	hydrogenase_[Thermococcus_onnurineus]	33.1	236	141	4	8	233	11	239	6.40E-15	77.8
WP_048816005.1	Desfe_1136	NADH_ubiquinone_oxidoreductase_[Desulfurococcus_amylolyticus]	WP_012572529.1	hydrogenase_[Thermococcus_onnurineus]	30.876	217	134	5	171	375	198	410	1.66e-18	84.3
WP_048816005.1	Desfe_1136	NADH_ubiquinone_oxidoreductase_[Desulfurococcus_amylolyticus]	WP_012571236.1	hydrogenase_[Thermococcus_onnurineus]	29.614	233	146	4	160	380	183	409	7.82e-21	91.7
WP_014767903.1	Desfe_1135	Na+/H+_antiporter_subunit D_[Desulfurococcus_amylolyticus]	WP_012572528.1	NADH_dehydrogenase_[Thermococcus_onnurineus]	32.995	197	123	4	185	379	129	318	2.38e-24	95.1
WP_014767903.1	Desfe_1135	Na+/H+_antiporter_subunit D_[Desulfurococcus_amylolyticus]	WP_012571237.1	NADH_dehydrogenase_[Thermococcus_onnurineus]	33.333	189	108	9	198	379	213	390	2.56e-14	70.9
WP_014767902.1	Desfe_1134	4Fe-4S_dicluster_domain-containing_protein_[Desulfurococcus_amylolyticus]	WP_012571238.1	4Fe-4S_dicluster_domain-containing_protein_[Thermococcus_onnurineus]	45.736	129	69	1	11	139	6	133	7.28e-37	121
WP_014767902.1	Desfe_1134	4Fe-4S_dicluster_domain-containing_protein_[Desulfurococcus_amylolyticus]	WP_012572526.1	4Fe-4S_dicluster_domain-containing_protein_[Thermococcus_onnurineus]	45.8	142	77	0	12	153	8	149	2.80E-36	147.9
Formate to formaldehyde (Formyl transferase, Acylating acetaldehyde dehydrogenase, Formaldehyde dehydrogenase)
query (e.g., gene) sequence id	query_gene_name	query_name	subject (e.g., reference genome) sequence id	subject_name	percentage of identical matches	alignment length	number of mismatches	number of gap openings	start of alignment in query	end of alignment in query	start of alignment in subject	end of alignment in subject	expect value	bit score
WP_014767092.1	Desfe_0278	CoA_transferase_[Desulfurococcus_amylolyticus]	WP_001296867.1	MULTISPECIES:_acetyl-CoA--oxalate_CoA-transferase_[Proteobacteria]	40	315	184	3	8	318	15	328	1.30E-71	266.5
WP_014767577.1	Desfe_0783	acetyl-CoA_synthetase_[Desulfurococcus_amylolyticus]	WP_011012928.1	acetyl-CoA_synthetase_[Pyrococcus_furiosus]	49	204	104	0	27	230	29	232	6.40E-50	193.7
WP_014767577.1	Desfe_0783	acetyl-CoA_synthetase_[Desulfurococcus_amylolyticus]	WP_012571284.1	ATP-grasp_domain-containing_protein_[Thermococcus_onnurineus]	48.5	204	105	0	27	230	29	232	8.30E-50	193.4
WP_014767577.1	Desfe_0783	acetyl-CoA_synthetase_[Desulfurococcus_amylolyticus]	WP_011012977.1	acetyl-CoA_synthetase_[Pyrococcus_furiosus]	44.7	208	112	2	27	231	28	235	3.20E-41	164.9
WP_014767577.1	Desfe_0783	acetyl-CoA_synthetase_[Desulfurococcus_amylolyticus]	WP_012571962.1	acetyl-CoA_synthetase_[Thermococcus_onnurineus]	40.5	232	133	3	5	231	4	235	4.60E-40	161
WP_014767577.1	Desfe_0783	acetyl-CoA_synthetase_[Desulfurococcus_amylolyticus]	WP_000083005.1	MULTISPECIES:_protein_lysine_acetyltransferase_Pka_[Enterobacteriaceae]	31.9	204	137	1	27	228	489	692	2.10E-24	109
WP_014766885.1	Desfe_0067	aldehyde_dehydrogenase_[Desulfurococcus_amylolyticus]	WP_011011884.1	NADP-dependent_glyceraldehyde-3-phosphate_dehydrogenase_[Pyrococcus_furiosus]	45.7	499	267	4	8	504	9	505	8.20E-135	476.9
WP_014766885.1	Desfe_0067	aldehyde_dehydrogenase_[Desulfurococcus_amylolyticus]	WP_000772831.1	MULTISPECIES:_NAD-dependent_succinate-semialdehyde_dehydrogenase_[Enterobacteriaceae]	30	486	303	11	16	484	5	470	1.30E-60	230.3
WP_014766885.1	Desfe_0067	aldehyde_dehydrogenase_[Desulfurococcus_amylolyticus]	WP_011307354.1	aldehyde_dehydrogenase_[Methanosarcina_barkeri]	30.1	491	322	11	19	498	2	482	3.10E-57	219.2
WP_014766885.1	Desfe_0067	aldehyde_dehydrogenase_[Desulfurococcus_amylolyticus]	WP_001009090.1	MULTISPECIES:_aldehyde_dehydrogenase_PuuC_[Proteobacteria]	31.2	481	308	12	23	492	21	489	5.80E-56	214.9
WP_014766885.1	Desfe_0067	aldehyde_dehydrogenase_[Desulfurococcus_amylolyticus]	WP_048102475.1	aldehyde_dehydrogenase_[Methanosarcina_barkeri]	30	487	318	8	19	493	1	476	1.40E-54	210.3
WP_014766885.1	Desfe_0067	aldehyde_dehydrogenase_[Desulfurococcus_amylolyticus]	WP_000115943.1	MULTISPECIES:_lactaldehyde_dehydrogenase_[Enterobacteriaceae]	28.9	461	306	10	25	475	10	458	3.90E-52	202.2
WP_014766885.1	Desfe_0067	aldehyde_dehydrogenase_[Desulfurococcus_amylolyticus]	WP_000183980.1	MULTISPECIES:_aldehyde_dehydrogenase_[Proteobacteria]	28.7	499	319	14	22	499	25	507	1.40E-49	193.7
WP_014766885.1	Desfe_0067	aldehyde_dehydrogenase_[Desulfurococcus_amylolyticus]	WP_011306611.1	NAD-dependent_succinate-semialdehyde_dehydrogenase_[Methanosarcina_barkeri]	29	421	286	6	78	495	43	453	1.70E-47	186.8
WP_014766885.1	Desfe_0067	aldehyde_dehydrogenase_[Desulfurococcus_amylolyticus]	WP_001163872.1	gamma-aminobutyraldehyde_dehydrogenase_[Escherichia_coli]	28.2	489	324	12	20	496	1	474	1.10E-46	184.1
WP_014766885.1	Desfe_0067	aldehyde_dehydrogenase_[Desulfurococcus_amylolyticus]	WP_011307497.1	NAD-dependent_succinate-semialdehyde_dehydrogenase_[Methanosarcina_barkeri]	28.7	418	285	6	81	495	46	453	4.20E-46	182.2
WP_014766885.1	Desfe_0067	aldehyde_dehydrogenase_[Desulfurococcus_amylolyticus]	WP_000138615.1	MULTISPECIES:_NAD-dependent_phenylacetaldehyde_dehydrogenase_[Enterobacteriaceae]	29.1	461	300	10	32	477	32	480	7.10E-46	181.4
WP_014766885.1	Desfe_0067	aldehyde_dehydrogenase_[Desulfurococcus_amylolyticus]	WP_000156615.1	MULTISPECIES:_succinate_semialdehyde_dehydrogenase_[NAD(P)+]_Sad_[Proteobacteria]	30	403	262	6	82	477	53	442	3.50E-45	179.1
WP_048815804.1	Desfe_0019	alcohol_dehydrogenase_[Desulfurococcus_amylolyticus]	WP_011012128.1	L-threonine_3-dehydrogenase_[Pyrococcus_furiosus]	29.9	321	208	8	14	323	19	333	3.40E-28	122.1
WP_048815804.1	Desfe_0019	alcohol_dehydrogenase_[Desulfurococcus_amylolyticus]	WP_012571354.1	L-threonine_3-dehydrogenase_[Thermococcus_onnurineus]	30	320	209	8	14	323	19	333	1.30E-27	120.2
WP_048815804.1	Desfe_0019	alcohol_dehydrogenase_[Desulfurococcus_amylolyticus]	WP_000836066.1	MULTISPECIES:_starvation-sensing_protein_RspB_[Proteobacteria]	27.5	331	231	5	1	326	1	327	1.20E-25	113.6
WP_048815804.1	Desfe_0019	alcohol_dehydrogenase_[Desulfurococcus_amylolyticus]	WP_014354521.1	galactitol-1-phosphate_5-dehydrogenase_[Acetobacterium_woodii]	30.3	267	175	7	1	261	1	262	5.00E-24	108.2
WP_048815804.1	Desfe_0019	alcohol_dehydrogenase_[Desulfurococcus_amylolyticus]	WP_000106030.1	MULTISPECIES:_L-galactonate-5-dehydrogenase_[Proteobacteria]	24.5	323	240	2	1	320	4	325	1.40E-21	100.1
WP_048815804.1	Desfe_0019	alcohol_dehydrogenase_[Desulfurococcus_amylolyticus]	WP_000646007.1	MULTISPECIES:_L-threonine_3-dehydrogenase_[Proteobacteria]	26.5	283	200	5	1	277	1	281	1.40E-18	90.1
WP_048815804.1	Desfe_0019	alcohol_dehydrogenase_[Desulfurococcus_amylolyticus]	WP_000645221.1	MULTISPECIES:_Zn-dependent_NAD(P)-binding_oxidoreductase_[Proteobacteria]	23.2	353	244	9	1	329	1	350	6.00E-17	84.7
WP_048815804.1	Desfe_0019	alcohol_dehydrogenase_[Desulfurococcus_amylolyticus]	WP_000798110.1	MULTISPECIES:_Zn-dependent_NAD(P)-binding_oxidoreductase_[Proteobacteria]	25.5	329	231	9	12	328	14	340	1.00E-16	84
WP_048815804.1	Desfe_0019	alcohol_dehydrogenase_[Desulfurococcus_amylolyticus]	WP_000844219.1	MULTISPECIES:_galactitol-1-phosphate_5-dehydrogenase_[Enterobacteriaceae]	26.5	238	167	5	27	260	28	261	1.20E-14	77
WP_048815804.1	Desfe_0019	alcohol_dehydrogenase_[Desulfurococcus_amylolyticus]	WP_000842106.1	S-(hydroxymethyl)glutathione_dehydrogenase_[Escherichia_coli]	37.6	109	67	1	3	110	6	114	2.60E-12	69.3
WP_048815804.1	Desfe_0019	alcohol_dehydrogenase_[Desulfurococcus_amylolyticus]	WP_001393448.1	MULTISPECIES:_Zn-dependent_NAD(P)-binding_oxidoreductase_[Enterobacteriaceae]	35.3	153	88	3	1	142	4	156	2.60E-12	69.3
WP_014768004.1	Desfe_1240	zinc-binding_alcohol_dehydrogenase_family_protein_[Desulfurococcus_amylolyticus]	WP_000642433.1	MULTISPECIES:_zinc-dependent_alcohol_dehydrogenase_[Proteobacteria]	32.7	315	194	6	30	332	25	333	7.50E-44	174.1
WP_014768004.1	Desfe_1240	zinc-binding_alcohol_dehydrogenase_family_protein_[Desulfurococcus_amylolyticus]	WP_011305798.1	NAD(P)-dependent_alcohol_dehydrogenase_[Methanosarcina_barkeri]	33.6	253	147	6	13	246	15	265	5.10E-32	134.8
WP_014768004.1	Desfe_1240	zinc-binding_alcohol_dehydrogenase_family_protein_[Desulfurococcus_amylolyticus]	WP_000692754.1	MULTISPECIES:_aldehyde_reductase_YahK_[Proteobacteria]	28.6	336	217	9	15	332	13	343	9.50E-31	130.6
WP_014768004.1	Desfe_1240	zinc-binding_alcohol_dehydrogenase_family_protein_[Desulfurococcus_amylolyticus]	WP_001309160.1	MULTISPECIES:_aldehyde_reductase_Ahr_[Escherichia]	25.7	323	226	5	20	331	16	335	1.20E-30	130.2
Formaldehyde Assimilation (pentose phosphate pathway branch)
query (e.g., gene) sequence id	query_gene_name	query_name	subject (e.g., reference genome) sequence id	subject_name	percentage of identical matches	alignment length	number of mismatches	number of gap openings	start of alignment in query	end of alignment in query	start of alignment in subject	end of alignment in subject	expect value	bit score
WP_014767110.1	Desfe_0297	6-phospho-3-hexuloisomerase_[Desulfurococcus_amylolyticus]	WP_012571293.1	3-hexulose-6-phosphate_synthase_[Thermococcus_onnurineus]	53.3	184	86	0	18	201	223	406	7.70E-52	199.9
WP_014767110.1	Desfe_0297	6-phospho-3-hexuloisomerase_[Desulfurococcus_amylolyticus]	WP_011308058.1	6-phospho-3-hexuloisomerase_[Methanosarcina_barkeri]	40.5	195	114	2	8	201	11	204	4.40E-39	157.5
WP_014766897.1	Desfe_0079	orotidine_5'-phosphate_decarboxylase_[Desulfurococcus_amylolyticus]	WP_012571293.1	3-hexulose-6-phosphate_synthase_[Thermococcus_onnurineus]	39	213	116	4	4	212	2	204	8.60E-33	136.7
WP_014766897.1	Desfe_0079	orotidine_5'-phosphate_decarboxylase_[Desulfurococcus_amylolyticus]	WP_085983078.1	bifunctional_hexulose-6-phosphate_synthase/ribonuclease_regulator_[Methanosarcina_barkeri]	39	213	120	5	1	211	1	205	2.80E-31	131.7
WP_014766897.1	Desfe_0079	orotidine_5'-phosphate_decarboxylase_[Desulfurococcus_amylolyticus]	WP_011305956.1	3-hexulose-6-phosphate_synthase_[Methanosarcina_barkeri]	29.1	213	142	5	5	216	175	379	9.20E-19	90.1
WP_014767896.1	Desfe_1128	SIS_domain_containing_protein_[Desulfurococcus_amylolyticus]	ACL11336.1	bifunctional_phosphoglucose/phosphomannose_isomerase_[Desulfurococcus_amylolyticus_1221n]	96.386	332	9	1	61	389	1	332	0.0	645
WP_014767626.1	Desfe_0835	6_phosphogluconate_dehydrogenase	ADX82225.1	6_phosphogluconate_dehydrogenase_NAD_binding_protein_[Sulfolobus_islandicus_HVE10/4]	24.903	257	167	8	2	246	4	246	4.10e-08	52.8
WP_014767768.1	Desfe_0989	NAD-dependent_epimerase_[Desulfurococcus_amylolyticus]	WP_049684735.1	UDP-glucose_4-epimerase_[Thermoanaerobacter_kivui]	23.7	316	209	12	4	307	3	298	1.10E-12	70.5
WP_014767768.1	Desfe_0989	NAD_dependent_epimerase/dehydratase_family_protein_[Desulfurococcus_amylolyticus]	ADE03728.1	glucose_6_phosphate_1_dehydrogenase_(NAD)_[Haloferax_volcanii_DS2]	24.453	274	162	11	5	259	4	251	1.30e-11	62.8
