# Supplementary material for: Formate Utilization by the Crenarchaeon Desulfurococcus amylolyticus
Source: Microorganisms. 2020 Mar 23;8(3):454. doi: 10.3390/microorganisms8030454 (PMC7143981; doi:10.3390/microorganisms8030454)
Supplement: Supplementary file 1 [file microorganisms-08-00454-s001.zip › Supplementary_Table_2.xlsx]

## Sheet: ALL
query (e.g., gene) sequence id	query_name	subject (e.g., reference genome) sequence id	subject_name	percentage of identical matches	alignment length	number of mismatches	number of gap openings	start of alignment in query	end of alignment in query	start of alignment in subject	end of alignment in subject	expect value	bit score
WP_012607726.1	translation_initiation_factor_[Desulfurococcus_amylolyticus]	WP_012607726.1	translation_initiation_factor_[Desulfurococcus_amylolyticus]	100	105	0	0	1	105	1	105	2.70E-56	213.8
WP_012607726.1	translation_initiation_factor_[Desulfurococcus_amylolyticus]	WP_011012958.1	stress_response_translation_initiation_inhibitor_YciH_[Pyrococcus_furiosus]	52.9	70	31	2	24	92	19	87	5.10E-15	76.6
WP_012607726.1	translation_initiation_factor_[Desulfurococcus_amylolyticus]	WP_012571031.1	translation_initiation_factor_[Thermococcus_onnurineus]	51.4	70	32	2	24	92	19	87	2.00E-14	74.7
WP_012607726.1	translation_initiation_factor_[Desulfurococcus_amylolyticus]	WP_011023951.1	MULTISPECIES:_translation_initiation_factor_[Methanosarcina]	39.1	92	53	2	12	101	10	100	9.70E-14	72.4
WP_012607810.1	hypothetical_protein_[Desulfurococcus_amylolyticus]	WP_012607810.1	hypothetical_protein_[Desulfurococcus_amylolyticus]	100	91	0	0	1	91	1	91	8.30E-46	178.7
WP_012607810.1	hypothetical_protein_[Desulfurococcus_amylolyticus]	WP_014835090.1	hypothetical_protein_[Pyrococcus_furiosus]	48.1	81	41	1	10	89	5	85	1.10E-16	82
WP_012607810.1	hypothetical_protein_[Desulfurococcus_amylolyticus]	WP_012572490.1	MULTISPECIES:_hypothetical_protein_[Thermococcus]	52.2	67	32	0	23	89	16	82	1.40E-16	81.6
WP_012607810.1	hypothetical_protein_[Desulfurococcus_amylolyticus]	WP_011306220.1	MULTISPECIES:_hypothetical_protein_[Methanosarcina]	39	82	50	0	8	89	5	86	2.40E-13	70.9
WP_012607852.1	chorismate-binding_protein_[Desulfurococcus_amylolyticus]	WP_012607852.1	chorismate-binding_protein_[Desulfurococcus_amylolyticus]	100	65	0	0	1	65	1	65	2.10E-35	143.7
WP_012607879.1	molybdenum_cofactor_biosynthesis_protein_MoaE_[Desulfurococcus_amylolyticus]	WP_012607879.1	molybdenum_cofactor_biosynthesis_protein_MoaE_[Desulfurococcus_amylolyticus]	100	158	0	0	1	158	1	158	8.40E-86	312.4
WP_012607879.1	molybdenum_cofactor_biosynthesis_protein_MoaE_[Desulfurococcus_amylolyticus]	WP_011011212.1	molybdenum_cofactor_biosynthesis_protein_MoaE_[Pyrococcus_furiosus]	34.8	141	88	1	5	145	3	139	5.30E-16	80.5
WP_012607879.1	molybdenum_cofactor_biosynthesis_protein_MoaE_[Desulfurococcus_amylolyticus]	WP_012572582.1	molybdenum_cofactor_biosynthesis_protein_MoaE_[Thermococcus_onnurineus]	35.7	112	72	0	34	145	25	136	9.10E-16	79.7
WP_012607879.1	molybdenum_cofactor_biosynthesis_protein_MoaE_[Desulfurococcus_amylolyticus]	WP_011307274.1	molybdopterin_synthase_[Methanosarcina_barkeri]	31.3	134	92	0	9	142	144	277	1.00E-14	76.3
WP_012608081.1	DUF4040_domain-containing_protein_[Desulfurococcus_amylolyticus]	WP_012608081.1	DUF4040_domain-containing_protein_[Desulfurococcus_amylolyticus]	100	87	0	0	1	87	1	87	1.80E-37	151
WP_012608081.1	DUF4040_domain-containing_protein_[Desulfurococcus_amylolyticus]	WP_012571228.1	DUF4040_domain-containing_protein_[Thermococcus_onnurineus]	48.7	76	39	0	10	85	7	82	5.20E-13	69.7
WP_012608081.1	DUF4040_domain-containing_protein_[Desulfurococcus_amylolyticus]	WP_012572538.1	DUF4040_domain-containing_protein_[Thermococcus_onnurineus]	49.4	81	40	1	5	85	3	82	5.70E-12	66.2
WP_012608081.1	DUF4040_domain-containing_protein_[Desulfurococcus_amylolyticus]	WP_012571987.1	DUF4040_domain-containing_protein_[Thermococcus_onnurineus]	46.1	76	41	0	10	85	7	82	7.50E-12	65.9
WP_012608295.1	ferredoxin_[Desulfurococcus_amylolyticus]	WP_012608295.1	ferredoxin_[Desulfurococcus_amylolyticus]	100	77	0	0	1	77	1	77	6.80E-41	162.2
WP_012608483.1	30S_ribosomal_protein_S30e_[Desulfurococcus_amylolyticus]	WP_012608483.1	30S_ribosomal_protein_S30e_[Desulfurococcus_amylolyticus]	100	50	0	0	1	50	1	50	2.40E-23	103.2
WP_012608490.1	translation_initiation_factor_IF-5A_[Desulfurococcus_amylolyticus]	WP_012608490.1	translation_initiation_factor_IF-5A_[Desulfurococcus_amylolyticus]	100	132	0	0	1	132	1	132	3.20E-70	260.4
WP_012608490.1	translation_initiation_factor_IF-5A_[Desulfurococcus_amylolyticus]	WP_011012408.1	translation_initiation_factor_IF-5A_[Pyrococcus_furiosus]	46	124	66	1	8	130	9	132	1.90E-27	118.2
WP_012608490.1	translation_initiation_factor_IF-5A_[Desulfurococcus_amylolyticus]	WP_012571383.1	translation_initiation_factor_IF-5A_[Thermococcus_onnurineus]	41.9	124	71	1	8	130	9	132	2.60E-24	107.8
WP_012608490.1	translation_initiation_factor_IF-5A_[Desulfurococcus_amylolyticus]	WP_011305723.1	translation_initiation_factor_IF-5A_[Methanosarcina_barkeri]	38.3	115	68	1	11	125	10	121	1.90E-19	91.7
WP_012608514.1	methionine--tRNA_ligase_subunit_beta_[Desulfurococcus_amylolyticus]	WP_012608514.1	methionine--tRNA_ligase_subunit_beta_[Desulfurococcus_amylolyticus]	100	108	0	0	1	108	1	108	7.30E-57	215.7
WP_012608514.1	methionine--tRNA_ligase_subunit_beta_[Desulfurococcus_amylolyticus]	WP_048103149.1	methionine--tRNA_ligase_[Methanosarcina_barkeri]	45.9	109	57	1	1	107	605	713	2.60E-22	100.9
WP_012608514.1	methionine--tRNA_ligase_subunit_beta_[Desulfurococcus_amylolyticus]	WP_074592786.1	MULTISPECIES:_methionine--tRNA_ligase_[Thermoanaerobacter]	46.3	108	56	2	1	107	541	647	6.40E-21	96.3
WP_012608514.1	methionine--tRNA_ligase_subunit_beta_[Desulfurococcus_amylolyticus]	WP_011012167.1	methionine--tRNA_ligase_[Pyrococcus_furiosus]	47.7	109	53	3	1	107	617	723	2.40E-20	94.4
WP_012608514.1	methionine--tRNA_ligase_subunit_beta_[Desulfurococcus_amylolyticus]	WP_012571538.1	methionine--tRNA_ligase_[Thermococcus_onnurineus]	44.4	108	58	2	1	107	626	732	6.00E-19	89.7
WP_012608514.1	methionine--tRNA_ligase_subunit_beta_[Desulfurococcus_amylolyticus]	WP_011012813.1	methionine--tRNA_ligase_subunit_beta_[Pyrococcus_furiosus]	44.4	90	49	1	1	90	1	89	6.20E-16	79.7
WP_012608514.1	methionine--tRNA_ligase_subunit_beta_[Desulfurococcus_amylolyticus]	WP_014357843.1	methionine--tRNA_ligase_[Acetobacterium_woodii]	46.4	84	44	1	3	86	544	626	1.20E-14	75.5
WP_012608514.1	methionine--tRNA_ligase_subunit_beta_[Desulfurococcus_amylolyticus]	WP_001350533.1	MULTISPECIES:_methionine--tRNA_ligase_[Enterobacteriaceae]	47.1	87	42	3	2	86	569	653	7.60E-14	72.8
WP_012608529.1	50S_ribosomal_protein_L40e_[Desulfurococcus_amylolyticus]	WP_012608529.1	50S_ribosomal_protein_L40e_[Desulfurococcus_amylolyticus]	100	58	0	0	1	58	1	58	3.80E-28	119.4
WP_012608743.1	aminoacyl-tRNA_hydrolase_[Desulfurococcus_amylolyticus]	WP_012608743.1	aminoacyl-tRNA_hydrolase_[Desulfurococcus_amylolyticus]	100	115	0	0	1	115	1	115	6.80E-61	229.2
WP_012608743.1	aminoacyl-tRNA_hydrolase_[Desulfurococcus_amylolyticus]	WP_011012703.1	peptidyl-tRNA_hydrolase_[Pyrococcus_furiosus]	64.9	114	40	0	2	115	6	119	3.60E-38	153.7
WP_012608743.1	aminoacyl-tRNA_hydrolase_[Desulfurococcus_amylolyticus]	WP_012571302.1	peptidyl-tRNA_hydrolase_[Thermococcus_onnurineus]	54.4	114	52	0	2	115	5	118	1.70E-32	134.8
WP_012608743.1	aminoacyl-tRNA_hydrolase_[Desulfurococcus_amylolyticus]	WP_011308128.1	peptidyl-tRNA_hydrolase_[Methanosarcina_barkeri]	49.1	114	55	1	2	115	5	115	3.00E-24	107.5
WP_012608779.1	50S_ribosomal_protein_L39e_[Desulfurococcus_amylolyticus]	WP_012608779.1	50S_ribosomal_protein_L39e_[Desulfurococcus_amylolyticus]	100	52	0	0	1	52	1	52	2.10E-22	100.1
WP_012608815.1	50S_ribosomal_protein_L14e_[Desulfurococcus_amylolyticus]	WP_012608815.1	50S_ribosomal_protein_L14e_[Desulfurococcus_amylolyticus]	100	96	0	0	1	96	1	96	5.30E-51	196.1
WP_012608815.1	50S_ribosomal_protein_L14e_[Desulfurococcus_amylolyticus]	WP_011011948.1	50S_ribosomal_protein_L14e_[Pyrococcus_furiosus]	61	82	31	1	1	82	1	81	4.00E-22	100.1
WP_012608815.1	50S_ribosomal_protein_L14e_[Desulfurococcus_amylolyticus]	WP_012571052.1	50S_ribosomal_protein_L14e_[Thermococcus_onnurineus]	56.1	82	35	1	1	82	1	81	2.80E-20	94
WP_012608828.1	30S_ribosomal_protein_S14_[Desulfurococcus_amylolyticus]	WP_012608828.1	30S_ribosomal_protein_S14_[Desulfurococcus_amylolyticus]	100	54	0	0	1	54	1	54	7.90E-28	118.2
WP_012608828.1	30S_ribosomal_protein_S14_[Desulfurococcus_amylolyticus]	WP_011305138.1	30S_ribosomal_protein_S14_[Methanosarcina_barkeri]	55.6	45	20	0	9	53	5	49	2.30E-11	63.5
WP_012608828.1	30S_ribosomal_protein_S14_[Desulfurococcus_amylolyticus]	WP_012571038.1	MULTISPECIES:_30S_ribosomal_protein_S14_[Thermococcus]	50.9	53	26	0	2	54	4	56	5.20E-11	62.4
WP_012608926.1	ribonucleoprotein_[Desulfurococcus_amylolyticus]	WP_012608926.1	ribonucleoprotein_[Desulfurococcus_amylolyticus]	100	149	0	0	1	149	1	149	4.50E-81	296.6
WP_012608945.1	proteasome_subunit_beta_[Desulfurococcus_amylolyticus]	WP_012608945.1	proteasome_subunit_beta_[Desulfurococcus_amylolyticus]	100	202	0	0	1	202	1	202	2.10E-110	394.4
WP_012608945.1	proteasome_subunit_beta_[Desulfurococcus_amylolyticus]	WP_048815946.1	proteasome_subunit_beta_[Desulfurococcus_amylolyticus]	40.1	202	120	1	1	201	1	202	1.60E-36	149.1
WP_012608945.1	proteasome_subunit_beta_[Desulfurococcus_amylolyticus]	WP_012571122.1	proteasome_subunit_beta_[Thermococcus_onnurineus]	39.1	192	116	1	1	192	1	191	1.30E-35	146
WP_012608945.1	proteasome_subunit_beta_[Desulfurococcus_amylolyticus]	WP_011012551.1	proteasome_subunit_beta_[Pyrococcus_furiosus]	39.1	184	111	1	9	192	12	194	7.30E-34	140.2
WP_012608945.1	proteasome_subunit_beta_[Desulfurococcus_amylolyticus]	WP_011305233.1	proteasome_subunit_beta_[Methanosarcina_barkeri]	35.1	185	119	1	9	192	11	195	6.20E-33	137.1
WP_012608945.1	proteasome_subunit_beta_[Desulfurococcus_amylolyticus]	WP_012572388.1	proteasome_subunit_beta_[Thermococcus_onnurineus]	39.3	191	114	2	9	198	9	198	8.00E-33	136.7
WP_012608945.1	proteasome_subunit_beta_[Desulfurococcus_amylolyticus]	WP_011011272.1	proteasome_subunit_beta_[Pyrococcus_furiosus]	37.4	190	117	2	9	197	8	196	2.00E-31	132.1
WP_012608945.1	proteasome_subunit_beta_[Desulfurococcus_amylolyticus]	WP_011012717.1	proteasome_endopeptidase_complex,subunit_alpha_[Pyrococcus_furiosus]	32.4	182	115	4	9	186	38	215	1.50E-18	89.4
WP_012608945.1	proteasome_subunit_beta_[Desulfurococcus_amylolyticus]	WP_012570984.1	proteasome_endopeptidase_complex,subunit_alpha_[Thermococcus_onnurineus]	32.7	168	107	3	9	172	38	203	7.30E-18	87
WP_012608945.1	proteasome_subunit_beta_[Desulfurococcus_amylolyticus]	WP_011307461.1	proteasome_endopeptidase_complex,subunit_alpha_[Methanosarcina_barkeri]	29.2	168	114	2	9	172	37	203	1.20E-15	79.7
WP_012608945.1	proteasome_subunit_beta_[Desulfurococcus_amylolyticus]	WP_014768174.1	proteasome_endopeptidase_complex,_archaeal,_alpha_subunit_[Desulfurococcus_amylolyticus]	24.4	168	122	2	9	172	37	203	5.40E-13	70.9
WP_012608960.1	50S_ribosomal_protein_L37e_[Desulfurococcus_amylolyticus]	WP_012608960.1	50S_ribosomal_protein_L37e_[Desulfurococcus_amylolyticus]	100	62	0	0	1	62	1	62	5.50E-33	135.6
WP_012608960.1	50S_ribosomal_protein_L37e_[Desulfurococcus_amylolyticus]	WP_014835439.1	50S_ribosomal_protein_L37e_[Pyrococcus_furiosus]	64.8	54	19	0	1	54	1	54	7.20E-17	82
WP_012608960.1	50S_ribosomal_protein_L37e_[Desulfurococcus_amylolyticus]	WP_012571604.1	50S_ribosomal_protein_L37e_[Thermococcus_onnurineus]	55.6	54	24	0	1	54	1	54	1.40E-15	77.8
WP_012608960.1	50S_ribosomal_protein_L37e_[Desulfurococcus_amylolyticus]	WP_011308409.1	MULTISPECIES:_50S_ribosomal_protein_L37_[Methanosarcina]	55.6	54	23	1	1	54	1	53	1.20E-11	64.7
WP_012608969.1	30S_ribosomal_protein_S26e_[Desulfurococcus_amylolyticus]	WP_012608969.1	30S_ribosomal_protein_S26e_[Desulfurococcus_amylolyticus]	100	95	0	0	1	95	1	95	3.60E-52	199.9
WP_014766821.1	DUF2075_domain-containing_protein_[Desulfurococcus_amylolyticus]	WP_014766821.1	DUF2075_domain-containing_protein_[Desulfurococcus_amylolyticus]	100	394	0	0	1	394	1	394	4.20E-219	756.5
WP_014766821.1	DUF2075_domain-containing_protein_[Desulfurococcus_amylolyticus]	WP_012572606.1	cell_division_control_protein_Cdc6_[Thermococcus_onnurineus]	48.7	378	189	2	5	377	6	383	4.50E-96	347.8
WP_014766821.1	DUF2075_domain-containing_protein_[Desulfurococcus_amylolyticus]	WP_011011129.1	cell_division_control_protein_Cdc6_[Pyrococcus_furiosus]	48.5	379	188	3	5	377	10	387	2.10E-93	339
WP_014766821.1	DUF2075_domain-containing_protein_[Desulfurococcus_amylolyticus]	WP_011305997.1	cell_division_control_protein_Cdc6_[Methanosarcina_barkeri]	44.2	394	214	3	2	391	4	395	1.80E-89	325.9
WP_014766821.1	DUF2075_domain-containing_protein_[Desulfurococcus_amylolyticus]	WP_011302006.1	ORC_complex_protein_Cdc6/Orc1_[Methanosarcina_barkeri]	31.7	372	240	5	14	375	28	395	6.30E-50	194.5
WP_014766821.1	DUF2075_domain-containing_protein_[Desulfurococcus_amylolyticus]	WP_014766869.1	cell_division_control_protein_Cdc6_[Desulfurococcus_amylolyticus]	33.7	389	236	9	4	377	8	389	2.00E-48	189.5
WP_014766821.1	DUF2075_domain-containing_protein_[Desulfurococcus_amylolyticus]	WP_011306214.1	ATPase_AAA_[Methanosarcina_barkeri]	30.2	368	230	7	18	378	13	360	4.60E-40	161.8
WP_014766822.1	DUF99_domain-containing_protein_[Desulfurococcus_amylolyticus]	WP_014766822.1	DUF99_domain-containing_protein_[Desulfurococcus_amylolyticus]	100	189	0	0	1	189	1	189	1.20E-107	385.2
WP_014766822.1	DUF99_domain-containing_protein_[Desulfurococcus_amylolyticus]	WP_012572454.1	hypothetical_protein_[Thermococcus_onnurineus]	34.2	184	110	4	8	185	18	196	3.60E-19	91.3
WP_014766822.1	DUF99_domain-containing_protein_[Desulfurococcus_amylolyticus]	WP_011013186.1	hypothetical_protein_[Pyrococcus_furiosus]	35	183	103	7	11	185	14	188	3.10E-18	88.2
WP_014766822.1	DUF99_domain-containing_protein_[Desulfurococcus_amylolyticus]	WP_011305650.1	hypothetical_protein_[Methanosarcina_barkeri]	40.9	115	64	3	70	183	74	185	6.40E-16	80.5
WP_014766823.1	phosphoenolpyruvate_carboxykinase_(GTP)_[Desulfurococcus_amylolyticus]	WP_014766823.1	phosphoenolpyruvate_carboxykinase_(GTP)_[Desulfurococcus_amylolyticus]	100	629	0	0	1	629	1	629	0.00E+00	1260.4
WP_014766823.1	phosphoenolpyruvate_carboxykinase_(GTP)_[Desulfurococcus_amylolyticus]	WP_012571150.1	phosphoenolpyruvate_carboxykinase_(GTP)_[Thermococcus_onnurineus]	51.3	624	297	7	9	628	4	624	3.70E-185	644.4
WP_014766823.1	phosphoenolpyruvate_carboxykinase_(GTP)_[Desulfurococcus_amylolyticus]	WP_011011403.1	phosphoenolpyruvate_carboxykinase_[Pyrococcus_furiosus]	49.8	627	308	7	5	628	2	624	2.00E-183	638.6
WP_014766824.1	aspartate_aminotransferase_family_protein_[Desulfurococcus_amylolyticus]	WP_014766824.1	aspartate_aminotransferase_family_protein_[Desulfurococcus_amylolyticus]	100	451	0	0	1	451	1	451	4.00E-266	912.9
WP_014766824.1	aspartate_aminotransferase_family_protein_[Desulfurococcus_amylolyticus]	WP_012571441.1	aspartate_aminotransferase_family_protein_[Thermococcus_onnurineus]	45.8	445	230	5	11	450	5	443	9.00E-109	390.2
WP_014766824.1	aspartate_aminotransferase_family_protein_[Desulfurococcus_amylolyticus]	WP_011012375.1	aspartate_aminotransferase_family_protein_[Pyrococcus_furiosus]	44.2	446	238	5	10	450	4	443	5.80E-108	387.5
WP_014766824.1	aspartate_aminotransferase_family_protein_[Desulfurococcus_amylolyticus]	WP_014767572.1	aspartate_aminotransferase_family_protein_[Desulfurococcus_amylolyticus]	43.3	441	243	5	13	450	7	443	3.80E-99	358.2
WP_014766824.1	aspartate_aminotransferase_family_protein_[Desulfurococcus_amylolyticus]	WP_011011630.1	aspartate_aminotransferase_family_protein_[Pyrococcus_furiosus]	42.7	450	243	10	6	444	11	456	5.70E-95	344.4
WP_014766824.1	aspartate_aminotransferase_family_protein_[Desulfurococcus_amylolyticus]	WP_011012568.1	aspartate_aminotransferase_family_protein_[Pyrococcus_furiosus]	39.6	442	251	10	6	436	11	447	2.50E-74	275.8
WP_014766824.1	aspartate_aminotransferase_family_protein_[Desulfurococcus_amylolyticus]	WP_012572567.1	aspartate_aminotransferase_family_protein_[Thermococcus_onnurineus]	35.5	440	270	9	6	436	11	445	1.20E-73	273.5
WP_014766824.1	aspartate_aminotransferase_family_protein_[Desulfurococcus_amylolyticus]	WP_014356111.1	4-aminobutyrate--2-oxoglutarate_transaminase_[Acetobacterium_woodii]	33.9	410	263	6	29	431	38	446	5.20E-72	268.1
WP_014766824.1	aspartate_aminotransferase_family_protein_[Desulfurococcus_amylolyticus]	WP_001087611.1	MULTISPECIES:_4-aminobutyrate_aminotransferase_GabT_[Proteobacteria]	36.1	402	249	4	30	429	24	419	1.70E-70	263.1
WP_014766824.1	aspartate_aminotransferase_family_protein_[Desulfurococcus_amylolyticus]	WP_011307353.1	aspartate_aminotransferase_family_protein_[Methanosarcina_barkeri]	35.1	416	256	8	20	431	61	466	7.00E-69	257.7
WP_014766824.1	aspartate_aminotransferase_family_protein_[Desulfurococcus_amylolyticus]	WP_014767015.1	aspartate_aminotransferase_family_protein_[Desulfurococcus_amylolyticus]	37.3	445	258	12	5	435	11	448	3.50E-68	255.4
WP_014766824.1	aspartate_aminotransferase_family_protein_[Desulfurococcus_amylolyticus]	WP_000069229.1	MULTISPECIES:_4-aminobutyrate_aminotransferase_PuuE_[Enterobacteriaceae]	34.6	408	242	6	36	433	29	421	5.70E-63	238
WP_014766824.1	aspartate_aminotransferase_family_protein_[Desulfurococcus_amylolyticus]	WP_014355745.1	acetylornithine_transaminase_[Acetobacterium_woodii]	31.2	414	239	7	26	431	15	390	1.90E-58	223
WP_014766824.1	aspartate_aminotransferase_family_protein_[Desulfurococcus_amylolyticus]	WP_049685939.1	acetylornithine_transaminase_[Thermoanaerobacter_kivui]	31.8	422	226	8	26	431	14	389	9.50E-58	220.7
WP_014766824.1	aspartate_aminotransferase_family_protein_[Desulfurococcus_amylolyticus]	WP_011305894.1	acetylornithine_transaminase_[Methanosarcina_barkeri]	32.5	421	239	9	12	430	26	403	2.10E-57	219.5
WP_014766824.1	aspartate_aminotransferase_family_protein_[Desulfurococcus_amylolyticus]	WP_049685852.1	aspartate_aminotransferase_family_protein_[Thermoanaerobacter_kivui]	34.8	446	242	15	11	431	29	450	5.90E-52	201.4
WP_014766824.1	aspartate_aminotransferase_family_protein_[Desulfurococcus_amylolyticus]	WP_000963792.1	MULTISPECIES:_aspartate_aminotransferase_family_protein_[Proteobacteria]	29	407	251	5	35	435	30	404	3.30E-50	195.7
WP_014766824.1	aspartate_aminotransferase_family_protein_[Desulfurococcus_amylolyticus]	WP_000081983.1	MULTISPECIES:_succinylornithine_aminotransferase_[Proteobacteria]	30.3	402	242	6	30	425	22	391	7.30E-50	194.5
WP_014766824.1	aspartate_aminotransferase_family_protein_[Desulfurococcus_amylolyticus]	WP_011012831.1	acetylornithine_aminotransferase_[Pyrococcus_furiosus]	31	397	218	10	41	434	18	361	4.70E-49	191.8
WP_014766824.1	aspartate_aminotransferase_family_protein_[Desulfurococcus_amylolyticus]	WP_001301395.1	MULTISPECIES:_putrescine_aminotransferase_[Proteobacteria]	30.9	440	258	12	11	431	37	449	7.50E-47	184.5
WP_014766824.1	aspartate_aminotransferase_family_protein_[Desulfurococcus_amylolyticus]	WP_049684779.1	adenosylmethionine--8-amino-7-oxononanoate_transaminase_[Thermoanaerobacter_kivui]	32	428	261	14	30	434	37	457	9.80E-47	184.1
WP_014766824.1	aspartate_aminotransferase_family_protein_[Desulfurococcus_amylolyticus]	WP_011308200.1	aspartate_aminotransferase_family_protein_[Methanosarcina_barkeri]	31	397	239	7	41	434	33	397	1.70E-46	183.3
WP_014766824.1	aspartate_aminotransferase_family_protein_[Desulfurococcus_amylolyticus]	WP_014356114.1	acetylornithine_transaminase_[Acetobacterium_woodii]	28.8	416	252	8	26	434	25	403	1.40E-45	180.3
WP_014766824.1	aspartate_aminotransferase_family_protein_[Desulfurococcus_amylolyticus]	WP_011306467.1	aspartate_aminotransferase_family_protein_[Methanosarcina_barkeri]	27.5	386	253	8	21	397	27	394	1.90E-29	126.7
WP_014766824.1	aspartate_aminotransferase_family_protein_[Desulfurococcus_amylolyticus]	WP_049684500.1	glutamate-1-semialdehyde-2,1-aminomutase_[Thermoanaerobacter_kivui]	28.1	327	208	8	30	350	35	340	7.80E-28	121.3
WP_014766824.1	aspartate_aminotransferase_family_protein_[Desulfurococcus_amylolyticus]	WP_014355595.1	acetylornithine_aminotransferase_[Acetobacterium_woodii]	24.1	435	265	7	29	431	9	410	1.10E-26	117.5
WP_014766824.1	aspartate_aminotransferase_family_protein_[Desulfurococcus_amylolyticus]	WP_000045315.1	glutamate-1-semialdehyde_2,1-aminomutase_[Escherichia_coli]	27.2	342	228	7	30	367	33	357	2.50E-26	116.3
WP_014766824.1	aspartate_aminotransferase_family_protein_[Desulfurococcus_amylolyticus]	WP_014357352.1	glutamate-1-semialdehyde-2,1-aminomutase_[Acetobacterium_woodii]	28.1	310	204	7	30	336	35	328	3.30E-26	115.9
WP_014766824.1	aspartate_aminotransferase_family_protein_[Desulfurococcus_amylolyticus]	WP_001295303.1	MULTISPECIES:_adenosylmethionine--8-amino-7-oxononanoate_aminotransferase_BioA_[Proteobacteria]	26.7	404	260	13	45	433	41	423	4.70E-25	112.1
WP_014766825.1	hypothetical_protein_[Desulfurococcus_amylolyticus]	WP_014766825.1	hypothetical_protein_[Desulfurococcus_amylolyticus]	100	74	0	0	1	74	1	74	3.50E-34	139.8
WP_014766826.1	sodium:alanine_symporter_family_protein_[Desulfurococcus_amylolyticus]	WP_014766826.1	sodium:alanine_symporter_family_protein_[Desulfurococcus_amylolyticus]	100	467	0	0	1	467	1	467	3.20E-266	913.3
WP_014766826.1	sodium:alanine_symporter_family_protein_[Desulfurococcus_amylolyticus]	WP_014835159.1	sodium:alanine_symporter_family_protein_[Pyrococcus_furiosus]	37.3	525	247	7	6	462	3	513	1.20E-84	310.1
WP_014766826.1	sodium:alanine_symporter_family_protein_[Desulfurococcus_amylolyticus]	WP_052307148.1	sodium:alanine_symporter_family_protein_[Acetobacterium_woodii]	37.1	456	254	9	14	453	4	442	2.90E-70	262.3
WP_014766826.1	sodium:alanine_symporter_family_protein_[Desulfurococcus_amylolyticus]	WP_052307146.1	sodium:alanine_symporter_family_protein_[Acetobacterium_woodii]	37.4	454	254	8	14	453	4	441	3.20E-69	258.8
WP_014766826.1	sodium:alanine_symporter_family_protein_[Desulfurococcus_amylolyticus]	WP_048102891.1	sodium:alanine_symporter_family_protein_[Methanosarcina_barkeri]	37.2	449	256	7	6	447	10	439	2.90E-62	235.7
WP_014766826.1	sodium:alanine_symporter_family_protein_[Desulfurococcus_amylolyticus]	WP_001112606.1	MULTISPECIES:_transporter_[Enterobacteriaceae]	31.7	463	288	9	12	467	6	447	9.20E-48	187.6
WP_014766827.1	radical_SAM_protein_[Desulfurococcus_amylolyticus]	WP_014766827.1	radical_SAM_protein_[Desulfurococcus_amylolyticus]	100	572	0	0	1	572	1	572	0.00E+00	1176.8
WP_014766827.1	radical_SAM_protein_[Desulfurococcus_amylolyticus]	WP_011012601.1	radical_SAM_protein_[Pyrococcus_furiosus]	45.6	550	271	10	32	568	50	584	9.60E-148	520
WP_014766827.1	radical_SAM_protein_[Desulfurococcus_amylolyticus]	WP_012572482.1	radical_SAM_protein_[Thermococcus_onnurineus]	45.3	537	269	10	39	564	55	577	2.00E-145	512.3	aldehyde
WP_014766827.1	radical_SAM_protein_[Desulfurococcus_amylolyticus]	WP_011307717.1	radical_SAM_protein_[Methanosarcina_barkeri]	38.4	508	290	6	36	535	1	493	2.20E-115	412.5
WP_014766827.1	radical_SAM_protein_[Desulfurococcus_amylolyticus]	WP_011308332.1	radical_SAM_protein_[Methanosarcina_barkeri]	41.2	493	267	7	41	525	6	483	2.40E-114	409.1
WP_014766827.1	radical_SAM_protein_[Desulfurococcus_amylolyticus]	WP_014357065.1	radical_SAM_protein_[Acetobacterium_woodii]	30.5	485	277	13	33	512	2	431	9.20E-58	221.1
WP_014766827.1	radical_SAM_protein_[Desulfurococcus_amylolyticus]	WP_014355810.1	GTP_3',8-cyclase_MoaA_[Acetobacterium_woodii]	27.4	188	116	5	129	308	16	191	2.50E-15	80.1
WP_014766827.1	radical_SAM_protein_[Desulfurococcus_amylolyticus]	WP_012572372.1	GTP_3',8-cyclase_MoaA_[Thermococcus_onnurineus]	25.5	196	126	6	129	317	18	200	2.20E-11	67	aldehyde
WP_014766828.1	nucleotide_kinase_[Desulfurococcus_amylolyticus]	WP_014766828.1	nucleotide_kinase_[Desulfurococcus_amylolyticus]	100	193	0	0	1	193	1	193	4.40E-105	376.7
WP_014766828.1	nucleotide_kinase_[Desulfurococcus_amylolyticus]	WP_011012274.1	kinase_[Pyrococcus_furiosus]	33.3	177	107	5	4	180	2	167	1.10E-18	89.7
WP_014766828.1	nucleotide_kinase_[Desulfurococcus_amylolyticus]	WP_012571521.1	kinase_[Thermococcus_onnurineus]	33.1	175	104	6	4	177	2	164	2.40E-18	88.6
WP_014766828.1	nucleotide_kinase_[Desulfurococcus_amylolyticus]	WP_011305297.1	adenylate_kinase_[Methanosarcina_barkeri]	30.6	186	115	6	4	181	2	181	5.00E-16	80.9
WP_014766829.1	GTPase_RsgA_[Desulfurococcus_amylolyticus]	WP_014766829.1	GTPase_RsgA_[Desulfurococcus_amylolyticus]	100	280	0	0	1	280	1	280	2.00E-162	567.8
WP_014766829.1	GTPase_RsgA_[Desulfurococcus_amylolyticus]	WP_011012135.1	GTPase_RsgA_[Pyrococcus_furiosus]	40.8	250	137	5	10	255	6	248	5.20E-46	181
WP_014766829.1	GTPase_RsgA_[Desulfurococcus_amylolyticus]	WP_012572634.1	GTPase_RsgA_[Thermococcus_onnurineus]	40.4	255	133	6	10	255	6	250	2.80E-44	175.3
WP_014766829.1	GTPase_RsgA_[Desulfurococcus_amylolyticus]	WP_011307986.1	GTPase_RsgA_[Methanosarcina_barkeri]	30	260	168	6	8	257	1	256	5.50E-24	107.8
WP_014766829.1	GTPase_RsgA_[Desulfurococcus_amylolyticus]	WP_049685279.1	ribosome_biogenesis_GTPase_YlqF_[Thermoanaerobacter_kivui]	29	238	146	8	5	225	7	238	5.60E-16	81.3
WP_014766829.1	GTPase_RsgA_[Desulfurococcus_amylolyticus]	WP_014356487.1	ribosome_biogenesis_GTPase_YlqF_[Acetobacterium_woodii]	29.1	227	140	8	21	234	30	248	3.20E-11	65.5
WP_014766831.1	HesA/MoeB/ThiF_family_protein_[Desulfurococcus_amylolyticus]	WP_014766831.1	HesA/MoeB/ThiF_family_protein_[Desulfurococcus_amylolyticus]	100	255	0	0	1	255	1	255	2.20E-144	507.7
WP_014766831.1	HesA/MoeB/ThiF_family_protein_[Desulfurococcus_amylolyticus]	WP_011011121.1	adenylyltransferase_[Pyrococcus_furiosus]	45.5	231	123	2	3	232	2	230	5.50E-55	210.7
WP_014766831.1	HesA/MoeB/ThiF_family_protein_[Desulfurococcus_amylolyticus]	WP_012572584.1	adenylyltransferase_[Thermococcus_onnurineus]	42.7	232	131	2	3	233	2	232	5.90E-49	190.7
WP_014766831.1	HesA/MoeB/ThiF_family_protein_[Desulfurococcus_amylolyticus]	WP_011306251.1	HesA/MoeB/ThiF_family_protein_[Methanosarcina_barkeri]	42.9	219	123	1	3	221	1	217	6.50E-48	187.2
WP_014766831.1	HesA/MoeB/ThiF_family_protein_[Desulfurococcus_amylolyticus]	WP_000829217.1	MULTISPECIES:_molybdopterin-synthase_adenylyltransferase_[Enterobacteriaceae]	36.6	227	139	3	3	224	4	230	7.80E-33	137.1
WP_014766831.1	HesA/MoeB/ThiF_family_protein_[Desulfurococcus_amylolyticus]	WP_000999737.1	MULTISPECIES:_thiamine_biosynthesis_protein_ThiS_[Proteobacteria]	35.7	227	140	4	3	224	1	226	1.20E-30	129.8
WP_014766831.1	HesA/MoeB/ThiF_family_protein_[Desulfurococcus_amylolyticus]	WP_012571814.1	molybdopterin_biosynthesis_protein_MoeB_[Thermococcus_onnurineus]	33.2	241	132	7	11	241	8	229	3.40E-28	121.7
WP_014766831.1	HesA/MoeB/ThiF_family_protein_[Desulfurococcus_amylolyticus]	WP_011012433.1	molybdopterin_biosynthesis_protein_MoeB_[Pyrococcus_furiosus]	32	231	131	6	11	232	5	218	2.20E-27	119
WP_014766831.1	HesA/MoeB/ThiF_family_protein_[Desulfurococcus_amylolyticus]	WP_014355809.1	HesA/MoeB/ThiF_family_protein_[Acetobacterium_woodii]	26.8	209	152	1	10	218	3	210	7.50E-20	94
WP_014766831.1	HesA/MoeB/ThiF_family_protein_[Desulfurococcus_amylolyticus]	WP_049685097.1	tRNA_threonylcarbamoyladenosine_dehydratase_[Thermoanaerobacter_kivui]	38.1	118	72	1	11	127	4	121	3.60E-14	75.1
WP_014766831.1	HesA/MoeB/ThiF_family_protein_[Desulfurococcus_amylolyticus]	WP_049684836.1	thiamine_biosynthesis_protein_ThiF_[Thermoanaerobacter_kivui]	32	125	84	1	25	149	19	142	2.40E-13	72.4
WP_014766832.1	molybdopterin_converting_factor_[Desulfurococcus_amylolyticus]	WP_014766832.1	molybdopterin_converting_factor_[Desulfurococcus_amylolyticus]	100	87	0	0	1	87	1	87	1.40E-45	177.9
WP_014766833.1	hypothetical_protein_[Desulfurococcus_amylolyticus]	WP_014766833.1	hypothetical_protein_[Desulfurococcus_amylolyticus]	100	72	0	0	1	72	1	72	1.20E-34	141.4
WP_014766835.1	ABC_transporter_permease_[Desulfurococcus_amylolyticus]	WP_014766835.1	ABC_transporter_permease_[Desulfurococcus_amylolyticus]	100	306	0	0	1	306	1	306	1.30E-162	568.5
WP_014766835.1	ABC_transporter_permease_[Desulfurococcus_amylolyticus]	WP_011012844.1	ABC_transporter_permease_[Pyrococcus_furiosus]	49.3	306	151	2	1	306	1	302	1.50E-78	289.3
WP_014766835.1	ABC_transporter_permease_[Desulfurococcus_amylolyticus]	WP_012571556.1	ABC_transporter_permease_[Thermococcus_onnurineus]	37.5	304	176	5	5	306	7	298	1.90E-49	192.6
WP_014766835.1	ABC_transporter_permease_[Desulfurococcus_amylolyticus]	WP_003869243.1	MULTISPECIES:_ABC_transporter_permease_[Thermoanaerobacter]	34.1	305	173	6	12	303	14	303	2.20E-34	142.5
WP_014766835.1	ABC_transporter_permease_[Desulfurococcus_amylolyticus]	WP_014356978.1	ABC_transporter_permease_[Acetobacterium_woodii]	30.1	322	191	7	2	306	4	308	1.40E-25	113.2
WP_014766835.1	ABC_transporter_permease_[Desulfurococcus_amylolyticus]	WP_014767523.1	ribose_ABC_transporter_permease_[Desulfurococcus_amylolyticus]	26.3	308	193	8	17	306	17	308	7.20E-17	84.3
WP_014766835.1	ABC_transporter_permease_[Desulfurococcus_amylolyticus]	WP_003869242.1	MULTISPECIES:_ABC_transporter_permease_[Thermoanaerobacter]	26.9	249	168	4	9	245	51	297	9.10E-12	67.4
WP_014766836.1	ABC_transporter_permease_[Desulfurococcus_amylolyticus]	WP_014766836.1	ABC_transporter_permease_[Desulfurococcus_amylolyticus]	100	342	0	0	1	342	1	342	1.00E-181	632.1
WP_014766836.1	ABC_transporter_permease_[Desulfurococcus_amylolyticus]	WP_011012843.1	ABC_transporter_permease_[Pyrococcus_furiosus]	49.7	334	158	3	8	341	2	325	2.40E-85	312
WP_014766836.1	ABC_transporter_permease_[Desulfurococcus_amylolyticus]	WP_012571555.1	ABC_transporter_permease_[Thermococcus_onnurineus]	30.8	328	208	4	11	327	9	328	2.60E-39	159.1
WP_014766836.1	ABC_transporter_permease_[Desulfurococcus_amylolyticus]	WP_003869242.1	MULTISPECIES:_ABC_transporter_permease_[Thermoanaerobacter]	30.3	343	214	8	10	335	4	338	2.10E-33	139.4
WP_014766836.1	ABC_transporter_permease_[Desulfurococcus_amylolyticus]	WP_048815870.1	ABC_transporter_permease_[Desulfurococcus_amylolyticus]	25.9	347	215	11	19	331	22	360	3.70E-14	75.5
WP_014766837.1	ABC_transporter_ATP-binding_protein_[Desulfurococcus_amylolyticus]	WP_014766837.1	ABC_transporter_ATP-binding_protein_[Desulfurococcus_amylolyticus]	100	500	0	0	1	500	1	500	1.90E-280	960.7
WP_014766837.1	ABC_transporter_ATP-binding_protein_[Desulfurococcus_amylolyticus]	WP_011012842.1	ABC_transporter_ATP-binding_protein_[Pyrococcus_furiosus]	61.2	500	192	2	1	500	1	498	8.00E-183	636.3
WP_014766837.1	ABC_transporter_ATP-binding_protein_[Desulfurococcus_amylolyticus]	WP_012571554.1	ABC_transporter_ATP-binding_protein_[Thermococcus_onnurineus]	51	500	239	4	4	498	7	505	7.80E-138	486.9
WP_014766837.1	ABC_transporter_ATP-binding_protein_[Desulfurococcus_amylolyticus]	WP_049684569.1	ABC_transporter_ATP-binding_protein_[Thermoanaerobacter_kivui]	42.5	499	277	5	4	497	5	498	1.10E-110	396.7
WP_014766837.1	ABC_transporter_ATP-binding_protein_[Desulfurococcus_amylolyticus]	WP_014356980.1	ABC_transporter_ATP-binding_protein_[Acetobacterium_woodii]	36.9	498	308	5	4	498	7	501	1.60E-82	303.1
WP_014766837.1	ABC_transporter_ATP-binding_protein_[Desulfurococcus_amylolyticus]	WP_014767521.1	ABC_transporter_[Desulfurococcus_amylolyticus]	35.7	498	310	7	4	495	8	501	1.10E-78	290.4
WP_014766837.1	ABC_transporter_ATP-binding_protein_[Desulfurococcus_amylolyticus]	WP_000387770.1	MULTISPECIES:_ribose_import_ATP-binding_protein_RbsA_[Proteobacteria]	35.1	493	305	7	4	491	5	487	2.40E-78	289.3
WP_014766837.1	ABC_transporter_ATP-binding_protein_[Desulfurococcus_amylolyticus]	WP_001146473.1	D-xylose_ABC_transporter_ATP-binding_protein_[Escherichia_coli]	35.5	498	306	9	4	489	5	499	7.20E-75	277.7
WP_014766837.1	ABC_transporter_ATP-binding_protein_[Desulfurococcus_amylolyticus]	WP_000205805.1	MULTISPECIES:_sugar_ABC_transporter_ATPase_[Enterobacteriaceae]	34.6	483	301	7	4	480	10	483	2.00E-72	269.6
WP_014766837.1	ABC_transporter_ATP-binding_protein_[Desulfurococcus_amylolyticus]	WP_000255039.1	MULTISPECIES:_galactose/methyl_galactoside_import_ATP-binding_protein_MglA_[Proteobacteria]	32.4	490	324	5	4	491	14	498	2.20E-71	266.2
WP_014766837.1	ABC_transporter_ATP-binding_protein_[Desulfurococcus_amylolyticus]	WP_001187819.1	MULTISPECIES:_arabinose_import_ATP-binding_protein_AraG_[Enterobacteriaceae]	34.2	483	302	7	4	480	8	480	3.70E-71	265.4
WP_014766837.1	ABC_transporter_ATP-binding_protein_[Desulfurococcus_amylolyticus]	WP_001194860.1	MULTISPECIES:_autoinducer_2_import_ATP-binding_protein_LsrA_[Proteobacteria]	35.6	492	282	10	10	484	15	488	1.60E-69	260
WP_014766837.1	ABC_transporter_ATP-binding_protein_[Desulfurococcus_amylolyticus]	WP_000235257.1	MULTISPECIES:_D-allose_import_ATP-binding_protein_AlsA_[Proteobacteria]	34.8	492	293	10	4	477	6	487	5.90E-69	258.1
WP_014766837.1	ABC_transporter_ATP-binding_protein_[Desulfurococcus_amylolyticus]	WP_000493470.1	MULTISPECIES:_sugar_ABC_transporter_ATPase_[Enterobacteriaceae]	32.1	470	307	6	11	475	18	480	5.70E-64	241.5
WP_014766837.1	ABC_transporter_ATP-binding_protein_[Desulfurococcus_amylolyticus]	WP_014357384.1	cobalt_ABC_transporter_ATP-binding_protein_[Acetobacterium_woodii]	22.1	534	359	9	1	486	1	528	3.00E-36	149.4
WP_014766837.1	ABC_transporter_ATP-binding_protein_[Desulfurococcus_amylolyticus]	WP_011308458.1	ABC_transporter_ATP-binding_protein_[Methanosarcina_barkeri]	26,6	523	310	12	20	483	42	549	1.80E-33	140.2
WP_014766837.1	ABC_transporter_ATP-binding_protein_[Desulfurococcus_amylolyticus]	WP_048103066.1	ABC_transporter_ATP-binding_protein_[Methanosarcina_barkeri]	26.9	543	319	17	15	488	18	551	8.90E-33	137.9
WP_014766837.1	ABC_transporter_ATP-binding_protein_[Desulfurococcus_amylolyticus]	WP_011307764.1	ABC_transporter_ATP-binding_protein_[Methanosarcina_barkeri]	25.1	471	330	9	20	478	19	478	2.40E-30	129.8
WP_014766837.1	ABC_transporter_ATP-binding_protein_[Desulfurococcus_amylolyticus]	WP_041670850.1	amino_acid_ABC_transporter_ATP-binding_protein_[Acetobacterium_woodii]	34.8	227	135	4	1	216	3	227	2.70E-29	126.3
WP_014766837.1	ABC_transporter_ATP-binding_protein_[Desulfurococcus_amylolyticus]	WP_014354897.1	ABC_transporter_ATP-binding_protein_[Acetobacterium_woodii]	28.1	532	328	14	17	481	25	547	1.90E-27	120.2
WP_014766837.1	ABC_transporter_ATP-binding_protein_[Desulfurococcus_amylolyticus]	WP_000149156.1	MULTISPECIES:_ABC_transporter_ATP-binding_protein/permease_[Proteobacteria]	24.3	490	340	10	18	492	26	499	4.30E-27	119
WP_014766837.1	ABC_transporter_ATP-binding_protein_[Desulfurococcus_amylolyticus]	WP_048102648.1	DUF4162_domain-containing_protein_[Methanosarcina_barkeri]	36.5	219	129	5	1	218	1	210	1.20E-26	117.5
WP_014766837.1	ABC_transporter_ATP-binding_protein_[Desulfurococcus_amylolyticus]	WP_000594006.1	MULTISPECIES:_methionine_import_ATP-binding_protein_MetN_[Proteobacteria]	34.9	229	141	4	4	226	2	228	1.60E-26	117.1
WP_014766837.1	ABC_transporter_ATP-binding_protein_[Desulfurococcus_amylolyticus]	WP_011013028.1	daunorubicin_resistance_protein_DrrA_family_ABC_transporter_ATP-binding_protein_[Pyrococcus_furiosus]	31.6	304	165	11	1	285	1	280	3.60E-26	115.9
WP_014766837.1	ABC_transporter_ATP-binding_protein_[Desulfurococcus_amylolyticus]	WP_049686179.1	ABC_transporter_ATPase_[Thermoanaerobacter_kivui]	36	225	139	4	4	228	2	221	6.20E-26	115.2
WP_014766837.1	ABC_transporter_ATP-binding_protein_[Desulfurococcus_amylolyticus]	WP_049685018.1	multidrug_ABC_transporter_ATP-binding_protein_[Thermoanaerobacter_kivui]	33.3	228	145	5	3	229	4	225	1.80E-25	113.6
WP_014766837.1	ABC_transporter_ATP-binding_protein_[Desulfurococcus_amylolyticus]	WP_049685614.1	cell_division_ATP-binding_protein_FtsE_[Thermoanaerobacter_kivui]	30.8	214	144	2	4	215	2	213	3.10E-25	112.8
WP_014766837.1	ABC_transporter_ATP-binding_protein_[Desulfurococcus_amylolyticus]	WP_014835273.1	ABC_transporter_ATP-binding_protein_[Pyrococcus_furiosus]	33	212	137	4	4	215	2	208	6.90E-25	111.7
WP_014766837.1	ABC_transporter_ATP-binding_protein_[Desulfurococcus_amylolyticus]	WP_049685655.1	ABC_transporter_[Thermoanaerobacter_kivui]	35.1	228	138	6	4	229	3	222	1.20E-24	110.9
WP_014766837.1	ABC_transporter_ATP-binding_protein_[Desulfurococcus_amylolyticus]	WP_041671607.1	amino_acid_ABC_transporter_ATP-binding_protein_[Acetobacterium_woodii]	31.1	212	143	3	4	215	2	210	1.50E-24	110.5
WP_014766837.1	ABC_transporter_ATP-binding_protein_[Desulfurococcus_amylolyticus]	WP_011011194.1	molybdenum_ABC_transporter_ATP-binding_protein_[Pyrococcus_furiosus]	33.5	266	155	9	4	260	2	254	1.50E-24	110.5
WP_014766837.1	ABC_transporter_ATP-binding_protein_[Desulfurococcus_amylolyticus]	WP_014357485.1	amino_acid_ABC_transporter_ATP-binding_protein_[Acetobacterium_woodii]	31.1	212	144	2	4	215	2	211	2.00E-24	110.2
WP_014766837.1	ABC_transporter_ATP-binding_protein_[Desulfurococcus_amylolyticus]	WP_012268916.1	MULTISPECIES:_ABC_transporter_ATP-binding_protein_[Thermoanaerobacter]	30.5	269	177	6	1	265	1	263	2.00E-24	110.2
WP_014766837.1	ABC_transporter_ATP-binding_protein_[Desulfurococcus_amylolyticus]	WP_011307343.1	glycine_betaine/L-proline_ABC_transporter_ATP-binding_protein_[Methanosarcina_barkeri]	35.9	209	126	4	18	220	44	250	2.60E-24	109.8
WP_014766837.1	ABC_transporter_ATP-binding_protein_[Desulfurococcus_amylolyticus]	WP_011012148.1	ABC_transporter_ATP-binding_protein_[Pyrococcus_furiosus]	35.9	220	123	6	4	220	5	209	5.80E-24	108.6
WP_014766837.1	ABC_transporter_ATP-binding_protein_[Desulfurococcus_amylolyticus]	WP_000994906.1	oligopeptide_transport_ATP-binding_protein_OppF_[Escherichia_coli]	35.8	218	126	7	14	220	34	248	7.60E-24	108.2
WP_014766837.1	ABC_transporter_ATP-binding_protein_[Desulfurococcus_amylolyticus]	WP_049684612.1	amino_acid_ABC_transporter_ATP-binding_protein_[Thermoanaerobacter_kivui]	32.8	198	131	2	20	216	17	213	7.60E-24	108.2
WP_014766837.1	ABC_transporter_ATP-binding_protein_[Desulfurococcus_amylolyticus]	WP_014354666.1	amino_acid_ABC_transporter_ATP-binding_protein_[Acetobacterium_woodii]	31.3	227	153	3	1	226	1	225	1.30E-23	107.5
WP_014766837.1	ABC_transporter_ATP-binding_protein_[Desulfurococcus_amylolyticus]	WP_011012666.1	ABC_transporter_ATP-binding_protein_[Pyrococcus_furiosus]	32.4	216	137	4	1	215	1	208	1.30E-23	107.5
WP_014766837.1	ABC_transporter_ATP-binding_protein_[Desulfurococcus_amylolyticus]	WP_012572921.1	ABC_transporter_ATP-binding_protein_[Thermococcus_onnurineus]	33.3	216	136	4	1	215	1	209	1.30E-23	107.5
WP_014766837.1	ABC_transporter_ATP-binding_protein_[Desulfurococcus_amylolyticus]	WP_049684538.1	ABC_transporter_[Thermoanaerobacter_kivui]	30.5	223	145	6	4	222	2	218	3.80E-23	105.9
WP_014766837.1	ABC_transporter_ATP-binding_protein_[Desulfurococcus_amylolyticus]	WP_001272991.1	MULTISPECIES:_L-cystine_ABC_transporter_ATP-binding_protein_YecC_[Enterobacteriaceae]	29.3	222	148	3	1	215	1	220	4.90E-23	105.5
WP_014766837.1	ABC_transporter_ATP-binding_protein_[Desulfurococcus_amylolyticus]	WP_012571945.1	ABC_transporter_ATP-binding_protein_[Thermococcus_onnurineus]	32.3	223	142	5	1	220	1	217	4.90E-23	105.5
WP_014766837.1	ABC_transporter_ATP-binding_protein_[Desulfurococcus_amylolyticus]	WP_048102557.1	ABC_transporter_ATP-binding_protein_[Methanosarcina_barkeri]	33.8	225	136	5	4	220	68	287	6.40E-23	105.1
WP_014766837.1	ABC_transporter_ATP-binding_protein_[Desulfurococcus_amylolyticus]	WP_000150637.1	MULTISPECIES:_ABC_transporter_ATPase_[Proteobacteria]	30.8	214	140	3	4	215	5	212	1.90E-22	103.6
WP_014766837.1	ABC_transporter_ATP-binding_protein_[Desulfurococcus_amylolyticus]	WP_000985494.1	MULTISPECIES:_glycine_betaine/L-proline_ABC_transporter_ATP-binding_protein_[Proteobacteria]	31.2	256	152	6	28	261	52	305	2.40E-22	103.2
WP_014766837.1	ABC_transporter_ATP-binding_protein_[Desulfurococcus_amylolyticus]	WP_011011701.1	DrrA-related_ABC_transporter_ATP-binding_protein_[Pyrococcus_furiosus]	30	253	164	7	1	251	1	242	2.40E-22	103.2
WP_014766837.1	ABC_transporter_ATP-binding_protein_[Desulfurococcus_amylolyticus]	WP_012571348.1	ABC_transporter_ATP-binding_protein_[Thermococcus_onnurineus]	33.6	217	136	4	4	215	2	215	3.20E-22	102.8
WP_014766837.1	ABC_transporter_ATP-binding_protein_[Desulfurococcus_amylolyticus]	WP_049686254.1	hypothetical_protein_[Thermoanaerobacter_kivui]	33	197	128	2	19	215	16	208	4.20E-22	102.4
WP_014766837.1	ABC_transporter_ATP-binding_protein_[Desulfurococcus_amylolyticus]	WP_014354488.1	ABC_transporter_ATP-binding_protein_[Acetobacterium_woodii]	31.9	213	136	4	4	215	5	209	5.40E-22	102.1
WP_014766837.1	ABC_transporter_ATP-binding_protein_[Desulfurococcus_amylolyticus]	WP_014357616.1	ABC_transporter_ATP-binding_protein_[Acetobacterium_woodii]	31.9	226	145	5	1	222	1	221	7.10E-22	101.7
WP_014766837.1	ABC_transporter_ATP-binding_protein_[Desulfurococcus_amylolyticus]	WP_011011695.1	ABC_transporter_ATP-binding_protein_[Pyrococcus_furiosus]	32.6	215	135	3	1	215	1	205	7.10E-22	101.7
WP_014766837.1	ABC_transporter_ATP-binding_protein_[Desulfurococcus_amylolyticus]	WP_011012890.1	ABC_transporter_ATP-binding_protein_[Pyrococcus_furiosus]	36.1	191	116	3	26	215	24	209	7.10E-22	101.7
WP_014766837.1	ABC_transporter_ATP-binding_protein_[Desulfurococcus_amylolyticus]	WP_012571792.1	ABC_transporter_ATP-binding_protein_[Thermococcus_onnurineus]	32.6	215	135	4	1	215	1	205	7.10E-22	101.7
WP_014766837.1	ABC_transporter_ATP-binding_protein_[Desulfurococcus_amylolyticus]	WP_001293613.1	MULTISPECIES:_histidine_transport_ATP-binding_protein_HisP_[Proteobacteria]	30.1	209	132	3	20	215	21	228	9.30E-22	101.3
WP_014766837.1	ABC_transporter_ATP-binding_protein_[Desulfurococcus_amylolyticus]	WP_014767123.1	ABC_transporter_ATP-binding_protein_[Desulfurococcus_amylolyticus]	29	241	149	7	255	481	5	237	9.30E-22	101.3
WP_014766837.1	ABC_transporter_ATP-binding_protein_[Desulfurococcus_amylolyticus]	WP_048815919.1	ABC_transporter_ATP-binding_protein_[Desulfurococcus_amylolyticus]	26.1	337	222	9	1	325	1	322	9.30E-22	101.3
WP_014766837.1	ABC_transporter_ATP-binding_protein_[Desulfurococcus_amylolyticus]	WP_000631384.1	MULTISPECIES:_glutamate/aspartate_transport_ATP-binding_protein_GltL_[Enterobacteriaceae]	31.9	191	128	2	26	215	23	212	1.20E-21	100.9
WP_014766837.1	ABC_transporter_ATP-binding_protein_[Desulfurococcus_amylolyticus]	WP_014767658.1	ABC_transporter_ATP-binding_protein_[Desulfurococcus_amylolyticus]	30.7	225	147	5	1	220	1	221	1.20E-21	100.9
WP_014766837.1	ABC_transporter_ATP-binding_protein_[Desulfurococcus_amylolyticus]	WP_014355303.1	amino_acid_ABC_transporter_ATP-binding_protein_[Acetobacterium_woodii]	29.4	221	148	4	1	215	1	219	1.60E-21	100.5
WP_014766837.1	ABC_transporter_ATP-binding_protein_[Desulfurococcus_amylolyticus]	WP_041671527.1	energy-coupling_factor_transporter_ATPase_[Acetobacterium_woodii]	29.4	272	175	6	4	262	2	269	1.60E-21	100.5
WP_014766837.1	ABC_transporter_ATP-binding_protein_[Desulfurococcus_amylolyticus]	WP_014767220.1	ABC_transporter_ATP-binding_protein_[Desulfurococcus_amylolyticus]	32.9	216	137	4	1	215	1	209	1.60E-21	100.5
WP_014766837.1	ABC_transporter_ATP-binding_protein_[Desulfurococcus_amylolyticus]	WP_014767357.1	daunorubicin_resistance_protein_DrrA_family_ABC_transporter_ATP-binding_protein_[Desulfurococcus_amylolyticus]	32	225	147	5	17	240	17	236	1.60E-21	100.5
WP_014766837.1	ABC_transporter_ATP-binding_protein_[Desulfurococcus_amylolyticus]	WP_011308167.1	daunorubicin_resistance_protein_DrrA_family_ABC_transporter_ATP-binding_protein_[Methanosarcina_barkeri]	29.1	213	146	3	15	226	15	223	1.60E-21	100.5
WP_014766837.1	ABC_transporter_ATP-binding_protein_[Desulfurococcus_amylolyticus]	WP_014357360.1	ABC_transporter_ATP-binding_protein_[Acetobacterium_woodii]	28.5	207	138	3	1	199	1	205	2.10E-21	100.1
WP_014766837.1	ABC_transporter_ATP-binding_protein_[Desulfurococcus_amylolyticus]	WP_000021036.1	MULTISPECIES:_sulfate/thiosulfate_import_ATP-binding_protein_CysA_[Proteobacteria]	32.7	217	137	5	3	215	2	213	2.10E-21	100.1
WP_014766837.1	ABC_transporter_ATP-binding_protein_[Desulfurococcus_amylolyticus]	WP_000082101.1	MULTISPECIES:_ABC_transporter_ATP-binding_protein_[Proteobacteria]	32.2	214	131	2	16	215	17	230	2.10E-21	100.1
WP_014766837.1	ABC_transporter_ATP-binding_protein_[Desulfurococcus_amylolyticus]	WP_000220396.1	MULTISPECIES:_ABC_transporter_ATPase_[Proteobacteria]	29.6	213	143	4	4	215	5	211	2.10E-21	100.1
WP_014766837.1	ABC_transporter_ATP-binding_protein_[Desulfurococcus_amylolyticus]	WP_049684395.1	ABC_transporter_ATP-binding_protein_[Thermoanaerobacter_kivui]	34	200	124	3	4	197	6	203	2.10E-21	100.1
WP_014766837.1	ABC_transporter_ATP-binding_protein_[Desulfurococcus_amylolyticus]	WP_049685616.1	sn-glycerol-3-phosphate_ABC_transporter_ATP-binding_protein_UgpC_[Thermoanaerobacter_kivui]	28.6	217	149	3	1	216	1	212	2.10E-21	100.1
WP_014766837.1	ABC_transporter_ATP-binding_protein_[Desulfurococcus_amylolyticus]	WP_014355427.1	ABC_transporter_ATP-binding_protein_[Acetobacterium_woodii]	33.6	214	133	5	4	215	2	208	2.70E-21	99.8
WP_014766837.1	ABC_transporter_ATP-binding_protein_[Desulfurococcus_amylolyticus]	WP_011308255.1	ABC_transporter_ATP-binding_protein_[Methanosarcina_barkeri]	32.3	235	145	6	4	231	6	233	2.70E-21	99.8
WP_014766837.1	ABC_transporter_ATP-binding_protein_[Desulfurococcus_amylolyticus]	WP_011012885.1	ABC_transporter_ATP-binding_protein_[Pyrococcus_furiosus]	30.9	223	141	5	1	216	1	217	2.70E-21	99.8
WP_014766837.1	ABC_transporter_ATP-binding_protein_[Desulfurococcus_amylolyticus]	WP_014767355.1	ABC_transporter_ATP-binding_protein_[Desulfurococcus_amylolyticus]	32.4	222	140	5	2	216	3	221	3.50E-21	99.4
WP_014766837.1	ABC_transporter_ATP-binding_protein_[Desulfurococcus_amylolyticus]	WP_029687549.1	ABC_transporter_ATP-binding_protein_[Thermoanaerobacter_kivui]	33.5	209	135	4	20	228	17	221	3.50E-21	99.4
WP_014766837.1	ABC_transporter_ATP-binding_protein_[Desulfurococcus_amylolyticus]	WP_000027205.1	MULTISPECIES:_arginine_ABC_transporter_ATP-binding_protein_ArtP_[Proteobacteria]	29.6	233	157	4	3	230	2	232	4.60E-21	99
WP_014766837.1	ABC_transporter_ATP-binding_protein_[Desulfurococcus_amylolyticus]	WP_000569083.1	MULTISPECIES:_glutamine_transport_ATP-binding_protein_GlnQ_[Proteobacteria]	30.5	197	135	2	20	215	17	212	4.60E-21	99
WP_014766837.1	ABC_transporter_ATP-binding_protein_[Desulfurococcus_amylolyticus]	WP_014355142.1	ABC_transporter_ATP-binding_protein_[Acetobacterium_woodii]	31.6	206	130	6	1	197	1	204	6.00E-21	98.6
WP_014766837.1	ABC_transporter_ATP-binding_protein_[Desulfurococcus_amylolyticus]	WP_011308463.1	ABC_transporter_ATP-binding_protein_[Methanosarcina_barkeri]	31.8	223	141	5	1	215	1	220	6.00E-21	98.6
WP_014766837.1	ABC_transporter_ATP-binding_protein_[Desulfurococcus_amylolyticus]	WP_014357340.1	ABC_transporter_ATP-binding_protein_[Acetobacterium_woodii]	36.2	224	128	7	2	215	5	223	7.80E-21	98.2
WP_014766837.1	ABC_transporter_ATP-binding_protein_[Desulfurococcus_amylolyticus]	WP_014357543.1	amino_acid_ABC_transporter_ATP-binding_protein_[Acetobacterium_woodii]	27.5	207	147	3	4	209	2	206	7.80E-21	98.2
WP_014766837.1	ABC_transporter_ATP-binding_protein_[Desulfurococcus_amylolyticus]	WP_000996107.1	MULTISPECIES:_ABC_transporter_ATPase_[Proteobacteria]	33.5	212	135	5	4	215	330	535	7.80E-21	98.2
WP_014766837.1	ABC_transporter_ATP-binding_protein_[Desulfurococcus_amylolyticus]	WP_011306756.1	ABC_transporter_ATP-binding_protein_[Methanosarcina_barkeri]	21	558	330	13	20	485	19	557	1.00E-20	97.8
WP_014766837.1	ABC_transporter_ATP-binding_protein_[Desulfurococcus_amylolyticus]	WP_011011147.1	ABC_transporter_ATP-binding_protein_[Pyrococcus_furiosus]	31.3	230	150	6	1	226	1	226	1.00E-20	97.8
WP_014766837.1	ABC_transporter_ATP-binding_protein_[Desulfurococcus_amylolyticus]	WP_012572753.1	ABC_transporter_ATP-binding_protein_[Thermococcus_onnurineus]	30.7	228	145	6	1	220	1	223	1.00E-20	97.8
WP_014766837.1	ABC_transporter_ATP-binding_protein_[Desulfurococcus_amylolyticus]	WP_011305818.1	ABC_transporter_ATP-binding_protein_[Methanosarcina_barkeri]	30.6	219	143	4	4	216	1	216	1.30E-20	97.4
WP_014766837.1	ABC_transporter_ATP-binding_protein_[Desulfurococcus_amylolyticus]	WP_011013073.1	ABC_transporter_ATP-binding_protein_[Pyrococcus_furiosus]	32.2	211	129	5	19	220	18	223	1.30E-20	97.4
WP_014766837.1	ABC_transporter_ATP-binding_protein_[Desulfurococcus_amylolyticus]	WP_049684515.1	ABC_transporter_[Thermoanaerobacter_kivui]	34	215	131	5	1	215	1	204	1.30E-20	97.4
WP_014766837.1	ABC_transporter_ATP-binding_protein_[Desulfurococcus_amylolyticus]	WP_049684545.1	ABC_transporter_ATP-binding_protein_[Thermoanaerobacter_kivui]	34.2	184	114	3	18	197	27	207	1.30E-20	97.4
WP_014766837.1	ABC_transporter_ATP-binding_protein_[Desulfurococcus_amylolyticus]	WP_049684699.1	ABC_transporter_ATP-binding_protein_[Thermoanaerobacter_kivui]	31.6	225	140	3	16	226	16	240	1.30E-20	97.4
WP_014766837.1	ABC_transporter_ATP-binding_protein_[Desulfurococcus_amylolyticus]	WP_011306046.1	ABC_transporter_ATP-binding_protein_[Methanosarcina_barkeri]	32.9	228	135	6	16	234	21	239	1.70E-20	97.1
WP_014766837.1	ABC_transporter_ATP-binding_protein_[Desulfurococcus_amylolyticus]	WP_049686282.1	ABC_transporter_ATP-binding_protein_[Thermoanaerobacter_kivui]	29.8	252	154	7	1	241	1	240	1.70E-20	97.1
WP_014766837.1	ABC_transporter_ATP-binding_protein_[Desulfurococcus_amylolyticus]	WP_012571953.1	DrrA-related_ABC_transporter_ATP-binding_protein_[Thermococcus_onnurineus]	28.6	248	166	5	1	247	1	238	1.70E-20	97.1
WP_014766837.1	ABC_transporter_ATP-binding_protein_[Desulfurococcus_amylolyticus]	WP_011305735.1	methyl_coenzyme_M_reductase_system,_component_A2_[Methanosarcina_barkeri]	32.3	232	140	8	17	233	303	532	2.30E-20	96.7
WP_014766837.1	ABC_transporter_ATP-binding_protein_[Desulfurococcus_amylolyticus]	WP_014835523.1	ABC_transporter_ATP-binding_protein_[Pyrococcus_furiosus]	29.6	216	145	4	1	215	1	210	3.00E-20	96.3
WP_014766837.1	ABC_transporter_ATP-binding_protein_[Desulfurococcus_amylolyticus]	WP_014354526.1	ABC_transporter_ATP-binding_protein_[Acetobacterium_woodii]	29.8	228	146	6	1	225	1	217	3.90E-20	95.9
WP_014766837.1	ABC_transporter_ATP-binding_protein_[Desulfurococcus_amylolyticus]	WP_014356565.1	ABC_transporter_ATP-binding_protein_[Acetobacterium_woodii]	30.3	198	134	2	19	215	16	210	3.90E-20	95.9
WP_014766837.1	ABC_transporter_ATP-binding_protein_[Desulfurococcus_amylolyticus]	WP_014356566.1	ABC_transporter_ATP-binding_protein_[Acetobacterium_woodii]	28	225	148	3	16	226	15	239	3.90E-20	95.9
WP_014766837.1	ABC_transporter_ATP-binding_protein_[Desulfurococcus_amylolyticus]	WP_014355258.1	ABC_transporter_[Acetobacterium_woodii]	22.1	480	332	11	15	477	15	469	5.10E-20	95.5
WP_014766837.1	ABC_transporter_ATP-binding_protein_[Desulfurococcus_amylolyticus]	WP_049685792.1	energy-coupling_factor_transporter_ATPase_[Thermoanaerobacter_kivui]	27.9	272	179	9	4	261	3	271	5.10E-20	95.5
WP_014766837.1	ABC_transporter_ATP-binding_protein_[Desulfurococcus_amylolyticus]	WP_012570972.1	phosphate_ABC_transporter_ATP-binding_protein_[Thermococcus_onnurineus]	32	231	147	6	1	228	1	224	5.10E-20	95.5
WP_014766837.1	ABC_transporter_ATP-binding_protein_[Desulfurococcus_amylolyticus]	WP_012572203.1	ABC_transporter_ATP-binding_protein_[Thermococcus_onnurineus]	33.2	205	131	5	19	221	16	216	5.10E-20	95.5
WP_014766837.1	ABC_transporter_ATP-binding_protein_[Desulfurococcus_amylolyticus]	WP_011308283.1	ABC_transporter_ATP-binding_protein_[Methanosarcina_barkeri]	32.2	208	130	6	19	221	64	265	6.60E-20	95.1
WP_014766837.1	ABC_transporter_ATP-binding_protein_[Desulfurococcus_amylolyticus]	WP_011308480.1	daunorubicin_resistance_protein_DrrA_family_ABC_transporter_ATP-binding_protein_[Methanosarcina_barkeri]	33.3	198	127	4	19	215	18	211	6.60E-20	95.1
WP_014766837.1	ABC_transporter_ATP-binding_protein_[Desulfurococcus_amylolyticus]	WP_048103454.1	ABC_transporter_ATP-binding_protein_[Methanosarcina_barkeri]	33.3	213	134	4	4	215	3	208	6.60E-20	95.1
WP_014766837.1	ABC_transporter_ATP-binding_protein_[Desulfurococcus_amylolyticus]	WP_011011964.1	ABC_transporter_ATP-binding_protein_[Pyrococcus_furiosus]	31	239	147	8	1	233	1	227	6.60E-20	95.1
WP_014766837.1	ABC_transporter_ATP-binding_protein_[Desulfurococcus_amylolyticus]	WP_011012800.1	ABC_transporter_ATP-binding_protein_[Pyrococcus_furiosus]	24.4	275	178	8	226	485	300	559	6.60E-20	95.1
WP_014766837.1	ABC_transporter_ATP-binding_protein_[Desulfurococcus_amylolyticus]	WP_041671360.1	ABC_transporter_ATP-binding_protein_[Acetobacterium_woodii]	29.5	220	145	5	4	216	3	219	8.70E-20	94.7
WP_014766837.1	ABC_transporter_ATP-binding_protein_[Desulfurococcus_amylolyticus]	WP_014355433.1	sulfate_transporter_[Acetobacterium_woodii]	32.2	214	132	6	16	225	16	220	1.10E-19	94.4
WP_014766837.1	ABC_transporter_ATP-binding_protein_[Desulfurococcus_amylolyticus]	WP_014357182.1	energy-coupling_factor_transporter_ATPase_[Acetobacterium_woodii]	28.9	225	144	6	3	215	2	222	1.10E-19	94.4
WP_014766837.1	ABC_transporter_ATP-binding_protein_[Desulfurococcus_amylolyticus]	WP_011306233.1	ABC_transporter_ATP-binding_protein_[Methanosarcina_barkeri]	27.6	228	161	3	1	226	1	226	1.10E-19	94.4
WP_014766837.1	ABC_transporter_ATP-binding_protein_[Desulfurococcus_amylolyticus]	WP_011011393.1	ABC_transporter_ATP-binding_protein_[Pyrococcus_furiosus]	28.7	254	161	6	4	247	5	248	1.10E-19	94.4
WP_014766837.1	ABC_transporter_ATP-binding_protein_[Desulfurococcus_amylolyticus]	WP_014354671.1	ABC_transporter_ATP-binding_protein_[Acetobacterium_woodii]	31.2	202	131	3	2	197	4	203	1.50E-19	94
WP_014766837.1	ABC_transporter_ATP-binding_protein_[Desulfurococcus_amylolyticus]	WP_000188144.1	MULTISPECIES:_macrolide_ABC_transporter_permease/ATP-binding_protein_MacB_[Proteobacteria]	30.6	219	141	5	4	215	5	219	1.50E-19	94
WP_014766837.1	ABC_transporter_ATP-binding_protein_[Desulfurococcus_amylolyticus]	WP_011012393.1	ABC_transporter_ATP-binding_protein_[Pyrococcus_furiosus]	30.5	262	175	6	1	262	1	255	1.50E-19	94
WP_014766837.1	ABC_transporter_ATP-binding_protein_[Desulfurococcus_amylolyticus]	WP_001033694.1	MULTISPECIES:_lipoprotein-releasing_system_ATP-binding_protein_LolD_[Proteobacteria]	29	210	140	4	4	206	6	213	1.90E-19	93.6
WP_014766837.1	ABC_transporter_ATP-binding_protein_[Desulfurococcus_amylolyticus]	WP_001090506.1	MULTISPECIES:_aliphatic_sulfonate_ABC_transporter_ATP-binding_protein_[Proteobacteria]	28.4	257	151	6	6	246	14	253	1.90E-19	93.6
WP_014766837.1	ABC_transporter_ATP-binding_protein_[Desulfurococcus_amylolyticus]	WP_011307444.1	daunorubicin_resistance_protein_DrrA_family_ABC_transporter_ATP-binding_protein_[Methanosarcina_barkeri]	29.6	216	145	4	1	215	1	210	1.90E-19	93.6
WP_014766837.1	ABC_transporter_ATP-binding_protein_[Desulfurococcus_amylolyticus]	WP_049684700.1	ABC_transporter_ATP-binding_protein_[Thermoanaerobacter_kivui]	29.8	205	140	2	12	215	14	215	1.90E-19	93.6
WP_014766837.1	ABC_transporter_ATP-binding_protein_[Desulfurococcus_amylolyticus]	WP_000531594.1	MULTISPECIES:_Fe3+/spermidine/putrescine_ABC_transporter_ATP-binding_protein_[Enterobacteriaceae]	28.1	231	153	5	268	497	28	246	2.50E-19	93.2
WP_014766837.1	ABC_transporter_ATP-binding_protein_[Desulfurococcus_amylolyticus]	WP_049685777.1	ABC_transporter_ATP-binding_protein_[Thermoanaerobacter_kivui]	31.5	216	128	7	272	485	16	213	2.50E-19	93.2
WP_014766837.1	ABC_transporter_ATP-binding_protein_[Desulfurococcus_amylolyticus]	WP_011305631.1	ABC_transporter_ATP-binding_protein_[Methanosarcina_barkeri]	29.6	216	139	4	2	215	8	212	3.30E-19	92.8
WP_014766837.1	ABC_transporter_ATP-binding_protein_[Desulfurococcus_amylolyticus]	WP_014354722.1	ABC_transporter_[Acetobacterium_woodii]	26.5	226	158	4	17	236	26	249	4.30E-19	92.4
WP_014766837.1	ABC_transporter_ATP-binding_protein_[Desulfurococcus_amylolyticus]	WP_014355394.1	ABC_transporter_ATP-binding_protein_[Acetobacterium_woodii]	30.2	202	134	4	18	215	26	224	4.30E-19	92.4
WP_014766837.1	ABC_transporter_ATP-binding_protein_[Desulfurococcus_amylolyticus]	WP_011307124.1	ABC_transporter_ATP-binding_protein_[Methanosarcina_barkeri]	24	313	214	6	1	298	1	304	4.30E-19	92.4
WP_014766837.1	ABC_transporter_ATP-binding_protein_[Desulfurococcus_amylolyticus]	WP_048102540.1	ABC_transporter_ATP-binding_protein_[Methanosarcina_barkeri]	31	200	130	3	18	215	18	211	4.30E-19	92.4
WP_014766837.1	ABC_transporter_ATP-binding_protein_[Desulfurococcus_amylolyticus]	WP_014356895.1	cell_division_ATP-binding_protein_FtsE_[Acetobacterium_woodii]	29.5	200	137	2	19	216	18	215	5.60E-19	92
WP_014766837.1	ABC_transporter_ATP-binding_protein_[Desulfurococcus_amylolyticus]	WP_000078349.1	MULTISPECIES:_amino_acid_ABC_transporter_ATPase_[Enterobacteriaceae]	30.8	198	133	3	20	215	28	223	5.60E-19	92
WP_014766837.1	ABC_transporter_ATP-binding_protein_[Desulfurococcus_amylolyticus]	WP_014355800.1	ABC_transporter_ATP-binding_protein_[Acetobacterium_woodii]	30.2	215	143	5	2	215	8	216	7.30E-19	91.7
WP_014766837.1	ABC_transporter_ATP-binding_protein_[Desulfurococcus_amylolyticus]	WP_000224099.1	MULTISPECIES:_ABC_transporter_ATP-binding_protein_[Proteobacteria]	25.7	218	154	3	268	485	14	223	7.30E-19	91.7
WP_014766837.1	ABC_transporter_ATP-binding_protein_[Desulfurococcus_amylolyticus]	WP_014767226.1	ABC_transporter_ATP-binding_protein_[Desulfurococcus_amylolyticus]	30.5	246	156	6	4	246	9	242	7.30E-19	91.7
WP_014766837.1	ABC_transporter_ATP-binding_protein_[Desulfurococcus_amylolyticus]	WP_080565367.1	DUF4162_domain-containing_protein_[Methanosarcina_barkeri]	28.8	212	145	3	19	229	3	209	7.30E-19	91.7
WP_014766837.1	ABC_transporter_ATP-binding_protein_[Desulfurococcus_amylolyticus]	WP_014355103.1	ABC_transporter_ATP-binding_protein_[Acetobacterium_woodii]	27.2	254	164	8	4	251	3	241	9.60E-19	91.3
WP_014766837.1	ABC_transporter_ATP-binding_protein_[Desulfurococcus_amylolyticus]	WP_001110573.1	MULTISPECIES:_ABC_transporter_ATP-binding_protein_[Proteobacteria]	32.4	225	130	7	4	215	7	222	9.60E-19	91.3
WP_014766837.1	ABC_transporter_ATP-binding_protein_[Desulfurococcus_amylolyticus]	WP_012571119.1	ABC_transporter_ATP-binding_protein_[Thermococcus_onnurineus]	27.5	211	142	1	16	215	17	227	9.60E-19	91.3
WP_014766837.1	ABC_transporter_ATP-binding_protein_[Desulfurococcus_amylolyticus]	WP_014356685.1	ABC_transporter_ATP-binding_protein_[Acetobacterium_woodii]	29.2	219	140	6	4	215	3	213	1.60E-18	90.5
WP_014766837.1	ABC_transporter_ATP-binding_protein_[Desulfurococcus_amylolyticus]	WP_011011791.1	ribosome_biogenesis/translation_initiation_ATPase_RLI_[Pyrococcus_furiosus]	23.1	485	298	16	28	482	97	536	1.60E-18	90.5
WP_014766837.1	ABC_transporter_ATP-binding_protein_[Desulfurococcus_amylolyticus]	WP_000617723.1	MULTISPECIES:_cell_division_ATP-binding_protein_FtsE_[Proteobacteria]	29	214	148	2	4	215	2	213	2.10E-18	90.1
WP_014766837.1	ABC_transporter_ATP-binding_protein_[Desulfurococcus_amylolyticus]	WP_011011228.1	ABC_transporter_ATP-binding_protein_[Pyrococcus_furiosus]	28	214	141	5	273	485	19	220	2.10E-18	90.1
WP_014766837.1	ABC_transporter_ATP-binding_protein_[Desulfurococcus_amylolyticus]	WP_012572837.1	ABC_transporter_ATP-binding_protein_[Thermococcus_onnurineus]	30.9	233	155	5	4	233	2	231	2.10E-18	90.1
WP_014766837.1	ABC_transporter_ATP-binding_protein_[Desulfurococcus_amylolyticus]	WP_014354440.1	ABC_transporter_ATP-binding_protein_[Acetobacterium_woodii]	29.3	232	143	7	267	485	19	242	2.80E-18	89.7
WP_014766837.1	ABC_transporter_ATP-binding_protein_[Desulfurococcus_amylolyticus]	WP_014354888.1	ABC_transporter_ATP-binding_protein_[Acetobacterium_woodii]	29.2	212	135	6	20	228	21	220	3.60E-18	89.4
WP_014766837.1	ABC_transporter_ATP-binding_protein_[Desulfurococcus_amylolyticus]	WP_014356105.1	ABC_transporter_ATP-binding_protein_[Acetobacterium_woodii]	30.9	204	130	5	1	197	1	200	3.60E-18	89.4
WP_014766837.1	ABC_transporter_ATP-binding_protein_[Desulfurococcus_amylolyticus]	WP_000891692.1	MULTISPECIES:_molybdenum_import_ATP-binding_protein_ModC_[Proteobacteria]	31.8	214	127	7	276	485	17	215	3.60E-18	89.4
WP_014766837.1	ABC_transporter_ATP-binding_protein_[Desulfurococcus_amylolyticus]	WP_011306315.1	ABC_transporter_ATPase_[Methanosarcina_barkeri]	29.7	239	145	7	273	500	18	244	3.60E-18	89.4
WP_014766837.1	ABC_transporter_ATP-binding_protein_[Desulfurococcus_amylolyticus]	WP_049684388.1	ABC_transporter_ATP-binding_protein_[Thermoanaerobacter_kivui]	27.1	229	161	4	1	225	1	227	3.60E-18	89.4
WP_014766837.1	ABC_transporter_ATP-binding_protein_[Desulfurococcus_amylolyticus]	WP_012571489.1	Fe-S_cluster_assembly_ATPase_SufC_[Thermococcus_onnurineus]	33.5	245	138	10	256	489	1	231	3.60E-18	89.4
WP_014766837.1	ABC_transporter_ATP-binding_protein_[Desulfurococcus_amylolyticus]	WP_012571728.1	metal_ABC_transporter_ATP-binding_protein_[Thermococcus_onnurineus]	31.5	222	148	4	1	220	1	220	3.60E-18	89.4
WP_014766837.1	ABC_transporter_ATP-binding_protein_[Desulfurococcus_amylolyticus]	WP_048102559.1	DUF4162_domain-containing_protein_[Methanosarcina_barkeri]	28.3	223	155	4	4	226	6	223	4.80E-18	89
WP_014766837.1	ABC_transporter_ATP-binding_protein_[Desulfurococcus_amylolyticus]	WP_011012920.1	metal_ABC_transporter_ATP-binding_protein_[Pyrococcus_furiosus]	32.5	203	131	4	15	214	15	214	4.80E-18	89
WP_014766837.1	ABC_transporter_ATP-binding_protein_[Desulfurococcus_amylolyticus]	WP_049685886.1	ABC_transporter_ATP-binding_protein_[Thermoanaerobacter_kivui]	27.6	246	163	4	23	261	21	258	4.80E-18	89
WP_014766837.1	ABC_transporter_ATP-binding_protein_[Desulfurococcus_amylolyticus]	WP_014354441.1	ABC_transporter_ATP-binding_protein_[Acetobacterium_woodii]	32	219	135	7	19	226	26	241	6.20E-18	88.6
WP_014766837.1	ABC_transporter_ATP-binding_protein_[Desulfurococcus_amylolyticus]	WP_014355838.1	ABC_transporter_ATP-binding_protein_[Acetobacterium_woodii]	31.4	204	133	4	13	215	11	208	6.20E-18	88.6
WP_014766837.1	ABC_transporter_ATP-binding_protein_[Desulfurococcus_amylolyticus]	WP_014356642.1	ABC_transporter_ATP-binding_protein_[Acetobacterium_woodii]	28.9	235	143	5	16	226	15	249	6.20E-18	88.6
WP_014766837.1	ABC_transporter_ATP-binding_protein_[Desulfurococcus_amylolyticus]	WP_041669240.1	ABC_transporter_ATP-binding_protein_[Acetobacterium_woodii]	26.7	243	169	4	4	246	6	239	6.20E-18	88.6
WP_014766837.1	ABC_transporter_ATP-binding_protein_[Desulfurococcus_amylolyticus]	WP_000907792.1	MULTISPECIES:_sn-glycerol-3-phosphate_import_ATP-binding_protein_UgpC_[Proteobacteria]	30.5	226	143	6	1	220	1	218	6.20E-18	88.6
WP_014766837.1	ABC_transporter_ATP-binding_protein_[Desulfurococcus_amylolyticus]	WP_014355997.1	ABC_transporter_ATP-binding_protein_[Acetobacterium_woodii]	30.1	229	148	6	20	243	17	238	8.10E-18	88.2
WP_014766837.1	ABC_transporter_ATP-binding_protein_[Desulfurococcus_amylolyticus]	WP_014835108.1	ABC_transporter_ATP-binding_protein_[Pyrococcus_furiosus]	29.6	223	149	5	1	220	1	218	8.10E-18	88.2
WP_014766837.1	ABC_transporter_ATP-binding_protein_[Desulfurococcus_amylolyticus]	WP_012571687.1	ribosome_biogenesis/translation_initiation_ATPase_RLI_[Thermococcus_onnurineus]	22.2	474	302	13	28	475	97	529	8.10E-18	88.2
WP_014766837.1	ABC_transporter_ATP-binding_protein_[Desulfurococcus_amylolyticus]	WP_014354574.1	ABC_transporter_ATP-binding_protein_[Acetobacterium_woodii]	28.4	215	144	6	9	216	11	222	1.10E-17	87.8
WP_014766837.1	ABC_transporter_ATP-binding_protein_[Desulfurococcus_amylolyticus]	WP_014356610.1	ABC_transporter_ATP-binding_protein_[Acetobacterium_woodii]	29.3	215	143	5	4	216	9	216	1.10E-17	87.8
WP_014766837.1	ABC_transporter_ATP-binding_protein_[Desulfurococcus_amylolyticus]	WP_012571934.1	ABC_transporter_ATP-binding_protein_[Thermococcus_onnurineus]	30	217	143	4	4	217	2	212	1.10E-17	87.8
WP_014766837.1	ABC_transporter_ATP-binding_protein_[Desulfurococcus_amylolyticus]	WP_014356100.1	ABC_transporter_ATP-binding_protein_[Acetobacterium_woodii]	27.2	250	169	7	1	241	1	246	1.40E-17	87.4
WP_014766837.1	ABC_transporter_ATP-binding_protein_[Desulfurococcus_amylolyticus]	WP_041668047.1	lantibiotic_ABC_transporter_ATP-binding_protein_[Acetobacterium_woodii]	30.8	198	126	5	19	216	20	206	1.40E-17	87.4
WP_014766837.1	ABC_transporter_ATP-binding_protein_[Desulfurococcus_amylolyticus]	WP_014357519.1	ABC_transporter_ATP-binding_protein_[Acetobacterium_woodii]	25.5	212	153	3	4	215	5	211	1.80E-17	87
WP_014766837.1	ABC_transporter_ATP-binding_protein_[Desulfurococcus_amylolyticus]	WP_011011306.1	ABC_transporter_ATP-binding_protein_[Pyrococcus_furiosus]	25.1	247	165	6	255	489	7	245	1.80E-17	87
WP_014766837.1	ABC_transporter_ATP-binding_protein_[Desulfurococcus_amylolyticus]	WP_049685666.1	ABC_transporter_ATP-binding_protein_[Thermoanaerobacter_kivui]	25.6	242	167	5	249	489	14	243	1.80E-17	87
WP_014766837.1	ABC_transporter_ATP-binding_protein_[Desulfurococcus_amylolyticus]	WP_014354979.1	amino_acid_ABC_transporter_ATP-binding_protein_[Acetobacterium_woodii]	29.9	211	142	5	4	212	3	209	2.40E-17	86.7
WP_014766837.1	ABC_transporter_ATP-binding_protein_[Desulfurococcus_amylolyticus]	WP_014767852.1	DUF4162_domain-containing_protein_[Desulfurococcus_amylolyticus]	29.9	214	141	4	4	215	7	213	2.40E-17	86.7
WP_014766837.1	ABC_transporter_ATP-binding_protein_[Desulfurococcus_amylolyticus]	WP_011305615.1	ABC_transporter_ATP-binding_protein_[Methanosarcina_barkeri]	30.4	204	134	4	14	215	17	214	2.40E-17	86.7
WP_014766837.1	ABC_transporter_ATP-binding_protein_[Desulfurococcus_amylolyticus]	WP_011306754.1	multidrug_ABC_transporter_ATP-binding_protein_[Methanosarcina_barkeri]	28.5	249	164	6	9	253	4	242	2.40E-17	86.7
WP_014766837.1	ABC_transporter_ATP-binding_protein_[Desulfurococcus_amylolyticus]	WP_011011475.1	ABC_transporter_ATP-binding_protein_[Pyrococcus_furiosus]	27.2	224	148	7	270	485	21	237	2.40E-17	86.7
WP_014766837.1	ABC_transporter_ATP-binding_protein_[Desulfurococcus_amylolyticus]	WP_011012354.1	ABC_transporter_ATP-binding_protein_[Pyrococcus_furiosus]	27.2	224	148	7	270	485	21	237	2.40E-17	86.7
WP_014766837.1	ABC_transporter_ATP-binding_protein_[Desulfurococcus_amylolyticus]	WP_006569182.1	MULTISPECIES:_ABC_transporter_ATP-binding_protein_[Thermoanaerobacter]	29.6	223	141	6	270	492	17	223	2.40E-17	86.7
WP_014766837.1	ABC_transporter_ATP-binding_protein_[Desulfurococcus_amylolyticus]	WP_014356389.1	ABC_transporter_ATP-binding_protein_[Acetobacterium_woodii]	30.3	221	135	7	4	215	20	230	4.00E-17	85.9
WP_014766837.1	ABC_transporter_ATP-binding_protein_[Desulfurococcus_amylolyticus]	WP_000416891.1	MULTISPECIES:_ABC_transporter_ATP-binding_protein_[Proteobacteria]	30.2	199	132	3	19	215	20	213	4.00E-17	85.9
WP_014766837.1	ABC_transporter_ATP-binding_protein_[Desulfurococcus_amylolyticus]	WP_011012045.1	ABC_transporter_ATP-binding_protein_[Pyrococcus_furiosus]	30.7	215	142	5	15	227	12	221	4.00E-17	85.9
WP_014766837.1	ABC_transporter_ATP-binding_protein_[Desulfurococcus_amylolyticus]	WP_014357254.1	ABC_transporter_ATP-binding_protein_[Acetobacterium_woodii]	24.9	237	157	5	256	484	3	226	5.30E-17	85.5
WP_014766837.1	ABC_transporter_ATP-binding_protein_[Desulfurococcus_amylolyticus]	WP_014767175.1	ABC_transporter_ATP-binding_protein_[Desulfurococcus_amylolyticus]	28.6	227	142	6	270	484	22	240	5.30E-17	85.5
WP_014766837.1	ABC_transporter_ATP-binding_protein_[Desulfurococcus_amylolyticus]	WP_014767422.1	ABC_transporter_ATP-binding_protein_[Desulfurococcus_amylolyticus]	27.6	283	184	7	3	270	17	293	5.30E-17	85.5
WP_014766837.1	ABC_transporter_ATP-binding_protein_[Desulfurococcus_amylolyticus]	WP_000053099.1	MULTISPECIES:_ABC_transporter_ATP-binding_protein_[Proteobacteria]	22.7	528	306	17	1	458	1	496	6.90E-17	85.1
WP_014766837.1	ABC_transporter_ATP-binding_protein_[Desulfurococcus_amylolyticus]	WP_001193409.1	MULTISPECIES:_phosphonates_import_ATP-binding_protein_PhnC_[Proteobacteria]	30.8	211	132	5	19	215	19	229	6.90E-17	85.1
WP_014766837.1	ABC_transporter_ATP-binding_protein_[Desulfurococcus_amylolyticus]	WP_012572387.1	ABC_transporter_ATP-binding_protein_[Thermococcus_onnurineus]	28.4	232	133	7	272	496	14	219	6.90E-17	85.1
WP_014766837.1	ABC_transporter_ATP-binding_protein_[Desulfurococcus_amylolyticus]	WP_011305616.1	energy-coupling_factor_transporter_ATPase_[Methanosarcina_barkeri]	29.6	213	146	3	4	215	2	211	9.00E-17	84.7
WP_014766837.1	ABC_transporter_ATP-binding_protein_[Desulfurococcus_amylolyticus]	WP_049684503.1	cobalt_ABC_transporter_ATPase_[Thermoanaerobacter_kivui]	26.1	245	166	5	13	246	16	256	9.00E-17	84.7
WP_014766837.1	ABC_transporter_ATP-binding_protein_[Desulfurococcus_amylolyticus]	WP_014354448.1	ABC_transporter_ATP-binding_protein_[Acetobacterium_woodii]	27.5	233	161	5	1	226	1	232	1.20E-16	84.3
WP_014766837.1	ABC_transporter_ATP-binding_protein_[Desulfurococcus_amylolyticus]	WP_041669549.1	ABC_transporter_ATP-binding_protein_[Acetobacterium_woodii]	31.3	198	127	5	19	215	19	208	1.20E-16	84.3
WP_014766837.1	ABC_transporter_ATP-binding_protein_[Desulfurococcus_amylolyticus]	WP_049685793.1	energy-coupling_factor_transporter_ATPase_[Thermoanaerobacter_kivui]	27.9	251	173	6	18	262	23	271	1.20E-16	84.3
WP_014766837.1	ABC_transporter_ATP-binding_protein_[Desulfurococcus_amylolyticus]	WP_011307363.1	ABC_transporter_ATP-binding_protein_[Methanosarcina_barkeri]	29	245	165	6	17	256	15	255	1.50E-16	84
WP_014766837.1	ABC_transporter_ATP-binding_protein_[Desulfurococcus_amylolyticus]	WP_011307517.1	cobalt_ABC_transporter_[Methanosarcina_barkeri]	29.6	223	143	5	1	212	1	220	1.50E-16	84
WP_014766837.1	ABC_transporter_ATP-binding_protein_[Desulfurococcus_amylolyticus]	WP_011308358.1	ABC_transporter_ATP-binding_protein_[Methanosarcina_barkeri]	29	200	134	4	4	197	8	205	1.50E-16	84
WP_014766837.1	ABC_transporter_ATP-binding_protein_[Desulfurococcus_amylolyticus]	WP_011011619.1	ABC_transporter_ATP-binding_protein_[Pyrococcus_furiosus]	28.9	225	141	6	272	496	17	222	1.50E-16	84
WP_014766837.1	ABC_transporter_ATP-binding_protein_[Desulfurococcus_amylolyticus]	WP_011012431.1	Fe-S_cluster_assembly_ATPase_SufC_[Pyrococcus_furiosus]	27.3	231	154	6	256	481	1	222	1.50E-16	84
WP_014766837.1	ABC_transporter_ATP-binding_protein_[Desulfurococcus_amylolyticus]	WP_049686166.1	ABC_transporter_ATP-binding_protein_[Thermoanaerobacter_kivui]	27.3	256	161	6	20	259	19	265	1.50E-16	84
WP_014766837.1	ABC_transporter_ATP-binding_protein_[Desulfurococcus_amylolyticus]	WP_014355987.1	ABC_transporter_ATP-binding_protein_[Acetobacterium_woodii]	28.3	212	144	4	4	215	3	206	2.00E-16	83.6
WP_014766837.1	ABC_transporter_ATP-binding_protein_[Desulfurococcus_amylolyticus]	WP_000046749.1	MULTISPECIES:_energy-dependent_translational_throttle_protein_EttA_[Proteobacteria]	23.7	523	274	15	6	444	8	489	2.00E-16	83.6
WP_014766837.1	ABC_transporter_ATP-binding_protein_[Desulfurococcus_amylolyticus]	WP_014767102.1	glycine/betaine_ABC_transporter_[Desulfurococcus_amylolyticus]	29	224	141	5	4	215	2	219	2.00E-16	83.6
WP_014766837.1	ABC_transporter_ATP-binding_protein_[Desulfurococcus_amylolyticus]	WP_014354539.1	ABC_transporter_ATP-binding_protein_[Acetobacterium_woodii]	26.5	219	133	7	270	478	20	220	2.60E-16	83.2
WP_014766837.1	ABC_transporter_ATP-binding_protein_[Desulfurococcus_amylolyticus]	WP_000961458.1	MULTISPECIES:_ABC-F_family_ATPase_[Proteobacteria]	22.4	536	306	17	30	490	27	527	2.60E-16	83.2
WP_014766837.1	ABC_transporter_ATP-binding_protein_[Desulfurococcus_amylolyticus]	WP_048103424.1	ABC_transporter_ATP-binding_protein_[Methanosarcina_barkeri]	31.5	219	140	6	4	215	6	221	2.60E-16	83.2
WP_014766837.1	ABC_transporter_ATP-binding_protein_[Desulfurococcus_amylolyticus]	WP_014354458.1	ABC_transporter_ATP-binding_protein_[Acetobacterium_woodii]	30.9	220	136	7	23	228	24	241	3.40E-16	82.8
WP_014766837.1	ABC_transporter_ATP-binding_protein_[Desulfurococcus_amylolyticus]	WP_000096869.1	MULTISPECIES:_molybdate_ABC_transporter_ATPase_[Proteobacteria]	23.9	440	308	10	30	454	29	456	3.40E-16	82.8
WP_014766837.1	ABC_transporter_ATP-binding_protein_[Desulfurococcus_amylolyticus]	WP_011011180.1	ABC_transporter_ATP-binding_protein_[Pyrococcus_furiosus]	27.3	256	177	3	4	256	2	251	3.40E-16	82.8
WP_014766837.1	ABC_transporter_ATP-binding_protein_[Desulfurococcus_amylolyticus]	WP_014357082.1	ABC_transporter_ATP-binding_protein_[Acetobacterium_woodii]	29.2	216	143	5	2	215	6	213	4.50E-16	82.4
WP_014766837.1	ABC_transporter_ATP-binding_protein_[Desulfurococcus_amylolyticus]	WP_014357726.1	lantibiotic_ABC_transporter_ATP-binding_protein_[Acetobacterium_woodii]	28.8	198	128	5	19	215	25	210	4.50E-16	82.4
WP_014766837.1	ABC_transporter_ATP-binding_protein_[Desulfurococcus_amylolyticus]	WP_011306012.1	ABC_transporter_ATP-binding_protein_[Methanosarcina_barkeri]	28.9	218	142	6	2	214	3	212	4.50E-16	82.4
WP_014766837.1	ABC_transporter_ATP-binding_protein_[Desulfurococcus_amylolyticus]	WP_011307788.1	ABC_transporter_ATP-binding_protein_[Methanosarcina_barkeri]	28.4	218	147	5	4	215	8	222	4.50E-16	82.4
WP_014766837.1	ABC_transporter_ATP-binding_protein_[Desulfurococcus_amylolyticus]	WP_049684512.1	ABC_transporter_ATP-binding_protein_[Thermoanaerobacter_kivui]	27.4	212	144	5	19	226	18	223	4.50E-16	82.4
WP_014766837.1	ABC_transporter_ATP-binding_protein_[Desulfurococcus_amylolyticus]	WP_012572730.1	ABC_transporter_ATP-binding_protein_[Thermococcus_onnurineus]	31.2	208	134	4	17	215	33	240	4.50E-16	82.4
WP_014766837.1	ABC_transporter_ATP-binding_protein_[Desulfurococcus_amylolyticus]	WP_014354716.1	ABC_transporter_ATP-binding_protein_[Acetobacterium_woodii]	28.8	226	154	4	4	228	2	221	5.80E-16	82
WP_014766837.1	ABC_transporter_ATP-binding_protein_[Desulfurococcus_amylolyticus]	WP_041670618.1	ABC_transporter_ATP-binding_protein_[Acetobacterium_woodii]	30.5	233	139	4	4	236	5	214	5.80E-16	82
WP_014766837.1	ABC_transporter_ATP-binding_protein_[Desulfurococcus_amylolyticus]	WP_000996005.1	MULTISPECIES:_putrescine_transport_ATP-binding_protein_PotG_[Proteobacteria]	24.2	231	161	6	256	485	19	236	5.80E-16	82
WP_014766837.1	ABC_transporter_ATP-binding_protein_[Desulfurococcus_amylolyticus]	WP_014767463.1	ABC_transporter_ATP-binding_protein_[Desulfurococcus_amylolyticus]	32.4	213	131	7	17	219	26	235	5.80E-16	82
WP_014766837.1	ABC_transporter_ATP-binding_protein_[Desulfurococcus_amylolyticus]	WP_011305949.1	ABC_transporter_ATP-binding_protein_[Methanosarcina_barkeri]	27.4	241	158	7	256	485	3	237	5.80E-16	82
WP_014766837.1	ABC_transporter_ATP-binding_protein_[Desulfurococcus_amylolyticus]	WP_049684865.1	ABC_transporter_ATP-binding_protein_[Thermoanaerobacter_kivui]	28.1	231	160	5	4	233	2	227	5.80E-16	82
WP_014766837.1	ABC_transporter_ATP-binding_protein_[Desulfurococcus_amylolyticus]	WP_012571321.1	energy-coupling_factor_ABC_transporter_ATP-binding_protein_[Thermococcus_onnurineus]	28.4	261	150	11	256	493	3	249	5.80E-16	82
WP_014766837.1	ABC_transporter_ATP-binding_protein_[Desulfurococcus_amylolyticus]	WP_014356643.1	ABC_transporter_ATP-binding_protein_[Acetobacterium_woodii]	28.4	208	141	3	16	220	13	215	7.60E-16	81.6
WP_014766837.1	ABC_transporter_ATP-binding_protein_[Desulfurococcus_amylolyticus]	WP_014357536.1	ABC_transporter_ATP-binding_protein_[Acetobacterium_woodii]	27.2	224	134	5	20	234	28	231	7.60E-16	81.6
WP_014766837.1	ABC_transporter_ATP-binding_protein_[Desulfurococcus_amylolyticus]	WP_001075514.1	MULTISPECIES:_ABC_transporter_ATP-binding_protein_[Proteobacteria]	27.9	219	137	5	276	484	24	231	7.60E-16	81.6
WP_014766837.1	ABC_transporter_ATP-binding_protein_[Desulfurococcus_amylolyticus]	WP_048815931.1	hypothetical_protein_[Desulfurococcus_amylolyticus]	32.4	207	132	5	13	215	15	217	9.90E-16	81.3
WP_014766837.1	ABC_transporter_ATP-binding_protein_[Desulfurococcus_amylolyticus]	WP_011306961.1	ABC_transporter_ATP-binding_protein_[Methanosarcina_barkeri]	27.4	230	145	7	270	486	21	241	9.90E-16	81.3
WP_014766837.1	ABC_transporter_ATP-binding_protein_[Desulfurococcus_amylolyticus]	WP_011307351.1	ABC_transporter_ATP-binding_protein_[Methanosarcina_barkeri]	25	216	146	4	270	480	22	226	9.90E-16	81.3
WP_014766837.1	ABC_transporter_ATP-binding_protein_[Desulfurococcus_amylolyticus]	WP_011011307.1	ABC_transporter_ATP-binding_protein_[Pyrococcus_furiosus]	31.7	224	144	4	17	231	33	256	9.90E-16	81.3
WP_014766837.1	ABC_transporter_ATP-binding_protein_[Desulfurococcus_amylolyticus]	WP_000192349.1	MULTISPECIES:_Fe(3+)_ions_import_ATP-binding_protein_FbpC_[Enterobacteriaceae]	27.4	215	143	5	272	485	21	223	1.30E-15	80.9
WP_014766837.1	ABC_transporter_ATP-binding_protein_[Desulfurococcus_amylolyticus]	WP_011305543.1	ABC_transporter_ATP-binding_protein_[Methanosarcina_barkeri]	28.6	248	162	5	4	241	2	244	1.30E-15	80.9
WP_014766837.1	ABC_transporter_ATP-binding_protein_[Desulfurococcus_amylolyticus]	WP_049686163.1	phosphate_ABC_transporter_ATP-binding_protein_[Thermoanaerobacter_kivui]	30.6	206	133	5	20	223	19	216	1.30E-15	80.9
WP_014766837.1	ABC_transporter_ATP-binding_protein_[Desulfurococcus_amylolyticus]	WP_014766874.1	ABC_transporter_ATP-binding_protein_[Desulfurococcus_amylolyticus]	29.6	206	135	5	15	215	14	214	1.70E-15	80.5
WP_014766837.1	ABC_transporter_ATP-binding_protein_[Desulfurococcus_amylolyticus]	WP_011305506.1	ABC_transporter_ATP-binding_protein_[Methanosarcina_barkeri]	28.4	225	147	5	5	215	6	230	2.20E-15	80.1
WP_014766837.1	ABC_transporter_ATP-binding_protein_[Desulfurococcus_amylolyticus]	WP_080565337.1	ABC_transporter_ATP-binding_protein_[Methanosarcina_barkeri]	23.6	220	156	3	270	486	67	277	2.20E-15	80.1
WP_014766837.1	ABC_transporter_ATP-binding_protein_[Desulfurococcus_amylolyticus]	WP_014354811.1	NHLP_family_bacteriocin_export_ABC_transporter_peptidase/permease/ATPase_subunit_[Acetobacterium_woodii]	27.2	235	150	6	257	485	498	717	2.90E-15	79.7
WP_014766837.1	ABC_transporter_ATP-binding_protein_[Desulfurococcus_amylolyticus]	WP_001285536.1	MULTISPECIES:_peptide_ABC_transporter_ATP-binding_protein_[Enterobacteriaceae]	29.1	203	128	5	17	215	29	219	3.80E-15	79.3
WP_014766837.1	ABC_transporter_ATP-binding_protein_[Desulfurococcus_amylolyticus]	WP_011306075.1	cobalt_ABC_transporter_[Methanosarcina_barkeri]	28.1	217	145	3	5	212	6	220	3.80E-15	79.3
WP_014766837.1	ABC_transporter_ATP-binding_protein_[Desulfurococcus_amylolyticus]	WP_012571212.1	ABC_transporter_ATP-binding_protein_[Thermococcus_onnurineus]	30.6	216	143	7	1	215	1	210	3.80E-15	79.3
WP_014766837.1	ABC_transporter_ATP-binding_protein_[Desulfurococcus_amylolyticus]	WP_014355262.1	ABC_transporter_ATP-binding_protein_[Acetobacterium_woodii]	31.2	205	130	6	19	218	361	559	4.90E-15	79
WP_014766837.1	ABC_transporter_ATP-binding_protein_[Desulfurococcus_amylolyticus]	WP_014356693.1	ABC_transporter_ATP-binding_protein_[Acetobacterium_woodii]	28.5	242	157	5	4	239	5	236	4.90E-15	79
WP_014766837.1	ABC_transporter_ATP-binding_protein_[Desulfurococcus_amylolyticus]	WP_049684463.1	metal_ABC_transporter_ATP-binding_protein_[Thermoanaerobacter_kivui]	30.2	215	138	6	1	210	1	208	4.90E-15	79
WP_014766837.1	ABC_transporter_ATP-binding_protein_[Desulfurococcus_amylolyticus]	WP_014355407.1	ABC_transporter_ATP-binding_protein_[Acetobacterium_woodii]	27.9	226	146	5	4	221	2	218	6.40E-15	78.6
WP_014766837.1	ABC_transporter_ATP-binding_protein_[Desulfurococcus_amylolyticus]	WP_041667974.1	ABC_transporter_ATP-binding_protein_[Acetobacterium_woodii]	25	212	145	6	270	478	27	227	6.40E-15	78.6
WP_014766837.1	ABC_transporter_ATP-binding_protein_[Desulfurococcus_amylolyticus]	WP_000939375.1	MULTISPECIES:_taurine_import_ATP-binding_protein_TauB_[Proteobacteria]	27.5	251	165	7	9	255	4	241	6.40E-15	78.6
WP_014766837.1	ABC_transporter_ATP-binding_protein_[Desulfurococcus_amylolyticus]	WP_011307677.1	ABC_transporter_ATP-binding_protein_[Methanosarcina_barkeri]	30.7	189	126	5	29	215	26	211	6.40E-15	78.6
WP_014766837.1	ABC_transporter_ATP-binding_protein_[Desulfurococcus_amylolyticus]	WP_049686169.1	ABC_transporter_ATP-binding_protein_[Thermoanaerobacter_kivui]	27	244	155	9	256	491	1	229	6.40E-15	78.6
WP_014766837.1	ABC_transporter_ATP-binding_protein_[Desulfurococcus_amylolyticus]	WP_012571118.1	ABC_transporter_ATP-binding_protein_[Thermococcus_onnurineus]	27.3	238	166	4	20	253	17	251	6.40E-15	78.6
WP_014766837.1	ABC_transporter_ATP-binding_protein_[Desulfurococcus_amylolyticus]	WP_014357756.1	NHLP_bacteriocin_export_ABC_transporter_permease/ATPase_subunit_[Acetobacterium_woodii]	26.4	227	144	8	265	484	496	706	8.40E-15	78.2
WP_014766837.1	ABC_transporter_ATP-binding_protein_[Desulfurococcus_amylolyticus]	WP_001158931.1	MULTISPECIES:_iron(3+)-hydroxamate_import_ATP-binding_protein_FhuC_[Proteobacteria]	27.1	240	170	4	16	252	23	260	8.40E-15	78.2
WP_014766837.1	ABC_transporter_ATP-binding_protein_[Desulfurococcus_amylolyticus]	WP_049684994.1	ABC_transporter_ATP-binding_protein_[Thermoanaerobacter_kivui]	31.9	216	135	7	8	215	20	231	8.40E-15	78.2
WP_014766837.1	ABC_transporter_ATP-binding_protein_[Desulfurococcus_amylolyticus]	WP_012572310.1	ABC_transporter_ATP-binding_protein_[Thermococcus_onnurineus]	28	261	159	9	1	251	1	242	8.40E-15	78.2
WP_014766837.1	ABC_transporter_ATP-binding_protein_[Desulfurococcus_amylolyticus]	WP_014767253.1	ABC_transporter_ATP-binding_protein_[Desulfurococcus_amylolyticus]	24.9	221	145	4	272	487	16	220	1.10E-14	77.8
WP_014766837.1	ABC_transporter_ATP-binding_protein_[Desulfurococcus_amylolyticus]	WP_048103043.1	ABC_transporter_ATP-binding_protein_[Methanosarcina_barkeri]	27.9	222	140	7	266	481	2	209	1.10E-14	77.8
WP_014766837.1	ABC_transporter_ATP-binding_protein_[Desulfurococcus_amylolyticus]	WP_011011645.1	ABC_transporter_ATP-binding_protein_[Pyrococcus_furiosus]	27.8	248	164	7	20	258	22	263	1.10E-14	77.8
WP_014766837.1	ABC_transporter_ATP-binding_protein_[Desulfurococcus_amylolyticus]	WP_049684688.1	dipeptide_ABC_transporter_ATP-binding_protein_[Thermoanaerobacter_kivui]	32.2	214	138	5	19	226	26	238	1.10E-14	77.8
WP_014766837.1	ABC_transporter_ATP-binding_protein_[Desulfurococcus_amylolyticus]	WP_049685001.1	dipeptide_ABC_transporter_ATP-binding_protein_[Thermoanaerobacter_kivui]	26.6	222	150	3	262	478	349	562	1.10E-14	77.8
WP_014766837.1	ABC_transporter_ATP-binding_protein_[Desulfurococcus_amylolyticus]	WP_000194927.1	MULTISPECIES:_ABC_transporter_ATP-binding_protein_[Proteobacteria]	30.4	214	142	5	8	215	290	502	1.40E-14	77.4
WP_014766837.1	ABC_transporter_ATP-binding_protein_[Desulfurococcus_amylolyticus]	WP_011305408.1	ABC_transporter_ATP-binding_protein_[Methanosarcina_barkeri]	24.8	206	140	3	10	215	27	217	1.40E-14	77.4
WP_014766837.1	ABC_transporter_ATP-binding_protein_[Desulfurococcus_amylolyticus]	WP_011307008.1	ABC_transporter_ATP-binding_protein_[Methanosarcina_barkeri]	30	227	146	6	1	215	1	226	1.40E-14	77.4
WP_014766837.1	ABC_transporter_ATP-binding_protein_[Desulfurococcus_amylolyticus]	WP_011012559.1	ABC_transporter_ATP-binding_protein_[Pyrococcus_furiosus]	31.8	211	134	6	17	219	30	238	1.40E-14	77.4
WP_014766837.1	ABC_transporter_ATP-binding_protein_[Desulfurococcus_amylolyticus]	WP_014354433.1	ABC_transporter_ATP-binding_protein_[Acetobacterium_woodii]	28	246	165	6	20	261	19	256	1.90E-14	77
WP_014766837.1	ABC_transporter_ATP-binding_protein_[Desulfurococcus_amylolyticus]	WP_014357115.1	molybdate/tungsten_ABC_transporter_ATP-binding_protein_ModC2_[Acetobacterium_woodii]	28.6	192	123	5	31	215	25	209	1.90E-14	77
WP_014766837.1	ABC_transporter_ATP-binding_protein_[Desulfurococcus_amylolyticus]	WP_000175457.1	MULTISPECIES:_Fe(3+)_dicitrate_transport_ATP-binding_protein_FecE_[Enterobacteriaceae]	26.1	238	151	5	257	485	3	224	1.90E-14	77
WP_014766837.1	ABC_transporter_ATP-binding_protein_[Desulfurococcus_amylolyticus]	WP_000569315.1	MULTISPECIES:_ABC_transporter_ATPase_[Enterobacteriaceae]	26.6	199	141	4	19	215	16	211	1.90E-14	77
WP_014766837.1	ABC_transporter_ATP-binding_protein_[Desulfurococcus_amylolyticus]	WP_011307233.1	ABC_transporter_ATP-binding_protein_[Methanosarcina_barkeri]	25.5	216	151	6	271	484	19	226	1.90E-14	77
WP_014766837.1	ABC_transporter_ATP-binding_protein_[Desulfurococcus_amylolyticus]	WP_012571201.1	ABC_transporter_ATP-binding_protein_[Thermococcus_onnurineus]	27.2	217	147	6	269	485	13	218	1.90E-14	77
WP_014766837.1	ABC_transporter_ATP-binding_protein_[Desulfurococcus_amylolyticus]	WP_000916281.1	MULTISPECIES:_thiamine_import_ATP-binding_protein_ThiQ_[Proteobacteria]	28.9	190	127	4	28	215	23	206	2.40E-14	76.6
WP_014766837.1	ABC_transporter_ATP-binding_protein_[Desulfurococcus_amylolyticus]	WP_011307009.1	ABC_transporter_ATP-binding_protein_[Methanosarcina_barkeri]	27	244	153	8	255	483	9	242	2.40E-14	76.6
WP_014766837.1	ABC_transporter_ATP-binding_protein_[Desulfurococcus_amylolyticus]	WP_011011873.1	ABC_transporter_ATP-binding_protein_[Pyrococcus_furiosus]	25.5	231	145	6	251	477	311	518	2.40E-14	76.6
WP_014766837.1	ABC_transporter_ATP-binding_protein_[Desulfurococcus_amylolyticus]	WP_012572729.1	ABC_transporter_ATP-binding_protein_[Thermococcus_onnurineus]	32.9	216	122	9	17	215	22	231	2.40E-14	76.6
WP_014766837.1	ABC_transporter_ATP-binding_protein_[Desulfurococcus_amylolyticus]	WP_014354903.1	ABC_transporter_ATP-binding_protein_[Acetobacterium_woodii]	29.4	218	142	7	4	216	3	213	3.20E-14	76.3
WP_014766837.1	ABC_transporter_ATP-binding_protein_[Desulfurococcus_amylolyticus]	WP_014767176.1	ABC_transporter_ATP-binding_protein_[Desulfurococcus_amylolyticus]	30.7	238	133	6	17	222	44	281	3.20E-14	76.3
WP_014766837.1	ABC_transporter_ATP-binding_protein_[Desulfurococcus_amylolyticus]	WP_014354459.1	ABC_transporter_ATP-binding_protein_[Acetobacterium_woodii]	28.5	228	150	7	4	220	5	230	4.20E-14	75.9
WP_014766837.1	ABC_transporter_ATP-binding_protein_[Desulfurococcus_amylolyticus]	WP_014767122.1	ABC_transporter_ATP-binding_protein_[Desulfurococcus_amylolyticus]	31.1	251	154	7	19	253	24	271	4.20E-14	75.9
WP_014766837.1	ABC_transporter_ATP-binding_protein_[Desulfurococcus_amylolyticus]	WP_049684550.1	multidrug_ABC_transporter_ATPase_[Thermoanaerobacter_kivui]	28.6	217	139	7	1	215	1	203	4.20E-14	75.9
WP_014766837.1	ABC_transporter_ATP-binding_protein_[Desulfurococcus_amylolyticus]	WP_014356145.1	ABC_transporter_ATP-binding_protein_[Acetobacterium_woodii]	21.3	506	315	15	25	470	24	506	5.40E-14	75.5
WP_014766837.1	ABC_transporter_ATP-binding_protein_[Desulfurococcus_amylolyticus]	WP_014356910.1	ABC_transporter_ATP-binding_protein_[Acetobacterium_woodii]	29.4	211	132	5	1	209	1	196	5.40E-14	75.5
WP_014766837.1	ABC_transporter_ATP-binding_protein_[Desulfurococcus_amylolyticus]	WP_011306291.1	ABC_transporter_ATP-binding_protein_[Methanosarcina_barkeri]	27	237	151	8	256	478	3	231	5.40E-14	75.5
WP_014766837.1	ABC_transporter_ATP-binding_protein_[Desulfurococcus_amylolyticus]	WP_011011118.1	ABC_transporter_ATP-binding_protein_[Pyrococcus_furiosus]	26.3	259	176	6	240	494	5	252	5.40E-14	75.5
WP_014766837.1	ABC_transporter_ATP-binding_protein_[Desulfurococcus_amylolyticus]	WP_000525587.1	MULTISPECIES:_cytochrome_c_biogenesis_ATP-binding_export_protein_CcmA_[Proteobacteria]	31.6	177	111	2	22	198	21	187	7.10E-14	75.1
WP_014766837.1	ABC_transporter_ATP-binding_protein_[Desulfurococcus_amylolyticus]	WP_001196486.1	MULTISPECIES:_dipeptide_transport_ATP-binding_protein_DppD_[Proteobacteria]	26.4	220	139	7	276	481	26	236	7.10E-14	75.1
WP_014766837.1	ABC_transporter_ATP-binding_protein_[Desulfurococcus_amylolyticus]	WP_001202177.1	cysteine/glutathione_ABC_transporter_ATP-binding_protein/permease_CydC_[Escherichia_coli]	30.2	202	132	7	3	200	338	534	7.10E-14	75.1
WP_014766837.1	ABC_transporter_ATP-binding_protein_[Desulfurococcus_amylolyticus]	WP_011306549.1	ABC_transporter_ATP-binding_protein_[Methanosarcina_barkeri]	29.6	199	129	6	23	215	37	230	7.10E-14	75.1
WP_014766837.1	ABC_transporter_ATP-binding_protein_[Desulfurococcus_amylolyticus]	WP_014354892.1	ABC_transporter_ATP-binding_protein_[Acetobacterium_woodii]	26.1	230	140	8	266	485	344	553	9.30E-14	74.7
WP_014766837.1	ABC_transporter_ATP-binding_protein_[Desulfurococcus_amylolyticus]	WP_014355403.1	ABC_transporter_ATP-binding_protein_[Acetobacterium_woodii]	25.8	236	159	6	4	238	8	228	9.30E-14	74.7
WP_014766837.1	ABC_transporter_ATP-binding_protein_[Desulfurococcus_amylolyticus]	WP_041668173.1	ABC_transporter_ATP-binding_protein_[Acetobacterium_woodii]	23.2	220	141	3	272	487	18	213	9.30E-14	74.7
WP_014766837.1	ABC_transporter_ATP-binding_protein_[Desulfurococcus_amylolyticus]	WP_000179165.1	MULTISPECIES:_maltose/maltodextrin_import_ATP-binding_protein_MalK_[Proteobacteria]	27.6	217	144	4	270	485	16	220	9.30E-14	74.7
WP_014766837.1	ABC_transporter_ATP-binding_protein_[Desulfurococcus_amylolyticus]	WP_014835215.1	ABC_transporter_ATP-binding_protein_[Pyrococcus_furiosus]	30.5	197	128	4	19	215	21	208	9.30E-14	74.7
WP_014766837.1	ABC_transporter_ATP-binding_protein_[Desulfurococcus_amylolyticus]	WP_014356452.1	ABC_transporter_ATP-binding_protein_[Acetobacterium_woodii]	31.5	181	114	3	28	207	4	175	1.20E-13	74.3
WP_014766837.1	ABC_transporter_ATP-binding_protein_[Desulfurococcus_amylolyticus]	WP_000107012.1	MULTISPECIES:_dipeptide_transport_ATP-binding_protein_DppF_[Proteobacteria]	31.6	212	136	6	17	220	35	245	1.20E-13	74.3
WP_014766837.1	ABC_transporter_ATP-binding_protein_[Desulfurococcus_amylolyticus]	WP_049685934.1	ABC_transporter_ATP-binding_protein_[Thermoanaerobacter_kivui]	27.1	229	149	7	4	228	5	219	1.20E-13	74.3
WP_014766837.1	ABC_transporter_ATP-binding_protein_[Desulfurococcus_amylolyticus]	WP_049686067.1	Fe-S_cluster_assembly_ATPase_SufC_[Thermoanaerobacter_kivui]	25.8	233	157	9	256	481	5	228	1.20E-13	74.3
WP_014766837.1	ABC_transporter_ATP-binding_protein_[Desulfurococcus_amylolyticus]	WP_014357378.1	heme_ABC_transporter_ATP-binding_protein_[Acetobacterium_woodii]	23.8	223	157	6	271	489	23	236	1.60E-13	73.9
WP_014766837.1	ABC_transporter_ATP-binding_protein_[Desulfurococcus_amylolyticus]	WP_011308573.1	ABC_transporter_ATP-binding_protein_[Methanosarcina_barkeri]	29.3	225	144	7	4	215	2	224	1.60E-13	73.9
WP_014766837.1	ABC_transporter_ATP-binding_protein_[Desulfurococcus_amylolyticus]	WP_011012145.1	phosphate_ABC_transporter_ATP-binding_protein_[Pyrococcus_furiosus]	26	235	155	7	1	222	5	233	1.60E-13	73.9
WP_014766837.1	ABC_transporter_ATP-binding_protein_[Desulfurococcus_amylolyticus]	WP_000173631.1	MULTISPECIES:_nickel_import_ATP-binding_protein_NikE_[Proteobacteria]	32.9	207	132	5	20	220	28	233	2.10E-13	73.6
WP_014766837.1	ABC_transporter_ATP-binding_protein_[Desulfurococcus_amylolyticus]	WP_011305705.1	ABC_transporter_ATP-binding_protein_[Methanosarcina_barkeri]	23.8	239	165	7	259	483	8	243	2.10E-13	73.6
WP_014766837.1	ABC_transporter_ATP-binding_protein_[Desulfurococcus_amylolyticus]	WP_011306290.1	ABC_transporter_ATP-binding_protein_[Methanosarcina_barkeri]	26.5	211	147	3	270	477	18	223	2.10E-13	73.6
WP_014766837.1	ABC_transporter_ATP-binding_protein_[Desulfurococcus_amylolyticus]	WP_011305671.1	ABC_transporter_ATP-binding_protein_[Methanosarcina_barkeri]	25.7	241	159	7	257	485	8	240	2.70E-13	73.2
WP_014766837.1	ABC_transporter_ATP-binding_protein_[Desulfurococcus_amylolyticus]	WP_011305948.1	ABC_transporter_ATP-binding_protein_[Methanosarcina_barkeri]	28.8	212	125	4	17	215	28	226	2.70E-13	73.2
WP_014766837.1	ABC_transporter_ATP-binding_protein_[Desulfurococcus_amylolyticus]	WP_014355088.1	ABC_transporter_ATP-binding_protein_[Acetobacterium_woodii]	28	236	153	6	256	480	1	230	3.50E-13	72.8
WP_014766837.1	ABC_transporter_ATP-binding_protein_[Desulfurococcus_amylolyticus]	WP_014355414.1	cobalt_ABC_transporter_ATPase_[Acetobacterium_woodii]	24	250	179	5	4	245	6	252	3.50E-13	72.8
WP_014766837.1	ABC_transporter_ATP-binding_protein_[Desulfurococcus_amylolyticus]	WP_011306188.1	ABC_transporter_ATP-binding_protein_[Methanosarcina_barkeri]	26.1	222	155	2	15	231	12	229	3.50E-13	72.8
WP_014766837.1	ABC_transporter_ATP-binding_protein_[Desulfurococcus_amylolyticus]	WP_014354447.1	ABC_transporter_ATP-binding_protein_[Acetobacterium_woodii]	27.4	208	139	5	20	215	17	224	4.60E-13	72.4
WP_014766837.1	ABC_transporter_ATP-binding_protein_[Desulfurococcus_amylolyticus]	WP_014355581.1	ABC_transporter_ATP-binding_protein_[Acetobacterium_woodii]	27.3	242	144	6	257	485	332	554	4.60E-13	72.4
WP_014766837.1	ABC_transporter_ATP-binding_protein_[Desulfurococcus_amylolyticus]	WP_000110948.1	oligopeptide_transport_ATP-binding_protein_OppD_[Escherichia_coli]	26	262	155	10	247	485	10	255	4.60E-13	72.4
WP_014766837.1	ABC_transporter_ATP-binding_protein_[Desulfurococcus_amylolyticus]	WP_000140647.1	MULTISPECIES:_ferric_enterobactin_transport_ATP-binding_protein_FepC_[Proteobacteria]	27.3	209	148	3	26	231	29	236	4.60E-13	72.4
WP_014766837.1	ABC_transporter_ATP-binding_protein_[Desulfurococcus_amylolyticus]	WP_000193547.1	MULTISPECIES:_peptide_ABC_transporter_ATP-binding_protein_[Enterobacteriaceae]	25.5	271	136	6	251	485	3	243	4.60E-13	72.4
WP_014766837.1	ABC_transporter_ATP-binding_protein_[Desulfurococcus_amylolyticus]	WP_001256201.1	MULTISPECIES:_multidrug_resistance-like_ATP-binding_protein_MdlB_[Proteobacteria]	27.4	230	161	5	3	230	340	565	4.60E-13	72.4
WP_014766837.1	ABC_transporter_ATP-binding_protein_[Desulfurococcus_amylolyticus]	WP_001301279.1	MULTISPECIES:_glutathione_import_ATP-binding_protein_GsiA_[Enterobacteriaceae]	22.6	248	170	6	256	485	12	255	6.00E-13	72
WP_014766837.1	ABC_transporter_ATP-binding_protein_[Desulfurococcus_amylolyticus]	WP_014766981.1	phosphate_ABC_transporter_ATP-binding_protein_[Desulfurococcus_amylolyticus]	28.2	209	139	5	16	215	16	222	7.90E-13	71.6
WP_014766837.1	ABC_transporter_ATP-binding_protein_[Desulfurococcus_amylolyticus]	WP_049685967.1	ABC_transporter_ATP-binding_protein_[Thermoanaerobacter_kivui]	24.7	215	150	6	273	485	515	719	7.90E-13	71.6
WP_014766837.1	ABC_transporter_ATP-binding_protein_[Desulfurococcus_amylolyticus]	WP_014355769.1	ABC_transporter_ATP-binding_protein_[Acetobacterium_woodii]	24.5	233	151	5	256	481	1	215	1.00E-12	71.2
WP_014766837.1	ABC_transporter_ATP-binding_protein_[Desulfurococcus_amylolyticus]	WP_014768107.1	ribosome_biogenesis/translation_initiation_ATPase_RLI_[Desulfurococcus_amylolyticus]	30	190	110	5	26	211	368	538	1.00E-12	71.2
WP_014766837.1	ABC_transporter_ATP-binding_protein_[Desulfurococcus_amylolyticus]	WP_014355622.1	metal_ABC_transporter_ATP-binding_protein_[Acetobacterium_woodii]	28	207	137	6	254	459	3	198	1.30E-12	70.9
WP_014766837.1	ABC_transporter_ATP-binding_protein_[Desulfurococcus_amylolyticus]	WP_014356515.1	CBS_domain-containing_protein_[Acetobacterium_woodii]	23.6	216	154	6	272	485	16	222	1.30E-12	70.9
WP_014766837.1	ABC_transporter_ATP-binding_protein_[Desulfurococcus_amylolyticus]	WP_000573407.1	MULTISPECIES:_peptide_ABC_transporter_ATP-binding_protein_SapF_[Proteobacteria]	21.4	252	134	7	263	485	21	237	1.30E-12	70.9
WP_014766837.1	ABC_transporter_ATP-binding_protein_[Desulfurococcus_amylolyticus]	WP_011307798.1	ABC_transporter_ATP-binding_protein_[Methanosarcina_barkeri]	26	223	156	4	4	225	2	216	1.30E-12	70.9
WP_014766837.1	ABC_transporter_ATP-binding_protein_[Desulfurococcus_amylolyticus]	WP_049684993.1	ABC_transporter_ATP-binding_protein_[Thermoanaerobacter_kivui]	25.3	229	150	7	270	485	23	243	1.30E-12	70.9
WP_014766837.1	ABC_transporter_ATP-binding_protein_[Desulfurococcus_amylolyticus]	WP_014355451.1	ABC_transporter_ATP-binding_protein_[Acetobacterium_woodii]	30.5	197	130	4	20	213	18	210	2.30E-12	70.1
WP_014766837.1	ABC_transporter_ATP-binding_protein_[Desulfurococcus_amylolyticus]	WP_014355858.1	ABC_transporter_ATP-binding_protein_[Acetobacterium_woodii]	27.4	234	145	9	257	481	341	558	2.30E-12	70.1
WP_014766837.1	ABC_transporter_ATP-binding_protein_[Desulfurococcus_amylolyticus]	WP_011308419.1	ribosome_biogenesis/translation_initiation_ATPase_RLI_[Methanosarcina_barkeri]	21.9	485	297	15	30	480	96	532	2.30E-12	70.1
WP_014766837.1	ABC_transporter_ATP-binding_protein_[Desulfurococcus_amylolyticus]	WP_000202996.1	MULTISPECIES:_Mn2+/Zn2+ABC_transporter_ATP-binding_protein_[Proteobacteria]	30.5	200	115	5	20	216	20	198	3.00E-12	69.7
WP_014766837.1	ABC_transporter_ATP-binding_protein_[Desulfurococcus_amylolyticus]	WP_049684632.1	ABC_transporter_ATP-binding_protein_[Thermoanaerobacter_kivui]	23	209	157	4	20	226	18	224	3.00E-12	69.7
WP_014766837.1	ABC_transporter_ATP-binding_protein_[Desulfurococcus_amylolyticus]	WP_011305499.1	ABC_transporter_ATP-binding_protein_[Methanosarcina_barkeri]	28.8	222	147	9	18	234	16	231	3.90E-12	69.3
WP_014766837.1	ABC_transporter_ATP-binding_protein_[Desulfurococcus_amylolyticus]	WP_011305670.1	ABC_transporter_ATP-binding_protein_[Methanosarcina_barkeri]	25.2	202	144	5	20	215	20	220	3.90E-12	69.3
WP_014766837.1	ABC_transporter_ATP-binding_protein_[Desulfurococcus_amylolyticus]	WP_011306960.1	ABC_transporter_ATP-binding_protein_[Methanosarcina_barkeri]	28.6	224	148	5	4	215	2	225	3.90E-12	69.3
WP_014766837.1	ABC_transporter_ATP-binding_protein_[Desulfurococcus_amylolyticus]	WP_011307360.1	ABC_transporter_ATP-binding_protein_[Methanosarcina_barkeri]	26.5	204	141	2	17	215	14	213	3.90E-12	69.3
WP_014766837.1	ABC_transporter_ATP-binding_protein_[Desulfurococcus_amylolyticus]	WP_000438245.1	MULTISPECIES:_phospholipid_ABC_transporter_ATP-binding_protein_MlaF_[Proteobacteria]	24.4	193	142	3	23	212	27	218	5.10E-12	68.9
WP_014766837.1	ABC_transporter_ATP-binding_protein_[Desulfurococcus_amylolyticus]	WP_014355263.1	ABC_transporter_ATP-binding_protein_[Acetobacterium_woodii]	25	240	171	7	4	238	338	573	6.70E-12	68.6
WP_014766837.1	ABC_transporter_ATP-binding_protein_[Desulfurococcus_amylolyticus]	WP_011307906.1	ABC_transporter_ATP-binding_protein_[Methanosarcina_barkeri]	28.9	211	144	5	20	228	375	581	8.70E-12	68.2
WP_014766837.1	ABC_transporter_ATP-binding_protein_[Desulfurococcus_amylolyticus]	WP_014356999.1	ABC_transporter_ATP-binding_protein_[Acetobacterium_woodii]	23.6	212	144	5	272	480	36	232	1.10E-11	67.8
WP_014766837.1	ABC_transporter_ATP-binding_protein_[Desulfurococcus_amylolyticus]	WP_041669146.1	ABC_transporter_ATP-binding_protein_[Acetobacterium_woodii]	24.4	213	143	3	270	477	20	219	1.10E-11	67.8
WP_014766837.1	ABC_transporter_ATP-binding_protein_[Desulfurococcus_amylolyticus]	WP_011305505.1	nickel_import_ATP-binding_protein_NikD_[Methanosarcina_barkeri]	25.4	252	166	10	249	485	8	252	1.10E-11	67.8
WP_014766837.1	ABC_transporter_ATP-binding_protein_[Desulfurococcus_amylolyticus]	WP_014357588.1	ABC_transporter_ATP-binding_protein_[Acetobacterium_woodii]	26	204	146	4	20	220	26	227	1.50E-11	67.4
WP_014766837.1	ABC_transporter_ATP-binding_protein_[Desulfurococcus_amylolyticus]	WP_014354869.1	ABC_transporter_ATP-binding_protein_[Acetobacterium_woodii]	23.4	214	155	2	23	231	20	229	1.90E-11	67
WP_014766837.1	ABC_transporter_ATP-binding_protein_[Desulfurococcus_amylolyticus]	WP_014766973.1	ABC_transporter_[Desulfurococcus_amylolyticus]	23.7	224	159	5	257	478	3	216	1.90E-11	67
WP_014766837.1	ABC_transporter_ATP-binding_protein_[Desulfurococcus_amylolyticus]	WP_011305336.1	ABC_transporter_ATP-binding_protein_[Methanosarcina_barkeri]	25.4	205	142	4	20	215	35	237	1.90E-11	67
WP_014766837.1	ABC_transporter_ATP-binding_protein_[Desulfurococcus_amylolyticus]	WP_011306858.1	ABC_transporter_ATP-binding_protein_[Methanosarcina_barkeri]	27.2	217	146	7	20	231	18	227	2.50E-11	66.6
WP_014766837.1	ABC_transporter_ATP-binding_protein_[Desulfurococcus_amylolyticus]	WP_049684719.1	ABC_transporter_ATP-binding_protein_[Thermoanaerobacter_kivui]	28.4	197	120	5	19	212	24	202	2.50E-11	66.6
WP_014766837.1	ABC_transporter_ATP-binding_protein_[Desulfurococcus_amylolyticus]	WP_049685401.1	phosphate_ABC_transporter_ATP-binding_protein_[Thermoanaerobacter_kivui]	25.1	239	158	6	1	226	1	231	2.50E-11	66.6
WP_014766837.1	ABC_transporter_ATP-binding_protein_[Desulfurococcus_amylolyticus]	WP_012571811.1	Fe-S_cluster_assembly_ATPase_SufC_[Thermococcus_onnurineus]	27.4	201	140	4	20	215	17	216	2.50E-11	66.6
WP_014766837.1	ABC_transporter_ATP-binding_protein_[Desulfurococcus_amylolyticus]	WP_014355604.1	ABC_transporter_ATP-binding_protein_[Acetobacterium_woodii]	25.6	219	141	9	271	482	349	552	3.30E-11	66.2
WP_014766837.1	ABC_transporter_ATP-binding_protein_[Desulfurococcus_amylolyticus]	WP_014356037.1	ABC_transporter_ATP-binding_protein_[Acetobacterium_woodii]	20.3	566	326	18	7	490	12	534	3.30E-11	66.2
WP_014766837.1	ABC_transporter_ATP-binding_protein_[Desulfurococcus_amylolyticus]	WP_048103379.1	ABC_transporter_ATP-binding_protein_[Methanosarcina_barkeri]	24.7	215	135	7	270	470	47	248	3.30E-11	66.2
WP_014766837.1	ABC_transporter_ATP-binding_protein_[Desulfurococcus_amylolyticus]	WP_011012801.1	ABC_transporter_ATP-binding_protein_[Pyrococcus_furiosus]	27.4	223	147	7	13	228	348	562	3.30E-11	66.2
WP_014766837.1	ABC_transporter_ATP-binding_protein_[Desulfurococcus_amylolyticus]	WP_049684687.1	ABC_transporter_ATP-binding_protein_[Thermoanaerobacter_kivui]	24.6	236	144	8	270	485	24	245	3.30E-11	66.2
WP_014766837.1	ABC_transporter_ATP-binding_protein_[Desulfurococcus_amylolyticus]	WP_014355979.1	ABC_transporter_ATP-binding_protein_[Acetobacterium_woodii]	22.6	496	297	15	23	455	22	493	4.30E-11	65.9
WP_014766837.1	ABC_transporter_ATP-binding_protein_[Desulfurococcus_amylolyticus]	WP_014357103.1	ABC_transporter_ATP-binding_protein_[Acetobacterium_woodii]	25.7	237	155	9	2	232	8	229	4.30E-11	65.9
WP_014766837.1	ABC_transporter_ATP-binding_protein_[Desulfurococcus_amylolyticus]	WP_014356967.1	ABC_transporter_ATP-binding_protein_[Acetobacterium_woodii]	24.6	268	174	7	237	489	304	558	5.60E-11	65.5
WP_014766837.1	ABC_transporter_ATP-binding_protein_[Desulfurococcus_amylolyticus]	WP_011012558.1	ABC_transporter_ATP-binding_protein_[Pyrococcus_furiosus]	24.8	234	151	7	270	485	22	248	5.60E-11	65.5
WP_014766837.1	ABC_transporter_ATP-binding_protein_[Desulfurococcus_amylolyticus]	WP_014354812.1	NHLP_bacteriocin_export_ABC_transporter_permease/ATPase_subunit_[Acetobacterium_woodii]	29	217	135	7	13	220	489	695	7.40E-11	65.1
WP_014766837.1	ABC_transporter_ATP-binding_protein_[Desulfurococcus_amylolyticus]	WP_000551270.1	MULTISPECIES:_lipid_A_export_ATP-binding/permease_MsbA_[Proteobacteria]	28.6	241	158	7	4	234	342	578	7.40E-11	65.1
WP_014766837.1	ABC_transporter_ATP-binding_protein_[Desulfurococcus_amylolyticus]	WP_011012353.1	ABC_transporter_ATP-binding_protein_[Pyrococcus_furiosus]	30.8	237	142	9	11	229	8	240	7.40E-11	65.1
WP_014766837.1	ABC_transporter_ATP-binding_protein_[Desulfurococcus_amylolyticus]	WP_011011474.1	ABC_transporter_ATP-binding_protein_[Pyrococcus_furiosus]	29.7	246	152	9	1	229	1	242	9.60E-11	64.7
WP_014766837.1	ABC_transporter_ATP-binding_protein_[Desulfurococcus_amylolyticus]	WP_011012669.1	ABC_transporter_ATP-binding_protein_[Pyrococcus_furiosus]	24.2	269	178	8	4	266	3	251	9.60E-11	64.7
WP_014766838.1	BMP_family_ABC_transporter_substrate-binding_protein_[Desulfurococcus_amylolyticus]	WP_014766838.1	BMP_family_ABC_transporter_substrate-binding_protein_[Desulfurococcus_amylolyticus]	100	410	0	0	1	410	1	410	2.30E-220	760.8
WP_014766838.1	BMP_family_ABC_transporter_substrate-binding_protein_[Desulfurococcus_amylolyticus]	WP_011012841.1	BMP_family_ABC_transporter_substrate-binding_protein_[Pyrococcus_furiosus]	63.1	366	134	1	42	407	33	397	2.70E-136	481.5
WP_014766838.1	BMP_family_ABC_transporter_substrate-binding_protein_[Desulfurococcus_amylolyticus]	WP_012571553.1	BMP_family_ABC_transporter_substrate-binding_protein_[Thermococcus_onnurineus]	42.6	366	197	5	43	395	34	399	6.80E-71	264.2
WP_014766838.1	BMP_family_ABC_transporter_substrate-binding_protein_[Desulfurococcus_amylolyticus]	WP_049684568.1	BMP_family_ABC_transporter_substrate-binding_protein_[Thermoanaerobacter_kivui]	35.2	290	167	6	40	322	46	321	1.20E-40	163.7
WP_014766840.1	RpiB/LacA/LacB_family_sugar-phosphate_isomerase_[Desulfurococcus_amylolyticus]	WP_014766840.1	RpiB/LacA/LacB_family_sugar-phosphate_isomerase_[Desulfurococcus_amylolyticus]	100	146	0	0	1	146	1	146	2.30E-77	284.3
WP_014766840.1	RpiB/LacA/LacB_family_sugar-phosphate_isomerase_[Desulfurococcus_amylolyticus]	WP_000716794.1	MULTISPECIES:_ribose_5-phosphate_isomerase_B_[Proteobacteria]	36.8	144	89	2	2	144	3	145	1.20E-17	85.9
WP_014766840.1	RpiB/LacA/LacB_family_sugar-phosphate_isomerase_[Desulfurococcus_amylolyticus]	WP_049684352.1	ribose_5-phosphate_isomerase_B_[Thermoanaerobacter_kivui]	34.3	143	92	2	3	144	2	143	3.40E-17	84.3
WP_014766840.1	RpiB/LacA/LacB_family_sugar-phosphate_isomerase_[Desulfurococcus_amylolyticus]	WP_014354625.1	ribose_5-phosphate_isomerase_B_[Acetobacterium_woodii]	37.9	145	88	2	1	144	1	144	4.50E-17	84
WP_014766840.1	RpiB/LacA/LacB_family_sugar-phosphate_isomerase_[Desulfurococcus_amylolyticus]	WP_014355292.1	RpiB/LacA/LacB_family_sugar-phosphate_isomerase_[Acetobacterium_woodii]	31	145	98	2	1	144	1	144	1.40E-15	79
WP_014766840.1	RpiB/LacA/LacB_family_sugar-phosphate_isomerase_[Desulfurococcus_amylolyticus]	WP_041668859.1	RpiB/LacA/LacB_family_sugar-phosphate_isomerase_[Acetobacterium_woodii]	35.4	144	84	3	1	139	1	140	4.20E-15	77.4
WP_014766841.1	glutamine--fructose-6-phosphate_transaminase_(isomerizing)_[Desulfurococcus_amylolyticus]	WP_014766841.1	glutamine--fructose-6-phosphate_transaminase_(isomerizing)_[Desulfurococcus_amylolyticus]	100	612	0	0	1	612	1	612	0.00E+00	1204.5
WP_014766841.1	glutamine--fructose-6-phosphate_transaminase_(isomerizing)_[Desulfurococcus_amylolyticus]	WP_012571734.1	glutamine--fructose-6-phosphate_transaminase_(isomerizing)_[Thermococcus_onnurineus]	46.2	613	318	8	1	612	1	602	3.60E-153	538.1
WP_014766841.1	glutamine--fructose-6-phosphate_transaminase_(isomerizing)_[Desulfurococcus_amylolyticus]	WP_011011270.1	glutamine--fructose-6-phosphate_aminotransferase_[Pyrococcus_furiosus]	44.9	613	322	8	1	612	1	598	4.40E-151	531.2
WP_014766841.1	glutamine--fructose-6-phosphate_transaminase_(isomerizing)_[Desulfurococcus_amylolyticus]	WP_049685709.1	glutamine--fructose-6-phosphate_transaminase_(isomerizing)_[Thermoanaerobacter_kivui]	44.7	620	323	10	1	612	1	608	3.80E-142	501.5
WP_014766841.1	glutamine--fructose-6-phosphate_transaminase_(isomerizing)_[Desulfurococcus_amylolyticus]	WP_014356751.1	glutamine--fructose-6-phosphate_transaminase_(isomerizing)_[Acetobacterium_woodii]	41.4	618	345	8	1	612	1	607	7.40E-130	460.7
WP_014766841.1	glutamine--fructose-6-phosphate_transaminase_(isomerizing)_[Desulfurococcus_amylolyticus]	WP_011307002.1	glutamine--fructose-6-phosphate_transaminase_(isomerizing)_[Methanosarcina_barkeri]	42.3	631	331	14	1	612	1	617	1.00E-126	450.3
WP_014766841.1	glutamine--fructose-6-phosphate_transaminase_(isomerizing)_[Desulfurococcus_amylolyticus]	WP_000334099.1	MULTISPECIES:_glutamine--fructose-6-phosphate_aminotransferase_[Proteobacteria]	40.5	625	343	13	1	612	1	609	2.50E-114	409.1
WP_014766841.1	glutamine--fructose-6-phosphate_transaminase_(isomerizing)_[Desulfurococcus_amylolyticus]	WP_014766899.1	glutamine--fructose-6-phosphate_transaminase_(isomerizing)_[Desulfurococcus_amylolyticus]	33.8	600	373	11	21	610	18	603	3.80E-86	315.5
WP_014766841.1	glutamine--fructose-6-phosphate_transaminase_(isomerizing)_[Desulfurococcus_amylolyticus]	WP_049684668.1	amidophosphoribosyltransferase_[Thermoanaerobacter_kivui]	35	203	125	3	2	202	11	208	1.10E-24	111.3
WP_014766841.1	glutamine--fructose-6-phosphate_transaminase_(isomerizing)_[Desulfurococcus_amylolyticus]	WP_048059071.1	amidophosphoribosyltransferase_[Pyrococcus_furiosus]	32.3	220	129	6	19	230	17	224	3.00E-22	103.2
WP_014766841.1	glutamine--fructose-6-phosphate_transaminase_(isomerizing)_[Desulfurococcus_amylolyticus]	WP_011011476.1	SIS_domain-containing_protein_[Pyrococcus_furiosus]	27.6	315	202	7	297	609	33	323	4.30E-21	99.4
WP_014766841.1	glutamine--fructose-6-phosphate_transaminase_(isomerizing)_[Desulfurococcus_amylolyticus]	WP_011308408.1	amidophosphoribosyltransferase_[Methanosarcina_barkeri]	29.2	236	143	8	2	227	5	226	2.00E-18	90.5
WP_014766841.1	glutamine--fructose-6-phosphate_transaminase_(isomerizing)_[Desulfurococcus_amylolyticus]	WP_014356021.1	amidophosphoribosyltransferase_[Acetobacterium_woodii]	31.1	167	110	3	2	166	10	173	3.40E-18	89.7
WP_014766841.1	glutamine--fructose-6-phosphate_transaminase_(isomerizing)_[Desulfurococcus_amylolyticus]	WP_014355115.1	glutamine_amidotransferase_[Acetobacterium_woodii]	33.3	135	87	3	37	168	108	242	9.00E-11	65.1
WP_014766842.1	UMP_kinase_[Desulfurococcus_amylolyticus]	WP_014766842.1	UMP_kinase_[Desulfurococcus_amylolyticus]	100	225	0	0	1	225	1	225	6.00E-122	433
WP_014766842.1	UMP_kinase_[Desulfurococcus_amylolyticus]	WP_012572230.1	UMP_kinase_[Thermococcus_onnurineus]	28.8	198	139	2	28	224	29	225	1.00E-20	96.7
WP_014766842.1	UMP_kinase_[Desulfurococcus_amylolyticus]	WP_011012554.1	UMP_kinase_[Pyrococcus_furiosus]	29.8	198	137	2	28	224	29	225	1.90E-19	92.4
WP_014766842.1	UMP_kinase_[Desulfurococcus_amylolyticus]	WP_011305815.1	UMP_kinase_[Methanosarcina_barkeri]	29.2	195	136	2	23	216	23	216	1.30E-18	89.7
WP_014766843.1	ATP-binding_protein_[Desulfurococcus_amylolyticus]	WP_014766843.1	ATP-binding_protein_[Desulfurococcus_amylolyticus]	100	370	0	0	1	370	1	370	5.30E-208	719.5
WP_014766843.1	ATP-binding_protein_[Desulfurococcus_amylolyticus]	WP_014767804.1	ATP-binding_protein_[Desulfurococcus_amylolyticus]	40.4	366	182	12	1	360	1	336	5.60E-56	214.5
WP_014766843.1	ATP-binding_protein_[Desulfurococcus_amylolyticus]	WP_011012236.1	ATP-binding_protein_[Pyrococcus_furiosus]	34	365	218	9	1	362	1	345	8.60E-49	190.7
WP_014766843.1	ATP-binding_protein_[Desulfurococcus_amylolyticus]	WP_012572801.1	ATP-binding_protein,_partial_[Thermococcus_onnurineus]	45.2	93	43	3	127	219	1	85	2.80E-15	79.3
WP_014766843.1	ATP-binding_protein_[Desulfurococcus_amylolyticus]	WP_012572802.1	ATP-binding_protein_[Thermococcus_onnurineus]	33.9	127	76	4	242	362	5	129	3.20E-11	65.9
WP_014766844.1	KR_domain-containing_protein_[Desulfurococcus_amylolyticus]	WP_014766844.1	KR_domain-containing_protein_[Desulfurococcus_amylolyticus]	100	262	0	0	1	262	1	262	5.40E-146	513.1
WP_014766844.1	KR_domain-containing_protein_[Desulfurococcus_amylolyticus]	WP_011011262.1	KR_domain-containing_protein_[Pyrococcus_furiosus]	46.7	259	137	1	4	262	6	263	1.10E-63	239.6
WP_014766844.1	KR_domain-containing_protein_[Desulfurococcus_amylolyticus]	WP_048055153.1	sugar_dehydrogenase_[Thermococcus_onnurineus]	32.3	257	168	5	9	261	3	257	6.30E-30	127.5
WP_014766844.1	KR_domain-containing_protein_[Desulfurococcus_amylolyticus]	WP_011012993.1	KR_domain-containing_protein_[Pyrococcus_furiosus]	30.5	259	174	4	7	261	1	257	9.10E-29	123.6
WP_014766844.1	KR_domain-containing_protein_[Desulfurococcus_amylolyticus]	WP_049685293.1	3-oxoacyl-[acyl-carrier-protein]_reductase_[Thermoanaerobacter_kivui]	31.1	251	156	5	11	258	10	246	7.70E-28	120.6
WP_014766844.1	KR_domain-containing_protein_[Desulfurococcus_amylolyticus]	WP_000517431.1	MULTISPECIES:_NAD(P)-dependent_oxidoreductase_[Proteobacteria]	31	258	170	5	1	256	1	252	2.80E-25	112.1
WP_014766844.1	KR_domain-containing_protein_[Desulfurococcus_amylolyticus]	WP_014767974.1	NAD(P)-dependent_oxidoreductase_[Desulfurococcus_amylolyticus]	27.8	255	172	4	4	257	4	247	9.80E-23	103.6
WP_014766844.1	KR_domain-containing_protein_[Desulfurococcus_amylolyticus]	WP_001008535.1	MULTISPECIES:_beta-ketoacyl-ACP_reductase_[Proteobacteria]	27.3	253	169	3	5	257	4	241	1.40E-21	99.8
WP_014766844.1	KR_domain-containing_protein_[Desulfurococcus_amylolyticus]	WP_014356154.1	KR_domain-containing_protein_[Acetobacterium_woodii]	27.1	266	163	4	4	258	5	250	2.40E-21	99
WP_014766844.1	KR_domain-containing_protein_[Desulfurococcus_amylolyticus]	WP_014356673.1	NAD(P)-dependent_oxidoreductase_[Acetobacterium_woodii]	28.2	255	169	3	2	256	3	243	3.10E-21	98.6
WP_014766844.1	KR_domain-containing_protein_[Desulfurococcus_amylolyticus]	WP_011013039.1	NAD(P)-dependent_oxidoreductase_[Pyrococcus_furiosus]	26.4	261	181	6	4	260	10	263	7.00E-21	97.4
WP_014766844.1	KR_domain-containing_protein_[Desulfurococcus_amylolyticus]	WP_014356708.1	NAD(P)-dependent_oxidoreductase_[Acetobacterium_woodii]	28	250	162	4	10	256	13	247	9.20E-21	97.1
WP_014766844.1	KR_domain-containing_protein_[Desulfurococcus_amylolyticus]	WP_083837855.1	NAD(P)-dependent_oxidoreductase_[Acetobacterium_woodii]	25.2	258	183	3	1	257	17	265	1.70E-19	92.8
WP_014766844.1	KR_domain-containing_protein_[Desulfurococcus_amylolyticus]	WP_000603502.1	MULTISPECIES:_2-dehydro-3-deoxy-D-gluconate_5-dehydrogenase_[Proteobacteria]	27.6	254	171	4	4	256	8	249	2.90E-19	92
WP_014766844.1	KR_domain-containing_protein_[Desulfurococcus_amylolyticus]	WP_000483353.1	MULTISPECIES:_7-alpha-hydroxysteroid_dehydrogenase_[Proteobacteria]	24.9	253	178	3	4	256	9	249	3.80E-19	91.7
WP_014766844.1	KR_domain-containing_protein_[Desulfurococcus_amylolyticus]	WP_011307468.1	NAD(P)-dependent_oxidoreductase_[Methanosarcina_barkeri]	27.6	196	140	2	6	201	5	198	8.60E-19	90.5
WP_014766844.1	KR_domain-containing_protein_[Desulfurococcus_amylolyticus]	WP_014357483.1	NAD(P)-dependent_oxidoreductase_[Acetobacterium_woodii]	25.6	254	179	3	4	256	3	247	1.10E-18	90.1
WP_014766844.1	KR_domain-containing_protein_[Desulfurococcus_amylolyticus]	WP_041668671.1	3-oxoacyl-[acyl-carrier-protein]_reductase_[Acetobacterium_woodii]	26.7	258	172	5	3	257	1	244	1.90E-18	89.4
WP_014766844.1	KR_domain-containing_protein_[Desulfurococcus_amylolyticus]	WP_000018760.1	MULTISPECIES:_NAD(P)-dependent_oxidoreductase_[Proteobacteria]	28	261	167	5	2	256	45	290	2.50E-18	89
WP_014766844.1	KR_domain-containing_protein_[Desulfurococcus_amylolyticus]	WP_003869939.1	MULTISPECIES:_NAD(P)-dependent_oxidoreductase_[Thermoanaerobacter]	27.7	260	169	5	3	258	1	245	2.50E-18	89
WP_014766844.1	KR_domain-containing_protein_[Desulfurococcus_amylolyticus]	WP_000347651.1	MULTISPECIES:_2,3-dihydro-2,3-dihydroxybenzoate_dehydrogenase_[Proteobacteria]	26.5	253	170	4	6	256	5	243	5.60E-18	87.8
WP_014766844.1	KR_domain-containing_protein_[Desulfurococcus_amylolyticus]	WP_011305804.1	short_chain_dehydrogenase_[Methanosarcina_barkeri]	23.4	252	182	4	6	256	11	252	1.20E-15	80.1
WP_014766844.1	KR_domain-containing_protein_[Desulfurococcus_amylolyticus]	WP_011011675.1	NAD(P)-dependent_oxidoreductase_[Pyrococcus_furiosus]	27.3	260	158	8	10	257	12	252	1.40E-13	73.2
WP_014766844.1	KR_domain-containing_protein_[Desulfurococcus_amylolyticus]	WP_041668573.1	3-oxoacyl-ACP_reductase_[Acetobacterium_woodii]	23.4	265	183	6	4	258	5	259	1.80E-13	72.8
WP_014766845.1	RNA_methyltransferase_[Desulfurococcus_amylolyticus]	WP_014766845.1	RNA_methyltransferase_[Desulfurococcus_amylolyticus]	100	234	0	0	1	234	1	234	1.20E-125	445.3
WP_014766845.1	RNA_methyltransferase_[Desulfurococcus_amylolyticus]	WP_012572428.1	RNA_methyltransferase_[Thermococcus_onnurineus]	34.5	220	139	4	2	218	3	220	9.30E-25	110.2
WP_014766845.1	RNA_methyltransferase_[Desulfurococcus_amylolyticus]	WP_011306587.1	RNA_methyltransferase_[Methanosarcina_barkeri]	33.8	228	145	3	2	227	8	231	1.00E-23	106.7
WP_014766845.1	RNA_methyltransferase_[Desulfurococcus_amylolyticus]	WP_000940019.1	MULTISPECIES:_tRNA_(cytosine(32)/uridine(32)-2'-O)-methyltransferase_TrmJ_[Proteobacteria]	32	178	119	2	2	178	5	181	7.20E-17	84
WP_014766845.1	RNA_methyltransferase_[Desulfurococcus_amylolyticus]	WP_001223132.1	MULTISPECIES:_RNA_methyltransferase_[Proteobacteria]	28.3	233	155	4	2	230	3	227	1.10E-14	76.6
WP_014766846.1	methyltransferase_domain-containing_protein_[Desulfurococcus_amylolyticus]	WP_014766846.1	methyltransferase_domain-containing_protein_[Desulfurococcus_amylolyticus]	100	206	0	0	1	206	1	206	5.00E-115	409.8
WP_014766846.1	methyltransferase_domain-containing_protein_[Desulfurococcus_amylolyticus]	WP_011012819.1	methyltransferase_domain-containing_protein_[Pyrococcus_furiosus]	34	188	116	5	6	190	8	190	4.80E-17	84.3
WP_014766846.1	methyltransferase_domain-containing_protein_[Desulfurococcus_amylolyticus]	WP_012572869.1	methyltransferase_domain-containing_protein_[Thermococcus_onnurineus]	29.8	191	126	5	6	195	8	191	4.50E-15	77.8
WP_014766847.1	ribosomal_RNA_small_subunit_methyltransferase_A_[Desulfurococcus_amylolyticus]	WP_014766847.1	ribosomal_RNA_small_subunit_methyltransferase_A_[Desulfurococcus_amylolyticus]	100	278	0	0	1	278	1	278	4.60E-156	546.6
WP_014766847.1	ribosomal_RNA_small_subunit_methyltransferase_A_[Desulfurococcus_amylolyticus]	WP_011013003.1	dimethyladenosine_transferase_[Pyrococcus_furiosus]	30.3	274	163	10	23	278	9	272	6.50E-25	110.9
WP_014766847.1	ribosomal_RNA_small_subunit_methyltransferase_A_[Desulfurococcus_amylolyticus]	WP_012571366.1	dimethyladenosine_transferase_[Thermococcus_onnurineus]	30.7	274	166	9	21	278	7	272	6.50E-25	110.9
WP_014766847.1	ribosomal_RNA_small_subunit_methyltransferase_A_[Desulfurococcus_amylolyticus]	WP_049684319.1	16S_rRNA_(adenine(1518)-N(6)/adenine(1519)-N(6))-dimethyltransferase_RsmA_[Thermoanaerobacter_kivui]	30.4	270	165	7	23	272	1	267	4.20E-24	108.2
WP_014766847.1	ribosomal_RNA_small_subunit_methyltransferase_A_[Desulfurococcus_amylolyticus]	WP_014355996.1	16S_rRNA_(adenine(1518)-N(6)/adenine(1519)-N(6))-dimethyltransferase_RsmA_[Acetobacterium_woodii]	26.3	232	149	6	21	232	12	241	1.80E-19	92.8
WP_014766847.1	ribosomal_RNA_small_subunit_methyltransferase_A_[Desulfurococcus_amylolyticus]	WP_001065381.1	MULTISPECIES:_ribosomal_RNA_small_subunit_methyltransferase_A_[Proteobacteria]	27.5	265	169	7	31	278	12	270	1.90E-16	82.8
WP_014766847.1	ribosomal_RNA_small_subunit_methyltransferase_A_[Desulfurococcus_amylolyticus]	WP_080565436.1	16S_rRNA_(adenine(1518)-N(6)/adenine(1519)-N(6))-dimethyltransferase_[Methanosarcina_barkeri]	26.6	222	153	6	59	272	44	263	6.30E-12	67.8
WP_014766848.1	DUF655_domain-containing_protein_[Desulfurococcus_amylolyticus]	WP_014766848.1	DUF655_domain-containing_protein_[Desulfurococcus_amylolyticus]	100	216	0	0	1	216	1	216	9.90E-122	432.2
WP_014766848.1	DUF655_domain-containing_protein_[Desulfurococcus_amylolyticus]	WP_011013002.1	DUF655_domain-containing_protein_[Pyrococcus_furiosus]	43	200	105	4	3	197	4	199	2.50E-32	135.2
WP_014766848.1	DUF655_domain-containing_protein_[Desulfurococcus_amylolyticus]	WP_012571365.1	DUF655_domain-containing_protein_[Thermococcus_onnurineus]	41	200	105	4	9	197	3	200	4.00E-30	127.9
WP_014766848.1	DUF655_domain-containing_protein_[Desulfurococcus_amylolyticus]	WP_011308155.1	DUF655_domain-containing_protein_[Methanosarcina_barkeri]	40	180	98	4	27	198	60	237	5.60E-24	107.5
WP_014766849.1	RNA_polymerase_Rpb4_[Desulfurococcus_amylolyticus]	WP_014766849.1	RNA_polymerase_Rpb4_[Desulfurococcus_amylolyticus]	100	124	0	0	1	124	1	124	9.20E-64	238.8
WP_014766850.1	50S_ribosomal_protein_L21e_[Desulfurococcus_amylolyticus]	WP_014766850.1	50S_ribosomal_protein_L21e_[Desulfurococcus_amylolyticus]	100	105	0	0	1	105	1	105	2.10E-56	214.2
WP_014766850.1	50S_ribosomal_protein_L21e_[Desulfurococcus_amylolyticus]	WP_011012172.1	50S_ribosomal_protein_L21e_[Pyrococcus_furiosus]	52.1	96	45	1	1	96	1	95	7.90E-24	105.9
WP_014766850.1	50S_ribosomal_protein_L21e_[Desulfurococcus_amylolyticus]	WP_048055028.1	50S_ribosomal_protein_L21e_[Thermococcus_onnurineus]	50.5	95	46	1	1	95	1	94	1.60E-21	98.2
WP_014766850.1	50S_ribosomal_protein_L21e_[Desulfurococcus_amylolyticus]	WP_011308153.1	50S_ribosomal_protein_L21e_[Methanosarcina_barkeri]	42.2	90	51	1	7	96	6	94	2.70E-16	80.9
WP_014766851.1	tRNA_pseudouridine(54/55)_synthase_Pus10_[Desulfurococcus_amylolyticus]	WP_014766851.1	tRNA_pseudouridine(54/55)_synthase_Pus10_[Desulfurococcus_amylolyticus]	100	442	0	0	1	442	1	442	7.70E-254	872.1
WP_014766851.1	tRNA_pseudouridine(54/55)_synthase_Pus10_[Desulfurococcus_amylolyticus]	WP_011308152.1	tRNA_pseudouridine(54/55)_synthase_Pus10_[Methanosarcina_barkeri]	33.1	444	263	9	15	440	3	430	5.40E-58	221.5
WP_014766851.1	tRNA_pseudouridine(54/55)_synthase_Pus10_[Desulfurococcus_amylolyticus]	WP_011012279.1	tRNA_pseudouridine(54/55)_synthase_Pus10_[Pyrococcus_furiosus]	32.9	426	238	8	15	439	2	380	4.20E-50	195.3
WP_014766851.1	tRNA_pseudouridine(54/55)_synthase_Pus10_[Desulfurococcus_amylolyticus]	WP_012571362.1	tRNA_pseudouridine(54/55)_synthase_Pus10_[Thermococcus_onnurineus]	28.6	426	259	9	15	439	2	383	4.60E-41	165.2
WP_014766853.1	50S_ribosomal_protein_L16_[Desulfurococcus_amylolyticus]	WP_014766853.1	50S_ribosomal_protein_L16_[Desulfurococcus_amylolyticus]	100	174	0	0	1	174	1	174	4.00E-97	350.1
WP_014766853.1	50S_ribosomal_protein_L16_[Desulfurococcus_amylolyticus]	WP_011012423.1	50S_ribosomal_protein_L16_[Pyrococcus_furiosus]	47.1	157	83	0	1	157	1	157	2.50E-35	144.8
WP_014766853.1	50S_ribosomal_protein_L16_[Desulfurococcus_amylolyticus]	WP_012571020.1	50S_ribosomal_protein_L16_[Thermococcus_onnurineus]	47.1	157	83	0	1	157	1	157	2.50E-35	144.8
WP_014766853.1	50S_ribosomal_protein_L16_[Desulfurococcus_amylolyticus]	WP_011306378.1	50S_ribosomal_protein_L16_[Methanosarcina_barkeri]	41.8	165	95	1	1	164	1	165	1.80E-33	138.7
WP_014766855.1	DNA_methylase_[Desulfurococcus_amylolyticus]	WP_014766855.1	DNA_methylase_[Desulfurococcus_amylolyticus]	100	212	0	0	1	212	1	212	1.00E-118	422.2
WP_014766855.1	DNA_methylase_[Desulfurococcus_amylolyticus]	WP_011011324.1	methyltransferase_domain-containing_protein_[Pyrococcus_furiosus]	34.9	209	125	4	7	212	3	203	7.40E-29	123.6
WP_014766855.1	DNA_methylase_[Desulfurococcus_amylolyticus]	WP_011306626.1	methyltransferase_domain-containing_protein_[Methanosarcina_barkeri]	32.2	205	118	7	7	203	3	194	5.30E-19	90.9
WP_014766857.1	DUF2067_domain-containing_protein_[Desulfurococcus_amylolyticus]	WP_014766857.1	DUF2067_domain-containing_protein_[Desulfurococcus_amylolyticus]	100	205	0	0	1	205	1	205	4.20E-114	406.8
WP_014766858.1	DNA-directed_RNA_polymerase_subunit_L_[Desulfurococcus_amylolyticus]	WP_014766858.1	DNA-directed_RNA_polymerase_subunit_L_[Desulfurococcus_amylolyticus]	100	93	0	0	1	93	1	93	2.60E-47	183.7
WP_014766859.1	hypothetical_protein_[Desulfurococcus_amylolyticus]	WP_014766859.1	hypothetical_protein_[Desulfurococcus_amylolyticus]	100	80	0	0	1	80	1	80	9.90E-43	168.3
WP_014766860.1	transcription_factor_S_[Desulfurococcus_amylolyticus]	WP_014766860.1	transcription_factor_S_[Desulfurococcus_amylolyticus]	100	114	0	0	1	114	1	114	2.00E-68	254.2
WP_014766860.1	transcription_factor_S_[Desulfurococcus_amylolyticus]	WP_011012123.1	transcription_factor_S_[Pyrococcus_furiosus]	44.2	113	59	2	1	113	1	109	6.30E-27	116.3
WP_014766860.1	transcription_factor_S_[Desulfurococcus_amylolyticus]	WP_012571784.1	transcription_factor_S_[Thermococcus_onnurineus]	45.5	112	56	4	3	113	2	109	7.80E-25	109.4
WP_014766860.1	transcription_factor_S_[Desulfurococcus_amylolyticus]	WP_011305901.1	transcription_factor_S_[Methanosarcina_barkeri]	42.3	111	55	4	3	113	2	103	1.10E-18	89
WP_014766861.1	DNA_polymerase_III_sliding_clamp_[Desulfurococcus_amylolyticus]	WP_014766861.1	DNA_polymerase_III_sliding_clamp_[Desulfurococcus_amylolyticus]	100	249	0	0	1	249	1	249	2.00E-134	474.6
WP_014766861.1	DNA_polymerase_III_sliding_clamp_[Desulfurococcus_amylolyticus]	WP_011012120.1	DNA_polymerase_III_sliding_clamp_[Pyrococcus_furiosus]	35.1	245	152	4	5	247	7	246	5.10E-37	151
WP_014766861.1	DNA_polymerase_III_sliding_clamp_[Desulfurococcus_amylolyticus]	WP_012571786.1	DNA_polymerase_III_sliding_clamp_[Thermococcus_onnurineus]	36.2	235	143	4	15	247	17	246	6.60E-37	150.6
WP_014766861.1	DNA_polymerase_III_sliding_clamp_[Desulfurococcus_amylolyticus]	WP_014768055.1	DNA_polymerase_sliding_clamp_[Desulfurococcus_amylolyticus]	32	247	161	5	5	247	6	249	1.60E-27	119.4
WP_014766861.1	DNA_polymerase_III_sliding_clamp_[Desulfurococcus_amylolyticus]	WP_014767350.1	DNA_polymerase_III_sliding_clamp_[Desulfurococcus_amylolyticus]	28.1	249	172	5	1	248	2	244	5.80E-25	110.9
WP_014766861.1	DNA_polymerase_III_sliding_clamp_[Desulfurococcus_amylolyticus]	WP_011305902.1	MULTISPECIES:_DNA_polymerase_III_sliding_clamp_[Methanosarcina]	25.7	237	164	7	14	247	14	241	9.30E-15	77
WP_014766862.1	DNA_primase_[Desulfurococcus_amylolyticus]	WP_014766862.1	DNA_primase_[Desulfurococcus_amylolyticus]	100	375	0	0	1	375	1	375	1.70E-217	751.1
WP_014766862.1	DNA_primase_[Desulfurococcus_amylolyticus]	WP_011306564.1	DNA_primase_[Methanosarcina_barkeri]	29.2	212	115	4	6	212	4	185	1.70E-20	96.7
WP_014766862.1	DNA_primase_[Desulfurococcus_amylolyticus]	WP_012572739.1	DNA_primase_catalytic_subunit_PriS_[Thermococcus_onnurineus]	31.4	175	93	5	30	204	34	181	7.00E-14	74.7
WP_014766862.1	DNA_primase_[Desulfurococcus_amylolyticus]	WP_011011222.1	DNA_primase_catalytic_subunit_PriS_[Pyrococcus_furiosus]	30.3	178	95	6	30	207	32	180	2.00E-13	73.2
WP_014766863.1	hypothetical_protein_[Desulfurococcus_amylolyticus]	WP_014766863.1	hypothetical_protein_[Desulfurococcus_amylolyticus]	100	167	0	0	1	167	1	167	2.50E-88	320.9
WP_014766864.1	hypothetical_protein_[Desulfurococcus_amylolyticus]	WP_014766864.1	hypothetical_protein_[Desulfurococcus_amylolyticus]	100	131	0	0	1	131	1	131	1.00E-65	245.4
WP_014766865.1	ribosome_biogenesis_protein_Nop10_[Desulfurococcus_amylolyticus]	WP_014766865.1	ribosome_biogenesis_protein_Nop10_[Desulfurococcus_amylolyticus]	100	66	0	0	1	66	1	66	8.70E-37	148.3
WP_014766866.1	translation_initiation_factor_IF-2_subunit_alpha_[Desulfurococcus_amylolyticus]	WP_014766866.1	translation_initiation_factor_IF-2_subunit_alpha_[Desulfurococcus_amylolyticus]	100	264	0	0	1	264	1	264	7.80E-145	509.2
WP_014766866.1	translation_initiation_factor_IF-2_subunit_alpha_[Desulfurococcus_amylolyticus]	WP_012571195.1	translation_initiation_factor_IF-2_subunit_alpha_[Thermococcus_onnurineus]	39	264	155	3	5	263	6	268	3.10E-45	178.3
WP_014766866.1	translation_initiation_factor_IF-2_subunit_alpha_[Desulfurococcus_amylolyticus]	WP_011012280.1	translation_initiation_factor_IF-2_subunit_alpha_[Pyrococcus_furiosus]	37.4	262	158	3	5	261	6	266	1.90E-42	169.1
WP_014766866.1	translation_initiation_factor_IF-2_subunit_alpha_[Desulfurococcus_amylolyticus]	WP_011306560.1	translation_initiation_factor_IF-2_subunit_alpha_[Methanosarcina_barkeri]	35.2	250	157	3	8	254	7	254	1.40E-37	152.9
WP_014766867.1	hypothetical_protein_[Desulfurococcus_amylolyticus]	WP_014766867.1	hypothetical_protein_[Desulfurococcus_amylolyticus]	100	668	0	0	1	668	1	668	0.00E+00	1262.7
WP_014766868.1	RNA-binding_protein_[Desulfurococcus_amylolyticus]	WP_014766868.1	RNA-binding_protein_[Desulfurococcus_amylolyticus]	100	164	0	0	1	164	1	164	1.30E-92	335.1
WP_014766869.1	cell_division_control_protein_Cdc6_[Desulfurococcus_amylolyticus]	WP_014766869.1	cell_division_control_protein_Cdc6_[Desulfurococcus_amylolyticus]	100	413	0	0	1	413	1	413	1.70E-234	807.7
WP_014766869.1	cell_division_control_protein_Cdc6_[Desulfurococcus_amylolyticus]	WP_014766821.1	DUF2075_domain-containing_protein_[Desulfurococcus_amylolyticus]	33.7	389	236	9	8	389	4	377	2.80E-48	189.1
WP_014766869.1	cell_division_control_protein_Cdc6_[Desulfurococcus_amylolyticus]	WP_012572606.1	cell_division_control_protein_Cdc6_[Thermococcus_onnurineus]	28.8	417	273	7	8	411	9	414	1.80E-42	169.9
WP_014766869.1	cell_division_control_protein_Cdc6_[Desulfurococcus_amylolyticus]	WP_011305997.1	cell_division_control_protein_Cdc6_[Methanosarcina_barkeri]	29.3	393	265	7	8	399	10	390	2.10E-40	162.9
WP_014766869.1	cell_division_control_protein_Cdc6_[Desulfurococcus_amylolyticus]	WP_011011129.1	cell_division_control_protein_Cdc6_[Pyrococcus_furiosus]	29.5	387	258	6	7	389	12	387	6.20E-40	161.4
WP_014766869.1	cell_division_control_protein_Cdc6_[Desulfurococcus_amylolyticus]	WP_011306214.1	ATPase_AAA_[Methanosarcina_barkeri]	28.3	382	237	13	16	391	11	361	3.80E-29	125.6
WP_014766869.1	cell_division_control_protein_Cdc6_[Desulfurococcus_amylolyticus]	WP_011302006.1	ORC_complex_protein_Cdc6/Orc1_[Methanosarcina_barkeri]	24.9	393	251	13	15	388	29	396	7.90E-19	91.3
WP_014766870.1	ASCH_domain-containing_protein_[Desulfurococcus_amylolyticus]	WP_014766870.1	ASCH_domain-containing_protein_[Desulfurococcus_amylolyticus]	100	187	0	0	1	187	1	187	2.00E-102	367.9
WP_014766870.1	ASCH_domain-containing_protein_[Desulfurococcus_amylolyticus]	WP_011011586.1	ASCH_domain-containing_protein_[Pyrococcus_furiosus]	43.2	183	95	6	4	181	8	186	6.50E-29	123.6
WP_014766870.1	ASCH_domain-containing_protein_[Desulfurococcus_amylolyticus]	WP_012572131.1	ASCH_domain-containing_protein_[Thermococcus_onnurineus]	39.3	183	103	5	4	182	8	186	5.20E-26	114
WP_014766870.1	ASCH_domain-containing_protein_[Desulfurococcus_amylolyticus]	WP_011012917.1	ASCH_domain-containing_protein_[Pyrococcus_furiosus]	31.9	191	110	7	1	181	11	191	1.10E-12	69.7
WP_014766870.1	ASCH_domain-containing_protein_[Desulfurococcus_amylolyticus]	WP_012571776.1	ASCH_domain-containing_protein_[Thermococcus_onnurineus]	34.9	146	91	3	1	143	13	157	2.50E-12	68.6
WP_014766872.1	ferredoxin_family_protein_[Desulfurococcus_amylolyticus]	WP_014766872.1	ferredoxin_family_protein_[Desulfurococcus_amylolyticus]	100	67	0	0	1	67	1	67	1.70E-40	160.6
WP_014766872.1	ferredoxin_family_protein_[Desulfurococcus_amylolyticus]	WP_041668627.1	ferredoxin_family_protein_[Acetobacterium_woodii]	47	66	35	0	1	66	1	66	4.60E-17	82.8
WP_014766872.1	ferredoxin_family_protein_[Desulfurococcus_amylolyticus]	WP_084574335.1	4Fe-4S_ferredoxin_[Thermoanaerobacter_kivui]	53	66	30	1	1	66	1	65	1.00E-16	81.6
WP_014766872.1	ferredoxin_family_protein_[Desulfurococcus_amylolyticus]	WP_049685700.1	ferredoxin_family_protein_[Thermoanaerobacter_kivui]	50	62	29	1	4	63	15	76	2.50E-15	77
WP_014766872.1	ferredoxin_family_protein_[Desulfurococcus_amylolyticus]	WP_014356631.1	ferredoxin_family_protein_[Acetobacterium_woodii]	41.9	62	34	1	4	63	15	76	1.50E-12	67.8
WP_014766872.1	ferredoxin_family_protein_[Desulfurococcus_amylolyticus]	WP_011306798.1	ferredoxin_family_protein_[Methanosarcina_barkeri]	44.1	59	29	2	6	61	2	59	8.30E-11	62
WP_014766873.1	hypothetical_protein_[Desulfurococcus_amylolyticus]	WP_014766873.1	hypothetical_protein_[Desulfurococcus_amylolyticus]	100	116	0	0	1	116	1	116	7.80E-65	242.3
WP_014766873.1	hypothetical_protein_[Desulfurococcus_amylolyticus]	WP_049685701.1	hypothetical_protein_[Thermoanaerobacter_kivui]	42.7	117	63	2	1	116	6	119	9.70E-23	102.4
WP_014766873.1	hypothetical_protein_[Desulfurococcus_amylolyticus]	WP_041671354.1	hypothetical_protein_[Acetobacterium_woodii]	41	117	65	2	1	116	5	118	1.40E-21	98.6
WP_014766874.1	ABC_transporter_ATP-binding_protein_[Desulfurococcus_amylolyticus]	WP_014766874.1	ABC_transporter_ATP-binding_protein_[Desulfurococcus_amylolyticus]	100	252	0	0	1	252	1	252	1.00E-133	472.2
WP_014766874.1	ABC_transporter_ATP-binding_protein_[Desulfurococcus_amylolyticus]	WP_011306858.1	ABC_transporter_ATP-binding_protein_[Methanosarcina_barkeri]	40.6	251	145	3	2	250	1	249	1.10E-47	186.4
WP_014766874.1	ABC_transporter_ATP-binding_protein_[Desulfurococcus_amylolyticus]	WP_049685566.1	ABC_transporter_ATP-binding_protein_[Thermoanaerobacter_kivui]	41.7	252	143	3	2	251	1	250	1.10E-47	186.4
WP_014766874.1	ABC_transporter_ATP-binding_protein_[Desulfurococcus_amylolyticus]	WP_049684632.1	ABC_transporter_ATP-binding_protein_[Thermoanaerobacter_kivui]	39.5	238	144	0	4	241	3	240	2.50E-47	185.3
WP_014766874.1	ABC_transporter_ATP-binding_protein_[Desulfurococcus_amylolyticus]	WP_014355451.1	ABC_transporter_ATP-binding_protein_[Acetobacterium_woodii]	41.4	237	135	3	17	251	16	250	4.80E-43	171
WP_014766874.1	ABC_transporter_ATP-binding_protein_[Desulfurococcus_amylolyticus]	WP_011307363.1	ABC_transporter_ATP-binding_protein_[Methanosarcina_barkeri]	39.8	244	145	1	9	250	8	251	1.10E-42	169.9
WP_014766874.1	ABC_transporter_ATP-binding_protein_[Desulfurococcus_amylolyticus]	WP_014354903.1	ABC_transporter_ATP-binding_protein_[Acetobacterium_woodii]	39.2	240	144	2	4	243	3	240	3.10E-42	168.3
WP_014766874.1	ABC_transporter_ATP-binding_protein_[Desulfurococcus_amylolyticus]	WP_014357378.1	heme_ABC_transporter_ATP-binding_protein_[Acetobacterium_woodii]	36.7	245	153	1	2	244	8	252	4.50E-41	164.5
WP_014766874.1	ABC_transporter_ATP-binding_protein_[Desulfurococcus_amylolyticus]	WP_011307677.1	ABC_transporter_ATP-binding_protein_[Methanosarcina_barkeri]	35.9	217	138	1	28	244	26	241	3.80E-40	161.4
WP_014766874.1	ABC_transporter_ATP-binding_protein_[Desulfurococcus_amylolyticus]	WP_011012045.1	ABC_transporter_ATP-binding_protein_[Pyrococcus_furiosus]	39.2	240	140	5	3	241	1	235	6.50E-40	160.6
WP_014766874.1	ABC_transporter_ATP-binding_protein_[Desulfurococcus_amylolyticus]	WP_012572837.1	ABC_transporter_ATP-binding_protein_[Thermococcus_onnurineus]	38.4	224	136	1	18	239	15	238	1.40E-39	159.5
WP_014766874.1	ABC_transporter_ATP-binding_protein_[Desulfurococcus_amylolyticus]	WP_012571212.1	ABC_transporter_ATP-binding_protein_[Thermococcus_onnurineus]	36.5	244	148	5	1	243	1	238	2.50E-39	158.7
WP_014766874.1	ABC_transporter_ATP-binding_protein_[Desulfurococcus_amylolyticus]	WP_014355418.1	ABC_transporter_ATP-binding_protein_[Acetobacterium_woodii]	34.9	238	153	1	3	238	4	241	4.60E-38	154.5
WP_014766874.1	ABC_transporter_ATP-binding_protein_[Desulfurococcus_amylolyticus]	WP_011305543.1	ABC_transporter_ATP-binding_protein_[Methanosarcina_barkeri]	34.4	253	161	3	3	251	1	252	1.80E-37	152.5
WP_014766874.1	ABC_transporter_ATP-binding_protein_[Desulfurococcus_amylolyticus]	WP_000140647.1	MULTISPECIES:_ferric_enterobactin_transport_ATP-binding_protein_FepC_[Proteobacteria]	33.9	251	164	1	4	252	8	258	1.10E-36	149.8
WP_014766874.1	ABC_transporter_ATP-binding_protein_[Desulfurococcus_amylolyticus]	WP_011305499.1	ABC_transporter_ATP-binding_protein_[Methanosarcina_barkeri]	36.2	229	142	2	26	251	24	251	2.60E-36	148.7
WP_014766874.1	ABC_transporter_ATP-binding_protein_[Desulfurococcus_amylolyticus]	WP_049686166.1	ABC_transporter_ATP-binding_protein_[Thermoanaerobacter_kivui]	35.4	254	161	2	1	252	1	253	3.30E-36	148.3
WP_014766874.1	ABC_transporter_ATP-binding_protein_[Desulfurococcus_amylolyticus]	WP_084574225.1	ABC_transporter_ATP-binding_protein_[Thermoanaerobacter_kivui]	38.9	190	116	0	52	241	4	193	2.20E-35	145.6
WP_014766874.1	ABC_transporter_ATP-binding_protein_[Desulfurococcus_amylolyticus]	WP_012571255.1	ABC_transporter_ATP-binding_protein_[Thermococcus_onnurineus]	34.8	250	159	3	3	249	1	249	2.80E-35	145.2
WP_014766874.1	ABC_transporter_ATP-binding_protein_[Desulfurococcus_amylolyticus]	WP_014354869.1	ABC_transporter_ATP-binding_protein_[Acetobacterium_woodii]	35.2	244	153	4	3	243	1	242	6.30E-35	144.1
WP_014766874.1	ABC_transporter_ATP-binding_protein_[Desulfurococcus_amylolyticus]	WP_000175457.1	MULTISPECIES:_Fe(3+)_dicitrate_transport_ATP-binding_protein_FecE_[Enterobacteriaceae]	32.9	246	156	3	4	244	3	244	3.10E-34	141.7
WP_014766874.1	ABC_transporter_ATP-binding_protein_[Desulfurococcus_amylolyticus]	WP_011307233.1	ABC_transporter_ATP-binding_protein_[Methanosarcina_barkeri]	35.4	237	147	3	20	251	22	257	3.10E-34	141.7
WP_014766874.1	ABC_transporter_ATP-binding_protein_[Desulfurococcus_amylolyticus]	WP_014355622.1	metal_ABC_transporter_ATP-binding_protein_[Acetobacterium_woodii]	37.9	240	138	7	3	239	5	236	4.10E-34	141.4
WP_014766874.1	ABC_transporter_ATP-binding_protein_[Desulfurococcus_amylolyticus]	WP_011307360.1	ABC_transporter_ATP-binding_protein_[Methanosarcina_barkeri]	35.7	235	148	2	3	235	1	234	6.50E-32	134
WP_014766874.1	ABC_transporter_ATP-binding_protein_[Desulfurococcus_amylolyticus]	WP_014354510.1	ABC_transporter_ATP-binding_protein_[Acetobacterium_woodii]	32.8	241	159	2	4	242	3	242	1.40E-31	132.9
WP_014766874.1	ABC_transporter_ATP-binding_protein_[Desulfurococcus_amylolyticus]	WP_012572387.1	ABC_transporter_ATP-binding_protein_[Thermococcus_onnurineus]	36.2	235	137	5	7	241	3	224	1.20E-30	129.8
WP_014766874.1	ABC_transporter_ATP-binding_protein_[Desulfurococcus_amylolyticus]	WP_011011228.1	ABC_transporter_ATP-binding_protein_[Pyrococcus_furiosus]	35.1	231	140	3	1	228	1	224	2.10E-30	129
WP_014766874.1	ABC_transporter_ATP-binding_protein_[Desulfurococcus_amylolyticus]	WP_012571728.1	metal_ABC_transporter_ATP-binding_protein_[Thermococcus_onnurineus]	32.3	248	153	4	1	241	1	240	3.00E-29	125.2
WP_014766874.1	ABC_transporter_ATP-binding_protein_[Desulfurococcus_amylolyticus]	WP_001158931.1	MULTISPECIES:_iron(3+)-hydroxamate_import_ATP-binding_protein_FhuC_[Proteobacteria]	32.6	236	157	1	8	241	16	251	3.90E-29	124.8
WP_014766874.1	ABC_transporter_ATP-binding_protein_[Desulfurococcus_amylolyticus]	WP_011306188.1	ABC_transporter_ATP-binding_protein_[Methanosarcina_barkeri]	34.5	235	151	2	3	235	1	234	6.70E-29	124
WP_014766874.1	ABC_transporter_ATP-binding_protein_[Desulfurococcus_amylolyticus]	WP_011011619.1	ABC_transporter_ATP-binding_protein_[Pyrococcus_furiosus]	33.7	246	148	6	7	250	6	238	1.10E-28	123.2
WP_014766874.1	ABC_transporter_ATP-binding_protein_[Desulfurococcus_amylolyticus]	WP_000985494.1	MULTISPECIES:_glycine_betaine/L-proline_ABC_transporter_ATP-binding_protein_[Proteobacteria]	36.6	213	129	2	19	227	44	254	2.00E-28	122.5
WP_014766874.1	ABC_transporter_ATP-binding_protein_[Desulfurococcus_amylolyticus]	WP_014767658.1	ABC_transporter_ATP-binding_protein_[Desulfurococcus_amylolyticus]	33.5	227	147	3	1	225	1	225	7.40E-28	120.6
WP_014766874.1	ABC_transporter_ATP-binding_protein_[Desulfurococcus_amylolyticus]	WP_012570972.1	phosphate_ABC_transporter_ATP-binding_protein_[Thermococcus_onnurineus]	34.2	234	144	4	1	233	1	225	4.80E-27	117.9
WP_014766874.1	ABC_transporter_ATP-binding_protein_[Desulfurococcus_amylolyticus]	WP_041671607.1	amino_acid_ABC_transporter_ATP-binding_protein_[Acetobacterium_woodii]	32.2	233	154	3	3	234	1	230	2.40E-26	115.5
WP_014766874.1	ABC_transporter_ATP-binding_protein_[Desulfurococcus_amylolyticus]	WP_014355800.1	ABC_transporter_ATP-binding_protein_[Acetobacterium_woodii]	32.7	226	148	2	3	228	9	230	3.10E-26	115.2
WP_014766874.1	ABC_transporter_ATP-binding_protein_[Desulfurococcus_amylolyticus]	WP_011012920.1	metal_ABC_transporter_ATP-binding_protein_[Pyrococcus_furiosus]	31	239	154	4	3	236	4	236	9.10E-26	113.6
WP_014766874.1	ABC_transporter_ATP-binding_protein_[Desulfurococcus_amylolyticus]	WP_049685792.1	energy-coupling_factor_transporter_ATPase_[Thermoanaerobacter_kivui]	32.6	230	138	6	15	234	19	241	1.20E-25	113.2
WP_014766874.1	ABC_transporter_ATP-binding_protein_[Desulfurococcus_amylolyticus]	WP_014835523.1	ABC_transporter_ATP-binding_protein_[Pyrococcus_furiosus]	31	226	150	4	1	225	1	221	1.60E-25	112.8
WP_014766874.1	ABC_transporter_ATP-binding_protein_[Desulfurococcus_amylolyticus]	WP_048815919.1	ABC_transporter_ATP-binding_protein_[Desulfurococcus_amylolyticus]	33.5	227	141	5	4	225	4	225	2.00E-25	112.5
WP_014766874.1	ABC_transporter_ATP-binding_protein_[Desulfurococcus_amylolyticus]	WP_000021036.1	MULTISPECIES:_sulfate/thiosulfate_import_ATP-binding_protein_CysA_[Proteobacteria]	31	245	159	3	4	243	3	242	2.60E-25	112.1
WP_014766874.1	ABC_transporter_ATP-binding_protein_[Desulfurococcus_amylolyticus]	WP_014354433.1	ABC_transporter_ATP-binding_protein_[Acetobacterium_woodii]	32.3	229	149	3	15	241	15	239	4.50E-25	111.3
WP_014766874.1	ABC_transporter_ATP-binding_protein_[Desulfurococcus_amylolyticus]	WP_014767123.1	ABC_transporter_ATP-binding_protein_[Desulfurococcus_amylolyticus]	36.4	214	126	5	19	226	34	243	4.50E-25	111.3
WP_014766874.1	ABC_transporter_ATP-binding_protein_[Desulfurococcus_amylolyticus]	WP_011307343.1	glycine_betaine/L-proline_ABC_transporter_ATP-binding_protein_[Methanosarcina_barkeri]	31.3	217	143	2	16	228	43	257	4.50E-25	111.3
WP_014766874.1	ABC_transporter_ATP-binding_protein_[Desulfurococcus_amylolyticus]	WP_012571945.1	ABC_transporter_ATP-binding_protein_[Thermococcus_onnurineus]	32.4	225	148	2	1	225	1	221	5.90E-25	110.9
WP_014766874.1	ABC_transporter_ATP-binding_protein_[Desulfurococcus_amylolyticus]	WP_011011194.1	molybdenum_ABC_transporter_ATP-binding_protein_[Pyrococcus_furiosus]	35	220	131	4	19	234	16	227	7.70E-25	110.5
WP_014766874.1	ABC_transporter_ATP-binding_protein_[Desulfurococcus_amylolyticus]	WP_011306012.1	ABC_transporter_ATP-binding_protein_[Methanosarcina_barkeri]	37.3	212	125	5	3	211	4	210	1.70E-24	109.4
WP_014766874.1	ABC_transporter_ATP-binding_protein_[Desulfurococcus_amylolyticus]	WP_011307124.1	ABC_transporter_ATP-binding_protein_[Methanosarcina_barkeri]	32.5	246	151	5	1	238	1	239	3.80E-24	108.2
WP_014766874.1	ABC_transporter_ATP-binding_protein_[Desulfurococcus_amylolyticus]	WP_011308458.1	ABC_transporter_ATP-binding_protein_[Methanosarcina_barkeri]	29.5	237	148	5	13	237	36	265	6.50E-24	107.5
WP_014766874.1	ABC_transporter_ATP-binding_protein_[Desulfurococcus_amylolyticus]	WP_014356515.1	CBS_domain-containing_protein_[Acetobacterium_woodii]	27.8	234	149	3	3	226	1	224	8.50E-24	107.1
WP_014766874.1	ABC_transporter_ATP-binding_protein_[Desulfurococcus_amylolyticus]	WP_049684463.1	metal_ABC_transporter_ATP-binding_protein_[Thermoanaerobacter_kivui]	30.5	249	162	4	1	243	1	244	8.50E-24	107.1
WP_014766874.1	ABC_transporter_ATP-binding_protein_[Desulfurococcus_amylolyticus]	WP_011012890.1	ABC_transporter_ATP-binding_protein_[Pyrococcus_furiosus]	32.3	223	144	4	1	222	1	217	1.10E-23	106.7
WP_014766874.1	ABC_transporter_ATP-binding_protein_[Desulfurococcus_amylolyticus]	WP_000531594.1	MULTISPECIES:_Fe3+/spermidine/putrescine_ABC_transporter_ATP-binding_protein_[Enterobacteriaceae]	28.3	226	158	2	3	228	17	238	1.90E-23	105.9
WP_014766874.1	ABC_transporter_ATP-binding_protein_[Desulfurococcus_amylolyticus]	WP_011306233.1	ABC_transporter_ATP-binding_protein_[Methanosarcina_barkeri]	32.8	253	143	7	1	239	1	240	1.90E-23	105.9
WP_014766874.1	ABC_transporter_ATP-binding_protein_[Desulfurococcus_amylolyticus]	WP_000192349.1	MULTISPECIES:_Fe(3+)_ions_import_ATP-binding_protein_FbpC_[Enterobacteriaceae]	28.8	226	155	3	4	228	7	227	2.50E-23	105.5
WP_014766874.1	ABC_transporter_ATP-binding_protein_[Desulfurococcus_amylolyticus]	WP_000569083.1	MULTISPECIES:_glutamine_transport_ATP-binding_protein_GlnQ_[Proteobacteria]	30.1	226	154	3	3	226	1	224	2.50E-23	105.5
WP_014766874.1	ABC_transporter_ATP-binding_protein_[Desulfurococcus_amylolyticus]	WP_001075514.1	MULTISPECIES:_ABC_transporter_ATP-binding_protein_[Proteobacteria]	31.6	231	134	6	13	228	15	236	2.50E-23	105.5
WP_014766874.1	ABC_transporter_ATP-binding_protein_[Desulfurococcus_amylolyticus]	WP_049685401.1	phosphate_ABC_transporter_ATP-binding_protein_[Thermoanaerobacter_kivui]	33	233	140	6	4	225	4	231	3.20E-23	105.1
WP_014766874.1	ABC_transporter_ATP-binding_protein_[Desulfurococcus_amylolyticus]	WP_000220396.1	MULTISPECIES:_ABC_transporter_ATPase_[Proteobacteria]	32.9	210	137	2	13	222	14	219	7.20E-23	104
WP_014766874.1	ABC_transporter_ATP-binding_protein_[Desulfurococcus_amylolyticus]	WP_014767194.1	ABC_transporter_ATP-binding_protein_[Desulfurococcus_amylolyticus]	30.9	246	148	10	2	235	1	236	9.40E-23	103.6
WP_014766874.1	ABC_transporter_ATP-binding_protein_[Desulfurococcus_amylolyticus]	WP_000224099.1	MULTISPECIES:_ABC_transporter_ATP-binding_protein_[Proteobacteria]	29.9	224	154	3	13	235	13	234	1.20E-22	103.2
WP_014766874.1	ABC_transporter_ATP-binding_protein_[Desulfurococcus_amylolyticus]	WP_048102557.1	ABC_transporter_ATP-binding_protein_[Methanosarcina_barkeri]	33.8	225	131	7	3	216	67	284	1.20E-22	103.2
WP_014766874.1	ABC_transporter_ATP-binding_protein_[Desulfurococcus_amylolyticus]	WP_049684503.1	cobalt_ABC_transporter_ATPase_[Thermoanaerobacter_kivui]	32.6	230	142	6	3	225	6	229	1.20E-22	103.2
WP_014766874.1	ABC_transporter_ATP-binding_protein_[Desulfurococcus_amylolyticus]	WP_049684612.1	amino_acid_ABC_transporter_ATP-binding_protein_[Thermoanaerobacter_kivui]	29.8	225	154	3	3	225	1	223	1.20E-22	103.2
WP_014766874.1	ABC_transporter_ATP-binding_protein_[Desulfurococcus_amylolyticus]	WP_011011475.1	ABC_transporter_ATP-binding_protein_[Pyrococcus_furiosus]	29.8	225	148	3	15	230	20	243	1.60E-22	102.8
WP_014766874.1	ABC_transporter_ATP-binding_protein_[Desulfurococcus_amylolyticus]	WP_011012354.1	ABC_transporter_ATP-binding_protein_[Pyrococcus_furiosus]	29.8	225	148	3	15	230	20	243	1.60E-22	102.8
WP_014766874.1	ABC_transporter_ATP-binding_protein_[Desulfurococcus_amylolyticus]	WP_049684545.1	ABC_transporter_ATP-binding_protein_[Thermoanaerobacter_kivui]	32.9	207	129	4	18	219	28	229	1.60E-22	102.8
WP_014766874.1	ABC_transporter_ATP-binding_protein_[Desulfurococcus_amylolyticus]	WP_011011645.1	ABC_transporter_ATP-binding_protein_[Pyrococcus_furiosus]	32.4	256	149	10	3	251	5	243	2.10E-22	102.4
WP_014766874.1	ABC_transporter_ATP-binding_protein_[Desulfurococcus_amylolyticus]	WP_014357254.1	ABC_transporter_ATP-binding_protein_[Acetobacterium_woodii]	33.6	214	127	4	17	223	21	226	2.70E-22	102.1
WP_014766874.1	ABC_transporter_ATP-binding_protein_[Desulfurococcus_amylolyticus]	WP_000179165.1	MULTISPECIES:_maltose/maltodextrin_import_ATP-binding_protein_MalK_[Proteobacteria]	31.2	224	146	3	1	222	1	218	2.70E-22	102.1
WP_014766874.1	ABC_transporter_ATP-binding_protein_[Desulfurococcus_amylolyticus]	WP_014354666.1	amino_acid_ABC_transporter_ATP-binding_protein_[Acetobacterium_woodii]	30.3	231	143	4	4	225	4	225	3.60E-22	101.7
WP_014766874.1	ABC_transporter_ATP-binding_protein_[Desulfurococcus_amylolyticus]	WP_014357543.1	amino_acid_ABC_transporter_ATP-binding_protein_[Acetobacterium_woodii]	31.2	221	142	6	12	227	10	225	4.70E-22	101.3
WP_014766874.1	ABC_transporter_ATP-binding_protein_[Desulfurococcus_amylolyticus]	WP_000996005.1	MULTISPECIES:_putrescine_transport_ATP-binding_protein_PotG_[Proteobacteria]	29.1	227	149	4	3	225	19	237	4.70E-22	101.3
WP_014766874.1	ABC_transporter_ATP-binding_protein_[Desulfurococcus_amylolyticus]	WP_011012885.1	ABC_transporter_ATP-binding_protein_[Pyrococcus_furiosus]	27.8	234	159	3	1	228	1	230	4.70E-22	101.3
WP_014766874.1	ABC_transporter_ATP-binding_protein_[Desulfurococcus_amylolyticus]	WP_014767357.1	daunorubicin_resistance_protein_DrrA_family_ABC_transporter_ATP-binding_protein_[Desulfurococcus_amylolyticus]	30.7	251	168	4	3	252	4	249	6.10E-22	100.9
WP_014766874.1	ABC_transporter_ATP-binding_protein_[Desulfurococcus_amylolyticus]	WP_012571934.1	ABC_transporter_ATP-binding_protein_[Thermococcus_onnurineus]	35.6	188	115	4	30	215	28	211	6.10E-22	100.9
WP_014766874.1	ABC_transporter_ATP-binding_protein_[Desulfurococcus_amylolyticus]	WP_011305735.1	methyl_coenzyme_M_reductase_system,_component_A2_[Methanosarcina_barkeri]	28.8	240	157	3	3	228	285	524	8.00E-22	100.5
WP_014766874.1	ABC_transporter_ATP-binding_protein_[Desulfurococcus_amylolyticus]	WP_011306315.1	ABC_transporter_ATPase_[Methanosarcina_barkeri]	30.3	211	141	3	19	228	18	223	1.00E-21	100.1
WP_014766874.1	ABC_transporter_ATP-binding_protein_[Desulfurococcus_amylolyticus]	WP_014835108.1	ABC_transporter_ATP-binding_protein_[Pyrococcus_furiosus]	29.9	244	153	6	1	235	1	235	1.00E-21	100.1
WP_014766874.1	ABC_transporter_ATP-binding_protein_[Desulfurococcus_amylolyticus]	WP_011012666.1	ABC_transporter_ATP-binding_protein_[Pyrococcus_furiosus]	30.1	229	151	5	1	227	1	222	1.40E-21	99.8
WP_014766874.1	ABC_transporter_ATP-binding_protein_[Desulfurococcus_amylolyticus]	WP_049684388.1	ABC_transporter_ATP-binding_protein_[Thermoanaerobacter_kivui]	32	222	133	5	18	229	20	233	1.80E-21	99.4
WP_014766874.1	ABC_transporter_ATP-binding_protein_[Desulfurococcus_amylolyticus]	WP_014355303.1	amino_acid_ABC_transporter_ATP-binding_protein_[Acetobacterium_woodii]	31.1	241	139	8	1	225	1	230	2.30E-21	99
WP_014766874.1	ABC_transporter_ATP-binding_protein_[Desulfurococcus_amylolyticus]	WP_014356565.1	ABC_transporter_ATP-binding_protein_[Acetobacterium_woodii]	27.8	234	165	3	3	235	1	231	2.30E-21	99
WP_014766874.1	ABC_transporter_ATP-binding_protein_[Desulfurococcus_amylolyticus]	WP_014357182.1	energy-coupling_factor_transporter_ATPase_[Acetobacterium_woodii]	30.9	230	140	6	17	234	21	243	2.30E-21	99
WP_014766874.1	ABC_transporter_ATP-binding_protein_[Desulfurococcus_amylolyticus]	WP_041670850.1	amino_acid_ABC_transporter_ATP-binding_protein_[Acetobacterium_woodii]	28.9	242	150	4	1	226	3	238	2.30E-21	99
WP_014766874.1	ABC_transporter_ATP-binding_protein_[Desulfurococcus_amylolyticus]	WP_001090506.1	MULTISPECIES:_aliphatic_sulfonate_ABC_transporter_ATP-binding_protein_[Proteobacteria]	33.7	208	125	2	9	216	17	211	2.30E-21	99
WP_014766874.1	ABC_transporter_ATP-binding_protein_[Desulfurococcus_amylolyticus]	WP_049686254.1	hypothetical_protein_[Thermoanaerobacter_kivui]	30.8	224	149	4	3	225	1	219	2.30E-21	99
WP_014766874.1	ABC_transporter_ATP-binding_protein_[Desulfurococcus_amylolyticus]	WP_001272991.1	MULTISPECIES:_L-cystine_ABC_transporter_ATP-binding_protein_YecC_[Enterobacteriaceae]	31.1	251	150	7	1	233	1	246	3.00E-21	98.6
WP_014766874.1	ABC_transporter_ATP-binding_protein_[Desulfurococcus_amylolyticus]	WP_011011964.1	ABC_transporter_ATP-binding_protein_[Pyrococcus_furiosus]	26.1	238	151	3	1	228	1	223	3.00E-21	98.6
WP_014766874.1	ABC_transporter_ATP-binding_protein_[Desulfurococcus_amylolyticus]	WP_011013073.1	ABC_transporter_ATP-binding_protein_[Pyrococcus_furiosus]	28.7	230	156	3	1	225	1	227	3.00E-21	98.6
WP_014766874.1	ABC_transporter_ATP-binding_protein_[Desulfurococcus_amylolyticus]	WP_012571201.1	ABC_transporter_ATP-binding_protein_[Thermococcus_onnurineus]	29.2	243	156	6	3	239	1	233	3.00E-21	98.6
WP_014766874.1	ABC_transporter_ATP-binding_protein_[Desulfurococcus_amylolyticus]	WP_012572753.1	ABC_transporter_ATP-binding_protein_[Thermococcus_onnurineus]	28.9	232	153	3	1	225	1	227	3.00E-21	98.6
WP_014766874.1	ABC_transporter_ATP-binding_protein_[Desulfurococcus_amylolyticus]	WP_049686169.1	ABC_transporter_ATP-binding_protein_[Thermoanaerobacter_kivui]	29.1	234	150	4	18	246	18	240	4.00E-21	98.2
WP_014766874.1	ABC_transporter_ATP-binding_protein_[Desulfurococcus_amylolyticus]	WP_012572730.1	ABC_transporter_ATP-binding_protein_[Thermococcus_onnurineus]	30.8	224	144	5	17	230	34	256	4.00E-21	98.2
WP_014766874.1	ABC_transporter_ATP-binding_protein_[Desulfurococcus_amylolyticus]	WP_012572921.1	ABC_transporter_ATP-binding_protein_[Thermococcus_onnurineus]	32.3	223	144	4	1	222	1	217	4.00E-21	98.2
WP_014766874.1	ABC_transporter_ATP-binding_protein_[Desulfurococcus_amylolyticus]	WP_014357485.1	amino_acid_ABC_transporter_ATP-binding_protein_[Acetobacterium_woodii]	29	221	156	1	3	223	1	220	5.20E-21	97.8
WP_014766874.1	ABC_transporter_ATP-binding_protein_[Desulfurococcus_amylolyticus]	WP_000173631.1	MULTISPECIES:_nickel_import_ATP-binding_protein_NikE_[Proteobacteria]	31.3	211	138	4	12	216	21	230	5.20E-21	97.8
WP_014766874.1	ABC_transporter_ATP-binding_protein_[Desulfurococcus_amylolyticus]	WP_011012148.1	ABC_transporter_ATP-binding_protein_[Pyrococcus_furiosus]	28.7	247	146	7	1	237	2	228	5.20E-21	97.8
WP_014766874.1	ABC_transporter_ATP-binding_protein_[Desulfurococcus_amylolyticus]	WP_000907792.1	MULTISPECIES:_sn-glycerol-3-phosphate_import_ATP-binding_protein_UgpC_[Proteobacteria]	29	210	145	2	16	225	17	222	6.70E-21	97.4
WP_014766874.1	ABC_transporter_ATP-binding_protein_[Desulfurococcus_amylolyticus]	WP_011308255.1	ABC_transporter_ATP-binding_protein_[Methanosarcina_barkeri]	33.2	217	136	6	18	229	24	236	6.70E-21	97.4
WP_014766874.1	ABC_transporter_ATP-binding_protein_[Desulfurococcus_amylolyticus]	WP_014767220.1	ABC_transporter_ATP-binding_protein_[Desulfurococcus_amylolyticus]	30.2	232	149	5	1	228	1	223	8.80E-21	97.1
WP_014766874.1	ABC_transporter_ATP-binding_protein_[Desulfurococcus_amylolyticus]	WP_000916281.1	MULTISPECIES:_thiamine_import_ATP-binding_protein_ThiQ_[Proteobacteria]	31.7	205	134	3	24	227	20	219	1.20E-20	96.7
WP_014766874.1	ABC_transporter_ATP-binding_protein_[Desulfurococcus_amylolyticus]	WP_011011307.1	ABC_transporter_ATP-binding_protein_[Pyrococcus_furiosus]	29.9	224	146	5	17	230	34	256	1.50E-20	96.3
WP_014766874.1	ABC_transporter_ATP-binding_protein_[Desulfurococcus_amylolyticus]	WP_049684699.1	ABC_transporter_ATP-binding_protein_[Thermoanaerobacter_kivui]	26.7	247	167	3	3	235	4	250	1.50E-20	96.3
WP_014766874.1	ABC_transporter_ATP-binding_protein_[Desulfurococcus_amylolyticus]	WP_049685616.1	sn-glycerol-3-phosphate_ABC_transporter_ATP-binding_protein_UgpC_[Thermoanaerobacter_kivui]	29.3	208	143	2	18	225	19	222	1.50E-20	96.3
WP_014766874.1	ABC_transporter_ATP-binding_protein_[Desulfurococcus_amylolyticus]	WP_049686179.1	ABC_transporter_ATPase_[Thermoanaerobacter_kivui]	30.7	228	144	4	3	225	1	219	2.00E-20	95.9
WP_014766874.1	ABC_transporter_ATP-binding_protein_[Desulfurococcus_amylolyticus]	WP_000205805.1	MULTISPECIES:_sugar_ABC_transporter_ATPase_[Enterobacteriaceae]	29.3	239	160	6	3	236	9	243	2.60E-20	95.5
WP_014766874.1	ABC_transporter_ATP-binding_protein_[Desulfurococcus_amylolyticus]	WP_000994906.1	oligopeptide_transport_ATP-binding_protein_OppF_[Escherichia_coli]	29.7	222	146	4	17	230	38	257	2.60E-20	95.5
WP_014766874.1	ABC_transporter_ATP-binding_protein_[Desulfurococcus_amylolyticus]	WP_011011306.1	ABC_transporter_ATP-binding_protein_[Pyrococcus_furiosus]	30.1	249	150	8	17	246	23	266	2.60E-20	95.5
WP_014766874.1	ABC_transporter_ATP-binding_protein_[Desulfurococcus_amylolyticus]	WP_049684688.1	dipeptide_ABC_transporter_ATP-binding_protein_[Thermoanaerobacter_kivui]	33	206	131	5	17	216	25	229	2.60E-20	95.5
WP_014766874.1	ABC_transporter_ATP-binding_protein_[Desulfurococcus_amylolyticus]	WP_049685018.1	multidrug_ABC_transporter_ATP-binding_protein_[Thermoanaerobacter_kivui]	29.6	213	137	2	18	225	19	223	2.60E-20	95.5
WP_014766874.1	ABC_transporter_ATP-binding_protein_[Desulfurococcus_amylolyticus]	WP_012571953.1	DrrA-related_ABC_transporter_ATP-binding_protein_[Thermococcus_onnurineus]	28.9	235	159	4	1	231	1	231	2.60E-20	95.5
WP_014766874.1	ABC_transporter_ATP-binding_protein_[Desulfurococcus_amylolyticus]	WP_014354459.1	ABC_transporter_ATP-binding_protein_[Acetobacterium_woodii]	28.5	235	159	4	18	244	23	256	3.30E-20	95.1
WP_014766874.1	ABC_transporter_ATP-binding_protein_[Desulfurococcus_amylolyticus]	WP_041671360.1	ABC_transporter_ATP-binding_protein_[Acetobacterium_woodii]	34	209	121	5	15	214	18	218	3.30E-20	95.1
WP_014766874.1	ABC_transporter_ATP-binding_protein_[Desulfurococcus_amylolyticus]	WP_011305670.1	ABC_transporter_ATP-binding_protein_[Methanosarcina_barkeri]	27.1	225	157	4	3	221	4	227	3.30E-20	95.1
WP_014766874.1	ABC_transporter_ATP-binding_protein_[Desulfurococcus_amylolyticus]	WP_011011393.1	ABC_transporter_ATP-binding_protein_[Pyrococcus_furiosus]	29.4	245	159	6	3	243	4	238	3.30E-20	95.1
WP_014766874.1	ABC_transporter_ATP-binding_protein_[Desulfurococcus_amylolyticus]	WP_012572310.1	ABC_transporter_ATP-binding_protein_[Thermococcus_onnurineus]	29.3	246	152	6	1	235	1	235	3.30E-20	95.1
WP_014766874.1	ABC_transporter_ATP-binding_protein_[Desulfurococcus_amylolyticus]	WP_000202996.1	MULTISPECIES:_Mn2+/Zn2+ABC_transporter_ATP-binding_protein_[Proteobacteria]	30.4	230	140	5	3	231	4	214	4.40E-20	94.7
WP_014766874.1	ABC_transporter_ATP-binding_protein_[Desulfurococcus_amylolyticus]	WP_000631384.1	MULTISPECIES:_glutamate/aspartate_transport_ATP-binding_protein_GltL_[Enterobacteriaceae]	30.7	218	143	4	3	216	1	214	5.70E-20	94.4
WP_014766874.1	ABC_transporter_ATP-binding_protein_[Desulfurococcus_amylolyticus]	WP_011011701.1	DrrA-related_ABC_transporter_ATP-binding_protein_[Pyrococcus_furiosus]	29.4	235	158	4	1	231	1	231	5.70E-20	94.4
WP_014766874.1	ABC_transporter_ATP-binding_protein_[Desulfurococcus_amylolyticus]	WP_049684812.1	peptidase_domain-containing_ABC_transporter_[Thermoanaerobacter_kivui]	31.9	229	144	6	4	226	484	706	5.70E-20	94.4
WP_014766874.1	ABC_transporter_ATP-binding_protein_[Desulfurococcus_amylolyticus]	WP_014355838.1	ABC_transporter_ATP-binding_protein_[Acetobacterium_woodii]	30.8	234	144	7	3	229	1	223	7.50E-20	94
WP_014766874.1	ABC_transporter_ATP-binding_protein_[Desulfurococcus_amylolyticus]	WP_014356389.1	ABC_transporter_ATP-binding_protein_[Acetobacterium_woodii]	34.4	218	125	6	21	232	43	248	7.50E-20	94
WP_014766874.1	ABC_transporter_ATP-binding_protein_[Desulfurococcus_amylolyticus]	WP_014767463.1	ABC_transporter_ATP-binding_protein_[Desulfurococcus_amylolyticus]	29.9	221	146	4	17	230	27	245	7.50E-20	94
WP_014766874.1	ABC_transporter_ATP-binding_protein_[Desulfurococcus_amylolyticus]	WP_011306290.1	ABC_transporter_ATP-binding_protein_[Methanosarcina_barkeri]	28	225	151	5	3	219	5	226	7.50E-20	94
WP_014766874.1	ABC_transporter_ATP-binding_protein_[Desulfurococcus_amylolyticus]	WP_014356603.1	ABC_transporter_ATP-binding_protein_[Acetobacterium_woodii]	27.8	245	154	4	2	236	10	241	9.70E-20	93.6
WP_014766874.1	ABC_transporter_ATP-binding_protein_[Desulfurococcus_amylolyticus]	WP_014767852.1	DUF4162_domain-containing_protein_[Desulfurococcus_amylolyticus]	27.8	241	152	6	12	244	15	241	9.70E-20	93.6
WP_014766874.1	ABC_transporter_ATP-binding_protein_[Desulfurococcus_amylolyticus]	WP_011012800.1	ABC_transporter_ATP-binding_protein_[Pyrococcus_furiosus]	29.7	212	138	4	19	225	355	560	9.70E-20	93.6
WP_014766874.1	ABC_transporter_ATP-binding_protein_[Desulfurococcus_amylolyticus]	WP_011013028.1	daunorubicin_resistance_protein_DrrA_family_ABC_transporter_ATP-binding_protein_[Pyrococcus_furiosus]	30.7	228	146	4	18	240	29	249	9.70E-20	93.6
WP_014766874.1	ABC_transporter_ATP-binding_protein_[Desulfurococcus_amylolyticus]	WP_049685793.1	energy-coupling_factor_transporter_ATPase_[Thermoanaerobacter_kivui]	29.9	251	152	9	3	239	4	244	9.70E-20	93.6
WP_014766874.1	ABC_transporter_ATP-binding_protein_[Desulfurococcus_amylolyticus]	WP_049686163.1	phosphate_ABC_transporter_ATP-binding_protein_[Thermoanaerobacter_kivui]	30.6	216	138	3	4	216	4	210	9.70E-20	93.6
WP_014766874.1	ABC_transporter_ATP-binding_protein_[Desulfurococcus_amylolyticus]	WP_014357616.1	ABC_transporter_ATP-binding_protein_[Acetobacterium_woodii]	29.6	216	138	3	18	228	20	226	1.30E-19	93.2
WP_014766874.1	ABC_transporter_ATP-binding_protein_[Desulfurococcus_amylolyticus]	WP_001187819.1	MULTISPECIES:_arabinose_import_ATP-binding_protein_AraG_[Enterobacteriaceae]	29.5	227	156	4	13	236	17	242	1.30E-19	93.2
WP_014766874.1	ABC_transporter_ATP-binding_protein_[Desulfurococcus_amylolyticus]	WP_014767355.1	ABC_transporter_ATP-binding_protein_[Desulfurococcus_amylolyticus]	29.9	231	136	6	3	222	13	228	1.30E-19	93.2
WP_014766874.1	ABC_transporter_ATP-binding_protein_[Desulfurococcus_amylolyticus]	WP_006569182.1	MULTISPECIES:_ABC_transporter_ATP-binding_protein_[Thermoanaerobacter]	30	233	141	7	3	228	4	221	1.30E-19	93.2
WP_014766874.1	ABC_transporter_ATP-binding_protein_[Desulfurococcus_amylolyticus]	WP_014767175.1	ABC_transporter_ATP-binding_protein_[Desulfurococcus_amylolyticus]	31.4	223	140	6	17	227	23	244	1.70E-19	92.8
WP_014766874.1	ABC_transporter_ATP-binding_protein_[Desulfurococcus_amylolyticus]	WP_011305615.1	ABC_transporter_ATP-binding_protein_[Methanosarcina_barkeri]	32.3	217	137	6	15	228	19	228	1.70E-19	92.8
WP_014766874.1	ABC_transporter_ATP-binding_protein_[Desulfurococcus_amylolyticus]	WP_011306756.1	ABC_transporter_ATP-binding_protein_[Methanosarcina_barkeri]	29.6	203	137	3	19	216	19	220	1.70E-19	92.8
WP_014766874.1	ABC_transporter_ATP-binding_protein_[Desulfurococcus_amylolyticus]	WP_011307008.1	ABC_transporter_ATP-binding_protein_[Methanosarcina_barkeri]	29.6	206	138	4	17	216	24	228	1.70E-19	92.8
WP_014766874.1	ABC_transporter_ATP-binding_protein_[Desulfurococcus_amylolyticus]	WP_011011180.1	ABC_transporter_ATP-binding_protein_[Pyrococcus_furiosus]	32.9	228	133	7	3	221	1	217	1.70E-19	92.8
WP_014766874.1	ABC_transporter_ATP-binding_protein_[Desulfurococcus_amylolyticus]	WP_014356642.1	ABC_transporter_ATP-binding_protein_[Acetobacterium_woodii]	29.1	265	157	6	1	237	1	262	2.20E-19	92.4
WP_014766874.1	ABC_transporter_ATP-binding_protein_[Desulfurococcus_amylolyticus]	WP_001293613.1	MULTISPECIES:_histidine_transport_ATP-binding_protein_HisP_[Proteobacteria]	27.5	236	155	3	4	225	6	239	2.20E-19	92.4
WP_014766874.1	ABC_transporter_ATP-binding_protein_[Desulfurococcus_amylolyticus]	WP_011306960.1	ABC_transporter_ATP-binding_protein_[Methanosarcina_barkeri]	31.4	210	138	3	18	221	23	232	2.20E-19	92.4
WP_014766874.1	ABC_transporter_ATP-binding_protein_[Desulfurococcus_amylolyticus]	WP_049685655.1	ABC_transporter_[Thermoanaerobacter_kivui]	29.6	240	160	4	2	239	1	233	2.20E-19	92.4
WP_014766874.1	ABC_transporter_ATP-binding_protein_[Desulfurococcus_amylolyticus]	WP_049685886.1	ABC_transporter_ATP-binding_protein_[Thermoanaerobacter_kivui]	27.4	230	153	4	2	228	1	219	2.20E-19	92.4
WP_014766874.1	ABC_transporter_ATP-binding_protein_[Desulfurococcus_amylolyticus]	WP_001193409.1	MULTISPECIES:_phosphonates_import_ATP-binding_protein_PhnC_[Proteobacteria]	27.7	260	171	6	3	247	4	261	2.80E-19	92
WP_014766874.1	ABC_transporter_ATP-binding_protein_[Desulfurococcus_amylolyticus]	WP_048103066.1	ABC_transporter_ATP-binding_protein_[Methanosarcina_barkeri]	29.2	233	152	6	17	239	337	566	2.80E-19	92
WP_014766874.1	ABC_transporter_ATP-binding_protein_[Desulfurococcus_amylolyticus]	WP_041671527.1	energy-coupling_factor_transporter_ATPase_[Acetobacterium_woodii]	31.6	228	143	5	18	239	22	242	6.30E-19	90.9
WP_014766874.1	ABC_transporter_ATP-binding_protein_[Desulfurococcus_amylolyticus]	WP_011011147.1	ABC_transporter_ATP-binding_protein_[Pyrococcus_furiosus]	27.5	229	159	3	1	225	1	226	6.30E-19	90.9
WP_014766874.1	ABC_transporter_ATP-binding_protein_[Desulfurococcus_amylolyticus]	WP_012572729.1	ABC_transporter_ATP-binding_protein_[Thermococcus_onnurineus]	28.7	268	161	9	3	246	5	266	6.30E-19	90.9
WP_014766874.1	ABC_transporter_ATP-binding_protein_[Desulfurococcus_amylolyticus]	WP_014354897.1	ABC_transporter_ATP-binding_protein_[Acetobacterium_woodii]	32.7	208	134	3	18	220	341	547	8.20E-19	90.5
WP_014766874.1	ABC_transporter_ATP-binding_protein_[Desulfurococcus_amylolyticus]	WP_000594006.1	MULTISPECIES:_methionine_import_ATP-binding_protein_MetN_[Proteobacteria]	31	203	135	2	17	216	19	219	8.20E-19	90.5
WP_014766874.1	ABC_transporter_ATP-binding_protein_[Desulfurococcus_amylolyticus]	WP_001033694.1	MULTISPECIES:_lipoprotein-releasing_system_ATP-binding_protein_LolD_[Proteobacteria]	32.7	211	127	6	16	218	22	225	8.20E-19	90.5
WP_014766874.1	ABC_transporter_ATP-binding_protein_[Desulfurococcus_amylolyticus]	WP_011305336.1	ABC_transporter_ATP-binding_protein_[Methanosarcina_barkeri]	27	248	170	6	3	241	19	264	1.10E-18	90.1
WP_014766874.1	ABC_transporter_ATP-binding_protein_[Desulfurococcus_amylolyticus]	WP_011308283.1	ABC_transporter_ATP-binding_protein_[Methanosarcina_barkeri]	31.7	227	138	5	17	237	63	278	1.10E-18	90.1
WP_014766874.1	ABC_transporter_ATP-binding_protein_[Desulfurococcus_amylolyticus]	WP_048103424.1	ABC_transporter_ATP-binding_protein_[Methanosarcina_barkeri]	29	224	144	5	3	216	5	223	1.10E-18	90.1
WP_014766874.1	ABC_transporter_ATP-binding_protein_[Desulfurococcus_amylolyticus]	WP_011306549.1	ABC_transporter_ATP-binding_protein_[Methanosarcina_barkeri]	31.5	203	125	4	30	225	46	241	1.40E-18	89.7
WP_014766874.1	ABC_transporter_ATP-binding_protein_[Desulfurococcus_amylolyticus]	WP_011307764.1	ABC_transporter_ATP-binding_protein_[Methanosarcina_barkeri]	32.4	222	132	3	3	216	266	477	1.40E-18	89.7
WP_014766874.1	ABC_transporter_ATP-binding_protein_[Desulfurococcus_amylolyticus]	WP_012571321.1	energy-coupling_factor_ABC_transporter_ATP-binding_protein_[Thermococcus_onnurineus]	30	247	147	7	1	228	1	240	1.40E-18	89.7
WP_014766874.1	ABC_transporter_ATP-binding_protein_[Desulfurococcus_amylolyticus]	WP_014354441.1	ABC_transporter_ATP-binding_protein_[Acetobacterium_woodii]	28.8	222	144	4	17	227	25	243	1.80E-18	89.4
WP_014766874.1	ABC_transporter_ATP-binding_protein_[Desulfurococcus_amylolyticus]	WP_014356610.1	ABC_transporter_ATP-binding_protein_[Acetobacterium_woodii]	28.3	212	148	2	3	214	8	215	1.80E-18	89.4
WP_014766874.1	ABC_transporter_ATP-binding_protein_[Desulfurococcus_amylolyticus]	WP_011308358.1	ABC_transporter_ATP-binding_protein_[Methanosarcina_barkeri]	30.2	205	134	4	17	216	24	224	2.40E-18	89
WP_014766874.1	ABC_transporter_ATP-binding_protein_[Desulfurococcus_amylolyticus]	WP_014355997.1	ABC_transporter_ATP-binding_protein_[Acetobacterium_woodii]	30.8	253	153	6	3	248	1	238	3.10E-18	88.6
WP_014766874.1	ABC_transporter_ATP-binding_protein_[Desulfurococcus_amylolyticus]	WP_041669549.1	ABC_transporter_ATP-binding_protein_[Acetobacterium_woodii]	32.7	226	135	6	3	223	4	217	3.10E-18	88.6
WP_014766874.1	ABC_transporter_ATP-binding_protein_[Desulfurococcus_amylolyticus]	WP_011305631.1	ABC_transporter_ATP-binding_protein_[Methanosarcina_barkeri]	29	238	155	5	12	249	18	241	3.10E-18	88.6
WP_014766874.1	ABC_transporter_ATP-binding_protein_[Desulfurococcus_amylolyticus]	WP_011305705.1	ABC_transporter_ATP-binding_protein_[Methanosarcina_barkeri]	29	241	150	5	6	226	8	247	3.10E-18	88.6
WP_014766874.1	ABC_transporter_ATP-binding_protein_[Desulfurococcus_amylolyticus]	WP_011306075.1	cobalt_ABC_transporter_[Methanosarcina_barkeri]	32.6	221	135	7	18	227	20	237	3.10E-18	88.6
WP_014766874.1	ABC_transporter_ATP-binding_protein_[Desulfurococcus_amylolyticus]	WP_014354539.1	ABC_transporter_ATP-binding_protein_[Acetobacterium_woodii]	31.9	207	126	4	17	216	21	219	4.10E-18	88.2
WP_014766874.1	ABC_transporter_ATP-binding_protein_[Desulfurococcus_amylolyticus]	WP_000082101.1	MULTISPECIES:_ABC_transporter_ATP-binding_protein_[Proteobacteria]	23.5	247	175	3	3	235	5	251	4.10E-18	88.2
WP_014766874.1	ABC_transporter_ATP-binding_protein_[Desulfurococcus_amylolyticus]	WP_011308167.1	daunorubicin_resistance_protein_DrrA_family_ABC_transporter_ATP-binding_protein_[Methanosarcina_barkeri]	27.8	223	158	2	3	225	4	223	4.10E-18	88.2
WP_014766874.1	ABC_transporter_ATP-binding_protein_[Desulfurococcus_amylolyticus]	WP_011012145.1	phosphate_ABC_transporter_ATP-binding_protein_[Pyrococcus_furiosus]	29.8	245	154	7	4	233	5	246	4.10E-18	88.2
WP_014766874.1	ABC_transporter_ATP-binding_protein_[Desulfurococcus_amylolyticus]	WP_014356643.1	ABC_transporter_ATP-binding_protein_[Acetobacterium_woodii]	25.6	234	168	3	3	235	1	229	5.30E-18	87.8
WP_014766874.1	ABC_transporter_ATP-binding_protein_[Desulfurococcus_amylolyticus]	WP_041669146.1	ABC_transporter_ATP-binding_protein_[Acetobacterium_woodii]	33.6	214	121	8	18	221	22	224	5.30E-18	87.8
WP_014766874.1	ABC_transporter_ATP-binding_protein_[Desulfurococcus_amylolyticus]	WP_011308573.1	ABC_transporter_ATP-binding_protein_[Methanosarcina_barkeri]	32.6	215	128	5	18	221	23	231	5.30E-18	87.8
WP_014766874.1	ABC_transporter_ATP-binding_protein_[Desulfurococcus_amylolyticus]	WP_049685614.1	cell_division_ATP-binding_protein_FtsE_[Thermoanaerobacter_kivui]	32.1	218	141	4	3	216	1	215	5.30E-18	87.8
WP_014766874.1	ABC_transporter_ATP-binding_protein_[Desulfurococcus_amylolyticus]	WP_012572203.1	ABC_transporter_ATP-binding_protein_[Thermococcus_onnurineus]	29.8	242	159	4	13	249	11	246	5.30E-18	87.8
WP_014766874.1	ABC_transporter_ATP-binding_protein_[Desulfurococcus_amylolyticus]	WP_014354722.1	ABC_transporter_[Acetobacterium_woodii]	28.8	229	149	4	15	234	25	248	7.00E-18	87.4
WP_014766874.1	ABC_transporter_ATP-binding_protein_[Desulfurococcus_amylolyticus]	WP_041667974.1	ABC_transporter_ATP-binding_protein_[Acetobacterium_woodii]	30.4	204	129	4	19	216	30	226	7.00E-18	87.4
WP_014766874.1	ABC_transporter_ATP-binding_protein_[Desulfurococcus_amylolyticus]	WP_049686282.1	ABC_transporter_ATP-binding_protein_[Thermoanaerobacter_kivui]	28.2	252	163	8	1	246	1	240	7.00E-18	87.4
WP_014766874.1	ABC_transporter_ATP-binding_protein_[Desulfurococcus_amylolyticus]	WP_014355394.1	ABC_transporter_ATP-binding_protein_[Acetobacterium_woodii]	30.1	206	137	4	15	216	24	226	9.10E-18	87
WP_014766874.1	ABC_transporter_ATP-binding_protein_[Desulfurococcus_amylolyticus]	WP_014355414.1	cobalt_ABC_transporter_ATPase_[Acetobacterium_woodii]	29.6	240	151	7	3	233	5	235	9.10E-18	87
WP_014766874.1	ABC_transporter_ATP-binding_protein_[Desulfurococcus_amylolyticus]	WP_041668173.1	ABC_transporter_ATP-binding_protein_[Acetobacterium_woodii]	25.5	247	169	5	1	246	1	233	9.10E-18	87
WP_014766874.1	ABC_transporter_ATP-binding_protein_[Desulfurococcus_amylolyticus]	WP_048102648.1	DUF4162_domain-containing_protein_[Methanosarcina_barkeri]	27.8	237	146	5	1	228	1	221	9.10E-18	87
WP_014766874.1	ABC_transporter_ATP-binding_protein_[Desulfurococcus_amylolyticus]	WP_014354716.1	ABC_transporter_ATP-binding_protein_[Acetobacterium_woodii]	30.4	237	141	7	18	246	18	238	1.20E-17	86.7
WP_014766874.1	ABC_transporter_ATP-binding_protein_[Desulfurococcus_amylolyticus]	WP_014354979.1	amino_acid_ABC_transporter_ATP-binding_protein_[Acetobacterium_woodii]	30.7	225	143	6	27	246	25	241	1.20E-17	86.7
WP_014766874.1	ABC_transporter_ATP-binding_protein_[Desulfurococcus_amylolyticus]	WP_000110948.1	oligopeptide_transport_ATP-binding_protein_OppD_[Escherichia_coli]	28.7	244	157	6	3	230	19	261	1.20E-17	86.7
WP_014766874.1	ABC_transporter_ATP-binding_protein_[Desulfurococcus_amylolyticus]	WP_000939375.1	MULTISPECIES:_taurine_import_ATP-binding_protein_TauB_[Proteobacteria]	31.2	202	132	2	13	214	11	205	1.20E-17	86.7
WP_014766874.1	ABC_transporter_ATP-binding_protein_[Desulfurococcus_amylolyticus]	WP_048103379.1	ABC_transporter_ATP-binding_protein_[Methanosarcina_barkeri]	32	206	133	4	15	216	46	248	1.20E-17	86.7
WP_014766874.1	ABC_transporter_ATP-binding_protein_[Desulfurococcus_amylolyticus]	WP_049685666.1	ABC_transporter_ATP-binding_protein_[Thermoanaerobacter_kivui]	25.9	224	153	3	3	221	21	236	1.20E-17	86.7
WP_014766874.1	ABC_transporter_ATP-binding_protein_[Desulfurococcus_amylolyticus]	WP_011305948.1	ABC_transporter_ATP-binding_protein_[Methanosarcina_barkeri]	26.9	238	155	6	3	226	6	238	1.60E-17	86.3
WP_014766874.1	ABC_transporter_ATP-binding_protein_[Desulfurococcus_amylolyticus]	WP_011306603.1	ABC_transporter_ATP-binding_protein_[Methanosarcina_barkeri]	26.6	203	135	3	20	213	28	225	1.60E-17	86.3
WP_014766874.1	ABC_transporter_ATP-binding_protein_[Desulfurococcus_amylolyticus]	WP_049684512.1	ABC_transporter_ATP-binding_protein_[Thermoanaerobacter_kivui]	29.2	212	134	5	15	220	15	216	1.60E-17	86.3
WP_014766874.1	ABC_transporter_ATP-binding_protein_[Desulfurococcus_amylolyticus]	WP_014357360.1	ABC_transporter_ATP-binding_protein_[Acetobacterium_woodii]	26.1	226	157	5	14	234	20	240	2.00E-17	85.9
WP_014766874.1	ABC_transporter_ATP-binding_protein_[Desulfurococcus_amylolyticus]	WP_011305949.1	ABC_transporter_ATP-binding_protein_[Methanosarcina_barkeri]	25.2	230	161	5	7	226	11	239	2.00E-17	85.9
WP_014766874.1	ABC_transporter_ATP-binding_protein_[Desulfurococcus_amylolyticus]	WP_011308463.1	ABC_transporter_ATP-binding_protein_[Methanosarcina_barkeri]	30.9	204	132	4	18	216	23	222	2.00E-17	85.9
WP_014766874.1	ABC_transporter_ATP-binding_protein_[Desulfurococcus_amylolyticus]	WP_049684719.1	ABC_transporter_ATP-binding_protein_[Thermoanaerobacter_kivui]	28.7	216	135	3	2	213	4	204	2.00E-17	85.9
WP_014766874.1	ABC_transporter_ATP-binding_protein_[Desulfurococcus_amylolyticus]	WP_041670618.1	ABC_transporter_ATP-binding_protein_[Acetobacterium_woodii]	25.9	228	147	4	3	230	4	209	2.70E-17	85.5
WP_014766874.1	ABC_transporter_ATP-binding_protein_[Desulfurococcus_amylolyticus]	WP_014766888.1	ABC_transporter_ATP-binding_protein_[Desulfurococcus_amylolyticus]	27.6	257	169	8	2	250	1	248	2.70E-17	85.5
WP_014766874.1	ABC_transporter_ATP-binding_protein_[Desulfurococcus_amylolyticus]	WP_014767040.1	ABC_transporter_ATP-binding_protein_[Desulfurococcus_amylolyticus]	31.9	229	141	6	4	226	3	222	2.70E-17	85.5
WP_014766874.1	ABC_transporter_ATP-binding_protein_[Desulfurococcus_amylolyticus]	WP_014355258.1	ABC_transporter_[Acetobacterium_woodii]	29.4	214	132	5	14	216	15	220	3.50E-17	85.1
WP_014766874.1	ABC_transporter_ATP-binding_protein_[Desulfurococcus_amylolyticus]	WP_014356105.1	ABC_transporter_ATP-binding_protein_[Acetobacterium_woodii]	31	203	131	3	18	216	22	219	3.50E-17	85.1
WP_014766874.1	ABC_transporter_ATP-binding_protein_[Desulfurococcus_amylolyticus]	WP_014767226.1	ABC_transporter_ATP-binding_protein_[Desulfurococcus_amylolyticus]	28.8	205	136	4	19	220	25	222	3.50E-17	85.1
WP_014766874.1	ABC_transporter_ATP-binding_protein_[Desulfurococcus_amylolyticus]	WP_011011118.1	ABC_transporter_ATP-binding_protein_[Pyrococcus_furiosus]	30.2	235	136	6	18	240	37	255	3.50E-17	85.1
WP_014766874.1	ABC_transporter_ATP-binding_protein_[Desulfurococcus_amylolyticus]	WP_011012559.1	ABC_transporter_ATP-binding_protein_[Pyrococcus_furiosus]	27.9	219	152	3	17	230	31	248	3.50E-17	85.1
WP_014766874.1	ABC_transporter_ATP-binding_protein_[Desulfurococcus_amylolyticus]	WP_014354448.1	ABC_transporter_ATP-binding_protein_[Acetobacterium_woodii]	30	217	141	5	17	226	21	233	4.50E-17	84.7
WP_014766874.1	ABC_transporter_ATP-binding_protein_[Desulfurococcus_amylolyticus]	WP_000194927.1	MULTISPECIES:_ABC_transporter_ATP-binding_protein_[Proteobacteria]	30.6	229	138	6	2	220	291	508	4.50E-17	84.7
WP_014766874.1	ABC_transporter_ATP-binding_protein_[Desulfurococcus_amylolyticus]	WP_000891692.1	MULTISPECIES:_molybdenum_import_ATP-binding_protein_ModC_[Proteobacteria]	27.4	208	133	3	31	231	26	222	4.50E-17	84.7
WP_014766874.1	ABC_transporter_ATP-binding_protein_[Desulfurococcus_amylolyticus]	WP_014767176.1	ABC_transporter_ATP-binding_protein_[Desulfurococcus_amylolyticus]	27.8	245	145	4	17	230	45	288	4.50E-17	84.7
WP_014766874.1	ABC_transporter_ATP-binding_protein_[Desulfurococcus_amylolyticus]	WP_014355858.1	ABC_transporter_ATP-binding_protein_[Acetobacterium_woodii]	30.7	228	147	6	8	229	345	567	5.90E-17	84.3
WP_014766874.1	ABC_transporter_ATP-binding_protein_[Desulfurococcus_amylolyticus]	WP_011307788.1	ABC_transporter_ATP-binding_protein_[Methanosarcina_barkeri]	30.2	205	134	5	17	216	24	224	5.90E-17	84.3
WP_014766874.1	ABC_transporter_ATP-binding_protein_[Desulfurococcus_amylolyticus]	WP_000027205.1	MULTISPECIES:_arginine_ABC_transporter_ATP-binding_protein_ArtP_[Proteobacteria]	27.2	224	155	3	4	221	3	224	7.70E-17	84
WP_014766874.1	ABC_transporter_ATP-binding_protein_[Desulfurococcus_amylolyticus]	WP_000107012.1	MULTISPECIES:_dipeptide_transport_ATP-binding_protein_DppF_[Proteobacteria]	29.5	217	146	5	17	227	36	251	7.70E-17	84
WP_014766874.1	ABC_transporter_ATP-binding_protein_[Desulfurococcus_amylolyticus]	WP_049684700.1	ABC_transporter_ATP-binding_protein_[Thermoanaerobacter_kivui]	27.8	237	161	4	3	235	6	236	7.70E-17	84
WP_014766874.1	ABC_transporter_ATP-binding_protein_[Desulfurococcus_amylolyticus]	WP_014354526.1	ABC_transporter_ATP-binding_protein_[Acetobacterium_woodii]	27.6	228	138	6	1	219	1	210	1.00E-16	83.6
WP_014766874.1	ABC_transporter_ATP-binding_protein_[Desulfurococcus_amylolyticus]	WP_000438245.1	MULTISPECIES:_phospholipid_ABC_transporter_ATP-binding_protein_MlaF_[Proteobacteria]	27.1	221	157	2	3	220	8	227	1.00E-16	83.6
WP_014766874.1	ABC_transporter_ATP-binding_protein_[Desulfurococcus_amylolyticus]	WP_000617723.1	MULTISPECIES:_cell_division_ATP-binding_protein_FtsE_[Proteobacteria]	32.7	205	130	4	17	217	16	216	1.00E-16	83.6
WP_014766874.1	ABC_transporter_ATP-binding_protein_[Desulfurococcus_amylolyticus]	WP_001285536.1	MULTISPECIES:_peptide_ABC_transporter_ATP-binding_protein_[Enterobacteriaceae]	28.4	222	133	5	14	226	27	231	1.00E-16	83.6
WP_014766874.1	ABC_transporter_ATP-binding_protein_[Desulfurococcus_amylolyticus]	WP_011306046.1	ABC_transporter_ATP-binding_protein_[Methanosarcina_barkeri]	30.3	211	136	4	16	223	22	224	1.00E-16	83.6
WP_014766874.1	ABC_transporter_ATP-binding_protein_[Desulfurococcus_amylolyticus]	WP_014354812.1	NHLP_bacteriocin_export_ABC_transporter_permease/ATPase_subunit_[Acetobacterium_woodii]	27.9	222	135	5	19	229	496	703	1.30E-16	83.2
WP_014766874.1	ABC_transporter_ATP-binding_protein_[Desulfurococcus_amylolyticus]	WP_011307517.1	cobalt_ABC_transporter_[Methanosarcina_barkeri]	29.1	220	144	4	18	227	20	237	1.30E-16	83.2
WP_014766874.1	ABC_transporter_ATP-binding_protein_[Desulfurococcus_amylolyticus]	WP_049684395.1	ABC_transporter_ATP-binding_protein_[Thermoanaerobacter_kivui]	31.7	208	132	5	14	216	20	222	1.30E-16	83.2
WP_014766874.1	ABC_transporter_ATP-binding_protein_[Desulfurococcus_amylolyticus]	WP_049684538.1	ABC_transporter_[Thermoanaerobacter_kivui]	26.3	251	165	7	3	241	1	243	1.30E-16	83.2
WP_014766874.1	ABC_transporter_ATP-binding_protein_[Desulfurococcus_amylolyticus]	WP_048815931.1	hypothetical_protein_[Desulfurococcus_amylolyticus]	27.3	220	152	4	2	217	5	220	1.70E-16	82.8
WP_014766874.1	ABC_transporter_ATP-binding_protein_[Desulfurococcus_amylolyticus]	WP_011305818.1	ABC_transporter_ATP-binding_protein_[Methanosarcina_barkeri]	29.7	202	129	4	18	209	19	217	1.70E-16	82.8
WP_014766874.1	ABC_transporter_ATP-binding_protein_[Desulfurococcus_amylolyticus]	WP_049684993.1	ABC_transporter_ATP-binding_protein_[Thermoanaerobacter_kivui]	30.2	225	141	5	17	227	24	246	1.70E-16	82.8
WP_014766874.1	ABC_transporter_ATP-binding_protein_[Desulfurococcus_amylolyticus]	WP_012571554.1	ABC_transporter_ATP-binding_protein_[Thermococcus_onnurineus]	27.6	250	161	7	9	246	13	254	1.70E-16	82.8
WP_014766874.1	ABC_transporter_ATP-binding_protein_[Desulfurococcus_amylolyticus]	WP_014354458.1	ABC_transporter_ATP-binding_protein_[Acetobacterium_woodii]	24.7	251	170	5	3	234	5	255	2.20E-16	82.4
WP_014766874.1	ABC_transporter_ATP-binding_protein_[Desulfurococcus_amylolyticus]	WP_014357115.1	molybdate/tungsten_ABC_transporter_ATP-binding_protein_ModC2_[Acetobacterium_woodii]	26.1	230	150	5	30	245	25	248	2.20E-16	82.4
WP_014766874.1	ABC_transporter_ATP-binding_protein_[Desulfurococcus_amylolyticus]	WP_000063125.1	MULTISPECIES:_phosphate_ABC_transporter_ATP-binding_protein_[Proteobacteria]	30.8	237	147	7	4	228	11	242	2.20E-16	82.4
WP_014766874.1	ABC_transporter_ATP-binding_protein_[Desulfurococcus_amylolyticus]	WP_014766837.1	ABC_transporter_ATP-binding_protein_[Desulfurococcus_amylolyticus]	29.6	206	135	5	14	214	15	215	2.20E-16	82.4
WP_014766874.1	ABC_transporter_ATP-binding_protein_[Desulfurococcus_amylolyticus]	WP_049685777.1	ABC_transporter_ATP-binding_protein_[Thermoanaerobacter_kivui]	25.8	221	149	4	3	220	1	209	2.20E-16	82.4
WP_014766874.1	ABC_transporter_ATP-binding_protein_[Desulfurococcus_amylolyticus]	WP_049685966.1	ABC_transporter_ATP-binding_protein_[Thermoanaerobacter_kivui]	28.3	223	137	5	15	226	395	605	2.20E-16	82.4
WP_014766874.1	ABC_transporter_ATP-binding_protein_[Desulfurococcus_amylolyticus]	WP_014355088.1	ABC_transporter_ATP-binding_protein_[Acetobacterium_woodii]	26.4	242	152	5	15	238	18	251	2.90E-16	82
WP_014766874.1	ABC_transporter_ATP-binding_protein_[Desulfurococcus_amylolyticus]	WP_014356566.1	ABC_transporter_ATP-binding_protein_[Acetobacterium_woodii]	24.4	250	173	5	1	235	1	249	2.90E-16	82
WP_014766874.1	ABC_transporter_ATP-binding_protein_[Desulfurococcus_amylolyticus]	WP_014356735.1	phosphate_ABC_transporter_ATP-binding_protein_[Acetobacterium_woodii]	30.7	225	140	6	8	221	11	230	2.90E-16	82
WP_014766874.1	ABC_transporter_ATP-binding_protein_[Desulfurococcus_amylolyticus]	WP_000078349.1	MULTISPECIES:_amino_acid_ABC_transporter_ATPase_[Enterobacteriaceae]	27	226	157	4	3	224	12	233	2.90E-16	82
WP_014766874.1	ABC_transporter_ATP-binding_protein_[Desulfurococcus_amylolyticus]	WP_000493470.1	MULTISPECIES:_sugar_ABC_transporter_ATPase_[Enterobacteriaceae]	26.6	256	173	5	3	250	10	258	2.90E-16	82
WP_014766874.1	ABC_transporter_ATP-binding_protein_[Desulfurococcus_amylolyticus]	WP_011012015.1	ABC_transporter_ATP-binding_protein_[Pyrococcus_furiosus]	26.2	233	160	5	12	244	10	230	2.90E-16	82
WP_014766874.1	ABC_transporter_ATP-binding_protein_[Desulfurococcus_amylolyticus]	WP_013149835.1	MULTISPECIES:_ABC_transporter_ATP-binding_protein_[Thermoanaerobacter]	29.2	240	154	5	2	240	4	228	2.90E-16	82
WP_014766874.1	ABC_transporter_ATP-binding_protein_[Desulfurococcus_amylolyticus]	WP_000569315.1	MULTISPECIES:_ABC_transporter_ATPase_[Enterobacteriaceae]	27.5	207	147	2	17	222	15	219	5.00E-16	81.3
WP_014766874.1	ABC_transporter_ATP-binding_protein_[Desulfurococcus_amylolyticus]	WP_014767102.1	glycine/betaine_ABC_transporter_[Desulfurococcus_amylolyticus]	28.1	263	157	8	3	243	1	253	5.00E-16	81.3
WP_014766874.1	ABC_transporter_ATP-binding_protein_[Desulfurococcus_amylolyticus]	WP_011306768.1	phosphate_ABC_transporter_ATP-binding_protein_[Methanosarcina_barkeri]	30.2	215	132	8	4	206	13	221	5.00E-16	81.3
WP_014766874.1	ABC_transporter_ATP-binding_protein_[Desulfurococcus_amylolyticus]	WP_011307009.1	ABC_transporter_ATP-binding_protein_[Methanosarcina_barkeri]	28.8	222	147	5	17	228	28	248	5.00E-16	81.3
WP_014766874.1	ABC_transporter_ATP-binding_protein_[Desulfurococcus_amylolyticus]	WP_011011873.1	ABC_transporter_ATP-binding_protein_[Pyrococcus_furiosus]	31.8	211	121	7	10	216	327	518	5.00E-16	81.3
WP_014766874.1	ABC_transporter_ATP-binding_protein_[Desulfurococcus_amylolyticus]	WP_014355433.1	sulfate_transporter_[Acetobacterium_woodii]	28	218	152	3	2	219	4	216	6.50E-16	80.9
WP_014766874.1	ABC_transporter_ATP-binding_protein_[Desulfurococcus_amylolyticus]	WP_014357588.1	ABC_transporter_ATP-binding_protein_[Acetobacterium_woodii]	28.2	220	149	5	15	229	22	237	6.50E-16	80.9
WP_014766874.1	ABC_transporter_ATP-binding_protein_[Desulfurococcus_amylolyticus]	WP_000416891.1	MULTISPECIES:_ABC_transporter_ATP-binding_protein_[Proteobacteria]	27.7	238	161	5	2	235	4	234	6.50E-16	80.9
WP_014766874.1	ABC_transporter_ATP-binding_protein_[Desulfurococcus_amylolyticus]	WP_011308419.1	ribosome_biogenesis/translation_initiation_ATPase_RLI_[Methanosarcina_barkeri]	29.5	210	127	5	12	221	344	532	6.50E-16	80.9
WP_014766874.1	ABC_transporter_ATP-binding_protein_[Desulfurococcus_amylolyticus]	WP_012571118.1	ABC_transporter_ATP-binding_protein_[Thermococcus_onnurineus]	26.1	238	160	4	3	233	1	229	6.50E-16	80.9
WP_014766874.1	ABC_transporter_ATP-binding_protein_[Desulfurococcus_amylolyticus]	WP_012571119.1	ABC_transporter_ATP-binding_protein_[Thermococcus_onnurineus]	25.7	253	163	5	3	235	5	252	6.50E-16	80.9
WP_014766874.1	ABC_transporter_ATP-binding_protein_[Desulfurococcus_amylolyticus]	WP_014354440.1	ABC_transporter_ATP-binding_protein_[Acetobacterium_woodii]	24.9	245	168	6	7	237	13	255	8.50E-16	80.5
WP_014766874.1	ABC_transporter_ATP-binding_protein_[Desulfurococcus_amylolyticus]	WP_014354488.1	ABC_transporter_ATP-binding_protein_[Acetobacterium_woodii]	27.7	220	141	3	3	216	4	211	8.50E-16	80.5
WP_014766874.1	ABC_transporter_ATP-binding_protein_[Desulfurococcus_amylolyticus]	WP_014357384.1	cobalt_ABC_transporter_ATP-binding_protein_[Acetobacterium_woodii]	25.8	229	160	5	3	222	298	525	8.50E-16	80.5
WP_014766874.1	ABC_transporter_ATP-binding_protein_[Desulfurococcus_amylolyticus]	WP_000235257.1	MULTISPECIES:_D-allose_import_ATP-binding_protein_AlsA_[Proteobacteria]	26.9	242	164	5	4	236	6	243	8.50E-16	80.5
WP_014766874.1	ABC_transporter_ATP-binding_protein_[Desulfurococcus_amylolyticus]	WP_000387770.1	MULTISPECIES:_ribose_import_ATP-binding_protein_RbsA_[Proteobacteria]	24.7	243	173	4	3	239	4	242	8.50E-16	80.5
WP_014766874.1	ABC_transporter_ATP-binding_protein_[Desulfurococcus_amylolyticus]	WP_011012431.1	Fe-S_cluster_assembly_ATPase_SufC_[Pyrococcus_furiosus]	30.9	236	154	6	3	233	1	232	8.50E-16	80.5
WP_014766874.1	ABC_transporter_ATP-binding_protein_[Desulfurococcus_amylolyticus]	WP_049684550.1	multidrug_ABC_transporter_ATPase_[Thermoanaerobacter_kivui]	24.7	243	168	5	1	239	1	232	8.50E-16	80.5
WP_014766874.1	ABC_transporter_ATP-binding_protein_[Desulfurococcus_amylolyticus]	WP_011305616.1	energy-coupling_factor_transporter_ATPase_[Methanosarcina_barkeri]	30.4	230	151	6	3	228	1	225	1.10E-15	80.1
WP_014766874.1	ABC_transporter_ATP-binding_protein_[Desulfurococcus_amylolyticus]	WP_012268916.1	MULTISPECIES:_ABC_transporter_ATP-binding_protein_[Thermoanaerobacter]	27.1	262	167	7	1	248	1	252	1.10E-15	80.1
WP_014766874.1	ABC_transporter_ATP-binding_protein_[Desulfurococcus_amylolyticus]	WP_014356966.1	ABC_transporter_ATP-binding_protein_[Acetobacterium_woodii]	28.6	217	132	6	15	220	365	569	1.50E-15	79.7
WP_014766874.1	ABC_transporter_ATP-binding_protein_[Desulfurococcus_amylolyticus]	WP_014357756.1	NHLP_bacteriocin_export_ABC_transporter_permease/ATPase_subunit_[Acetobacterium_woodii]	28.4	222	148	5	4	220	488	703	1.50E-15	79.7
WP_014766874.1	ABC_transporter_ATP-binding_protein_[Desulfurococcus_amylolyticus]	WP_014766981.1	phosphate_ABC_transporter_ATP-binding_protein_[Desulfurococcus_amylolyticus]	28.8	233	153	4	3	225	4	233	1.50E-15	79.7
WP_014766874.1	ABC_transporter_ATP-binding_protein_[Desulfurococcus_amylolyticus]	WP_011306754.1	multidrug_ABC_transporter_ATP-binding_protein_[Methanosarcina_barkeri]	29.5	234	133	8	18	234	16	234	1.50E-15	79.7
WP_014766874.1	ABC_transporter_ATP-binding_protein_[Desulfurococcus_amylolyticus]	WP_049684569.1	ABC_transporter_ATP-binding_protein_[Thermoanaerobacter_kivui]	24.6	244	180	3	3	243	4	246	1.50E-15	79.7
WP_014766874.1	ABC_transporter_ATP-binding_protein_[Desulfurococcus_amylolyticus]	WP_000573407.1	MULTISPECIES:_peptide_ABC_transporter_ATP-binding_protein_SapF_[Proteobacteria]	25.6	227	159	3	12	232	23	245	1.90E-15	79.3
WP_014766874.1	ABC_transporter_ATP-binding_protein_[Desulfurococcus_amylolyticus]	WP_000996107.1	MULTISPECIES:_ABC_transporter_ATPase_[Proteobacteria]	29.7	229	140	7	3	223	329	544	1.90E-15	79.3
WP_014766874.1	ABC_transporter_ATP-binding_protein_[Desulfurococcus_amylolyticus]	WP_014357340.1	ABC_transporter_ATP-binding_protein_[Acetobacterium_woodii]	28.5	207	141	5	14	216	22	225	2.50E-15	79
WP_014766874.1	ABC_transporter_ATP-binding_protein_[Desulfurococcus_amylolyticus]	WP_014767253.1	ABC_transporter_ATP-binding_protein_[Desulfurococcus_amylolyticus]	24.2	256	174	6	3	252	1	242	2.50E-15	79
WP_014766874.1	ABC_transporter_ATP-binding_protein_[Desulfurococcus_amylolyticus]	WP_011305505.1	nickel_import_ATP-binding_protein_NikD_[Methanosarcina_barkeri]	28	214	132	4	29	225	45	253	2.50E-15	79
WP_014766874.1	ABC_transporter_ATP-binding_protein_[Desulfurococcus_amylolyticus]	WP_029687549.1	ABC_transporter_ATP-binding_protein_[Thermoanaerobacter_kivui]	28.8	240	156	7	3	237	1	230	2.50E-15	79
WP_014766874.1	ABC_transporter_ATP-binding_protein_[Desulfurococcus_amylolyticus]	WP_014356685.1	ABC_transporter_ATP-binding_protein_[Acetobacterium_woodii]	29	224	141	5	2	216	1	215	3.20E-15	78.6
WP_014766874.1	ABC_transporter_ATP-binding_protein_[Desulfurococcus_amylolyticus]	WP_011307635.1	ABC_transporter_ATP-binding_protein_[Methanosarcina_barkeri]	29.8	218	132	5	19	226	389	595	3.20E-15	78.6
WP_014766874.1	ABC_transporter_ATP-binding_protein_[Desulfurococcus_amylolyticus]	WP_011307906.1	ABC_transporter_ATP-binding_protein_[Methanosarcina_barkeri]	29.1	223	150	6	8	226	362	580	3.20E-15	78.6
WP_014766874.1	ABC_transporter_ATP-binding_protein_[Desulfurococcus_amylolyticus]	WP_011012842.1	ABC_transporter_ATP-binding_protein_[Pyrococcus_furiosus]	25.3	225	150	6	18	230	271	489	3.20E-15	78.6
WP_014766874.1	ABC_transporter_ATP-binding_protein_[Desulfurococcus_amylolyticus]	WP_014355769.1	ABC_transporter_ATP-binding_protein_[Acetobacterium_woodii]	25.8	217	153	5	14	228	13	223	4.20E-15	78.2
WP_014766874.1	ABC_transporter_ATP-binding_protein_[Desulfurococcus_amylolyticus]	WP_080565367.1	DUF4162_domain-containing_protein_[Methanosarcina_barkeri]	27	211	150	4	17	227	2	208	4.20E-15	78.2
WP_014766874.1	ABC_transporter_ATP-binding_protein_[Desulfurococcus_amylolyticus]	WP_014357103.1	ABC_transporter_ATP-binding_protein_[Acetobacterium_woodii]	25.4	224	150	5	3	221	9	220	5.50E-15	77.8
WP_014766874.1	ABC_transporter_ATP-binding_protein_[Desulfurococcus_amylolyticus]	WP_014767551.1	ABC_transporter_[Desulfurococcus_amylolyticus]	29.9	221	131	5	13	223	11	217	5.50E-15	77.8
WP_014766874.1	ABC_transporter_ATP-binding_protein_[Desulfurococcus_amylolyticus]	WP_011307444.1	daunorubicin_resistance_protein_DrrA_family_ABC_transporter_ATP-binding_protein_[Methanosarcina_barkeri]	27.3	245	160	8	1	239	1	233	5.50E-15	77.8
WP_014766874.1	ABC_transporter_ATP-binding_protein_[Desulfurococcus_amylolyticus]	WP_012571792.1	ABC_transporter_ATP-binding_protein_[Thermococcus_onnurineus]	25.4	228	155	4	1	225	1	216	5.50E-15	77.8
WP_014766874.1	ABC_transporter_ATP-binding_protein_[Desulfurococcus_amylolyticus]	WP_014354893.1	ABC_transporter_ATP-binding_protein_[Acetobacterium_woodii]	24.3	235	154	6	4	226	351	573	7.20E-15	77.4
WP_014766874.1	ABC_transporter_ATP-binding_protein_[Desulfurococcus_amylolyticus]	WP_014355407.1	ABC_transporter_ATP-binding_protein_[Acetobacterium_woodii]	26.2	244	160	7	3	235	1	235	7.20E-15	77.4
WP_014766874.1	ABC_transporter_ATP-binding_protein_[Desulfurococcus_amylolyticus]	WP_014767122.1	ABC_transporter_ATP-binding_protein_[Desulfurococcus_amylolyticus]	25.3	245	168	4	1	230	2	246	7.20E-15	77.4
WP_014766874.1	ABC_transporter_ATP-binding_protein_[Desulfurococcus_amylolyticus]	WP_014767127.1	ABC_transporter_ATP-binding_protein_[Desulfurococcus_amylolyticus]	32	194	122	4	4	196	4	188	7.20E-15	77.4
WP_014766874.1	ABC_transporter_ATP-binding_protein_[Desulfurococcus_amylolyticus]	WP_011012801.1	ABC_transporter_ATP-binding_protein_[Pyrococcus_furiosus]	29.1	220	135	6	19	228	355	563	7.20E-15	77.4
WP_014766874.1	ABC_transporter_ATP-binding_protein_[Desulfurococcus_amylolyticus]	WP_014355103.1	ABC_transporter_ATP-binding_protein_[Acetobacterium_woodii]	26.3	224	161	3	2	225	1	220	9.40E-15	77
WP_014766874.1	ABC_transporter_ATP-binding_protein_[Desulfurococcus_amylolyticus]	WP_014355262.1	ABC_transporter_ATP-binding_protein_[Acetobacterium_woodii]	29.5	220	138	5	15	226	358	568	9.40E-15	77
WP_014766874.1	ABC_transporter_ATP-binding_protein_[Desulfurococcus_amylolyticus]	WP_011012669.1	ABC_transporter_ATP-binding_protein_[Pyrococcus_furiosus]	25.6	211	141	5	8	218	7	201	9.40E-15	77
WP_014766874.1	ABC_transporter_ATP-binding_protein_[Desulfurococcus_amylolyticus]	WP_012571348.1	ABC_transporter_ATP-binding_protein_[Thermococcus_onnurineus]	23	248	184	3	3	245	1	246	9.40E-15	77
WP_014766874.1	ABC_transporter_ATP-binding_protein_[Desulfurococcus_amylolyticus]	WP_014356999.1	ABC_transporter_ATP-binding_protein_[Acetobacterium_woodii]	28.7	195	128	3	19	211	37	222	1.20E-14	76.6
WP_014766874.1	ABC_transporter_ATP-binding_protein_[Desulfurococcus_amylolyticus]	WP_001202177.1	cysteine/glutathione_ABC_transporter_ATP-binding_protein/permease_CydC_[Escherichia_coli]	29.2	236	144	6	2	226	337	560	1.20E-14	76.6
WP_014766874.1	ABC_transporter_ATP-binding_protein_[Desulfurococcus_amylolyticus]	WP_001301279.1	MULTISPECIES:_glutathione_import_ATP-binding_protein_GsiA_[Enterobacteriaceae]	26.5	211	150	2	15	220	336	546	1.20E-14	76.6
WP_014766874.1	ABC_transporter_ATP-binding_protein_[Desulfurococcus_amylolyticus]	WP_011305671.1	ABC_transporter_ATP-binding_protein_[Methanosarcina_barkeri]	25.7	241	161	5	3	227	5	243	1.20E-14	76.6
WP_014766874.1	ABC_transporter_ATP-binding_protein_[Desulfurococcus_amylolyticus]	WP_011307798.1	ABC_transporter_ATP-binding_protein_[Methanosarcina_barkeri]	28.5	242	150	6	3	235	1	228	1.20E-14	76.6
WP_014766874.1	ABC_transporter_ATP-binding_protein_[Desulfurococcus_amylolyticus]	WP_001157540.1	MULTISPECIES:_iron_export_ATP-binding_protein_FetA_[Proteobacteria]	29.6	216	135	5	3	212	7	211	1.60E-14	76.3
WP_014766874.1	ABC_transporter_ATP-binding_protein_[Desulfurococcus_amylolyticus]	WP_049684515.1	ABC_transporter_[Thermoanaerobacter_kivui]	26.2	214	148	4	1	214	1	204	1.60E-14	76.3
WP_014766874.1	ABC_transporter_ATP-binding_protein_[Desulfurococcus_amylolyticus]	WP_049684994.1	ABC_transporter_ATP-binding_protein_[Thermoanaerobacter_kivui]	26.9	216	148	4	11	219	24	236	1.60E-14	76.3
WP_014766874.1	ABC_transporter_ATP-binding_protein_[Desulfurococcus_amylolyticus]	WP_014357519.1	ABC_transporter_ATP-binding_protein_[Acetobacterium_woodii]	26.7	236	158	5	3	233	4	229	2.10E-14	75.9
WP_014766874.1	ABC_transporter_ATP-binding_protein_[Desulfurococcus_amylolyticus]	WP_004068668.1	MULTISPECIES:_ABC_transporter_ATP-binding_protein_[Thermococcaceae]	28.6	255	155	8	6	249	4	242	2.10E-14	75.9
WP_014766874.1	ABC_transporter_ATP-binding_protein_[Desulfurococcus_amylolyticus]	WP_011012393.1	ABC_transporter_ATP-binding_protein_[Pyrococcus_furiosus]	25	256	174	5	1	249	1	245	2.10E-14	75.9
WP_014766874.1	ABC_transporter_ATP-binding_protein_[Desulfurococcus_amylolyticus]	WP_014356662.1	ABC_transporter_ATP-binding_protein_[Acetobacterium_woodii]	26.2	225	154	4	1	225	1	213	2.70E-14	75.5
WP_014766874.1	ABC_transporter_ATP-binding_protein_[Desulfurococcus_amylolyticus]	WP_014835273.1	ABC_transporter_ATP-binding_protein_[Pyrococcus_furiosus]	27.8	241	157	6	3	235	1	232	2.70E-14	75.5
WP_014766874.1	ABC_transporter_ATP-binding_protein_[Desulfurococcus_amylolyticus]	WP_014354646.1	ABC_transporter_ATP-binding_protein_[Acetobacterium_woodii]	28.7	202	123	4	18	216	43	226	3.60E-14	75.1
WP_014766874.1	ABC_transporter_ATP-binding_protein_[Desulfurococcus_amylolyticus]	WP_014355427.1	ABC_transporter_ATP-binding_protein_[Acetobacterium_woodii]	28.9	249	154	8	3	244	1	233	3.60E-14	75.1
WP_014766874.1	ABC_transporter_ATP-binding_protein_[Desulfurococcus_amylolyticus]	WP_011305506.1	ABC_transporter_ATP-binding_protein_[Methanosarcina_barkeri]	29.1	213	136	4	14	216	25	232	3.60E-14	75.1
WP_014766874.1	ABC_transporter_ATP-binding_protein_[Desulfurococcus_amylolyticus]	WP_011307351.1	ABC_transporter_ATP-binding_protein_[Methanosarcina_barkeri]	32.9	207	124	6	18	216	24	223	3.60E-14	75.1
WP_014766874.1	ABC_transporter_ATP-binding_protein_[Desulfurococcus_amylolyticus]	WP_001196486.1	MULTISPECIES:_dipeptide_transport_ATP-binding_protein_DppD_[Proteobacteria]	26.7	243	162	6	1	227	1	243	4.70E-14	74.7
WP_014766874.1	ABC_transporter_ATP-binding_protein_[Desulfurococcus_amylolyticus]	WP_080565337.1	ABC_transporter_ATP-binding_protein_[Methanosarcina_barkeri]	27.8	223	150	6	11	227	62	279	4.70E-14	74.7
WP_014766874.1	ABC_transporter_ATP-binding_protein_[Desulfurococcus_amylolyticus]	WP_014354671.1	ABC_transporter_ATP-binding_protein_[Acetobacterium_woodii]	29.8	188	115	4	19	197	25	204	6.10E-14	74.3
WP_014766874.1	ABC_transporter_ATP-binding_protein_[Desulfurococcus_amylolyticus]	WP_000029474.1	vitamin_B12_import_ATP-binding_protein_BtuD_[Escherichia_coli]	28.3	223	144	5	25	240	22	235	6.10E-14	74.3
WP_014766874.1	ABC_transporter_ATP-binding_protein_[Desulfurococcus_amylolyticus]	WP_011011791.1	ribosome_biogenesis/translation_initiation_ATPase_RLI_[Pyrococcus_furiosus]	29	200	116	4	25	224	360	533	6.10E-14	74.3
WP_014766874.1	ABC_transporter_ATP-binding_protein_[Desulfurococcus_amylolyticus]	WP_049685934.1	ABC_transporter_ATP-binding_protein_[Thermoanaerobacter_kivui]	27.2	228	149	7	19	245	19	230	6.10E-14	74.3
WP_014766874.1	ABC_transporter_ATP-binding_protein_[Desulfurococcus_amylolyticus]	WP_012571687.1	ribosome_biogenesis/translation_initiation_ATPase_RLI_[Thermococcus_onnurineus]	29.6	199	114	4	26	224	361	533	6.10E-14	74.3
WP_014766874.1	ABC_transporter_ATP-binding_protein_[Desulfurococcus_amylolyticus]	WP_014356895.1	cell_division_ATP-binding_protein_FtsE_[Acetobacterium_woodii]	29	217	146	5	3	214	1	214	8.00E-14	73.9
WP_014766874.1	ABC_transporter_ATP-binding_protein_[Desulfurococcus_amylolyticus]	WP_012571997.1	ABC_transporter_ATP-binding_protein_[Thermococcus_onnurineus]	28.1	224	145	6	12	235	10	217	8.00E-14	73.9
WP_014766874.1	ABC_transporter_ATP-binding_protein_[Desulfurococcus_amylolyticus]	WP_014355603.1	ABC_transporter_ATP-binding_protein_[Acetobacterium_woodii]	25.2	222	149	5	13	226	387	599	1.00E-13	73.6
WP_014766874.1	ABC_transporter_ATP-binding_protein_[Desulfurococcus_amylolyticus]	WP_014766973.1	ABC_transporter_[Desulfurococcus_amylolyticus]	28.1	221	149	7	4	219	3	218	1.00E-13	73.6
WP_014766874.1	ABC_transporter_ATP-binding_protein_[Desulfurococcus_amylolyticus]	WP_048102559.1	DUF4162_domain-containing_protein_[Methanosarcina_barkeri]	22.6	226	171	4	3	228	5	226	1.00E-13	73.6
WP_014766874.1	ABC_transporter_ATP-binding_protein_[Desulfurococcus_amylolyticus]	WP_049684865.1	ABC_transporter_ATP-binding_protein_[Thermoanaerobacter_kivui]	27.1	251	150	7	1	235	1	234	1.00E-13	73.6
WP_014766874.1	ABC_transporter_ATP-binding_protein_[Desulfurococcus_amylolyticus]	WP_014354676.1	ABC_transporter_ATP-binding_protein_[Acetobacterium_woodii]	26.5	211	148	4	19	226	398	604	1.40E-13	73.2
WP_014766874.1	ABC_transporter_ATP-binding_protein_[Desulfurococcus_amylolyticus]	WP_041668047.1	lantibiotic_ABC_transporter_ATP-binding_protein_[Acetobacterium_woodii]	28.2	238	150	7	3	234	5	227	1.40E-13	73.2
WP_014766874.1	ABC_transporter_ATP-binding_protein_[Desulfurococcus_amylolyticus]	WP_011305408.1	ABC_transporter_ATP-binding_protein_[Methanosarcina_barkeri]	28.8	226	135	5	15	237	33	235	1.40E-13	73.2
WP_014766874.1	ABC_transporter_ATP-binding_protein_[Desulfurococcus_amylolyticus]	WP_011011695.1	ABC_transporter_ATP-binding_protein_[Pyrococcus_furiosus]	24.7	251	163	6	1	241	1	235	1.40E-13	73.2
WP_014766874.1	ABC_transporter_ATP-binding_protein_[Desulfurococcus_amylolyticus]	WP_000188144.1	MULTISPECIES:_macrolide_ABC_transporter_permease/ATP-binding_protein_MacB_[Proteobacteria]	30.3	238	124	8	14	234	19	231	1.80E-13	72.8
WP_014766874.1	ABC_transporter_ATP-binding_protein_[Desulfurococcus_amylolyticus]	WP_000193547.1	MULTISPECIES:_peptide_ABC_transporter_ATP-binding_protein_[Enterobacteriaceae]	26.2	240	136	7	15	227	21	246	1.80E-13	72.8
WP_014766874.1	ABC_transporter_ATP-binding_protein_[Desulfurococcus_amylolyticus]	WP_014354574.1	ABC_transporter_ATP-binding_protein_[Acetobacterium_woodii]	27.4	223	137	6	19	224	25	239	2.30E-13	72.4
WP_014766874.1	ABC_transporter_ATP-binding_protein_[Desulfurococcus_amylolyticus]	WP_011308480.1	daunorubicin_resistance_protein_DrrA_family_ABC_transporter_ATP-binding_protein_[Methanosarcina_barkeri]	26.6	233	156	4	1	227	1	224	2.30E-13	72.4
WP_014766874.1	ABC_transporter_ATP-binding_protein_[Desulfurococcus_amylolyticus]	WP_011012558.1	ABC_transporter_ATP-binding_protein_[Pyrococcus_furiosus]	24.6	232	157	6	17	230	23	254	2.30E-13	72.4
WP_014766874.1	ABC_transporter_ATP-binding_protein_[Desulfurococcus_amylolyticus]	WP_049685001.1	dipeptide_ABC_transporter_ATP-binding_protein_[Thermoanaerobacter_kivui]	25.9	212	149	4	14	219	355	564	2.30E-13	72.4
WP_014766874.1	ABC_transporter_ATP-binding_protein_[Desulfurococcus_amylolyticus]	WP_049685967.1	ABC_transporter_ATP-binding_protein_[Thermoanaerobacter_kivui]	24.8	206	150	3	18	221	514	716	2.30E-13	72.4
WP_014766874.1	ABC_transporter_ATP-binding_protein_[Desulfurococcus_amylolyticus]	WP_049686067.1	Fe-S_cluster_assembly_ATPase_SufC_[Thermoanaerobacter_kivui]	25.4	236	166	5	3	229	5	239	2.30E-13	72.4
WP_014766874.1	ABC_transporter_ATP-binding_protein_[Desulfurococcus_amylolyticus]	WP_014356369.1	ABC_transporter_ATP-binding_protein_[Acetobacterium_woodii]	25.8	229	160	4	18	236	21	249	3.00E-13	72
WP_014766874.1	ABC_transporter_ATP-binding_protein_[Desulfurococcus_amylolyticus]	WP_014356980.1	ABC_transporter_ATP-binding_protein_[Acetobacterium_woodii]	22.6	243	182	3	3	242	6	245	3.00E-13	72
WP_014766874.1	ABC_transporter_ATP-binding_protein_[Desulfurococcus_amylolyticus]	WP_014357726.1	lantibiotic_ABC_transporter_ATP-binding_protein_[Acetobacterium_woodii]	28.6	217	134	5	3	214	10	210	3.00E-13	72
WP_014766874.1	ABC_transporter_ATP-binding_protein_[Desulfurococcus_amylolyticus]	WP_014768107.1	ribosome_biogenesis/translation_initiation_ATPase_RLI_[Desulfurococcus_amylolyticus]	27.1	188	118	2	25	210	368	538	3.00E-13	72
WP_014766874.1	ABC_transporter_ATP-binding_protein_[Desulfurococcus_amylolyticus]	WP_014355987.1	ABC_transporter_ATP-binding_protein_[Acetobacterium_woodii]	27.3	220	143	8	4	218	3	210	4.00E-13	71.6
WP_014766874.1	ABC_transporter_ATP-binding_protein_[Desulfurococcus_amylolyticus]	WP_049684687.1	ABC_transporter_ATP-binding_protein_[Thermoanaerobacter_kivui]	25.1	243	161	6	2	225	6	246	4.00E-13	71.6
WP_014766874.1	ABC_transporter_ATP-binding_protein_[Desulfurococcus_amylolyticus]	WP_048103043.1	ABC_transporter_ATP-binding_protein_[Methanosarcina_barkeri]	28.4	215	141	8	14	222	4	211	5.20E-13	71.2
WP_014766874.1	ABC_transporter_ATP-binding_protein_[Desulfurococcus_amylolyticus]	WP_001194860.1	MULTISPECIES:_autoinducer_2_import_ATP-binding_protein_LsrA_[Proteobacteria]	25	224	160	3	12	234	20	236	6.80E-13	70.9
WP_014766874.1	ABC_transporter_ATP-binding_protein_[Desulfurococcus_amylolyticus]	WP_014354892.1	ABC_transporter_ATP-binding_protein_[Acetobacterium_woodii]	27.7	213	142	5	19	226	350	555	8.80E-13	70.5
WP_014766874.1	ABC_transporter_ATP-binding_protein_[Desulfurococcus_amylolyticus]	WP_014356452.1	ABC_transporter_ATP-binding_protein_[Acetobacterium_woodii]	25.6	211	147	4	24	233	1	202	8.80E-13	70.5
WP_014766874.1	ABC_transporter_ATP-binding_protein_[Desulfurococcus_amylolyticus]	WP_014357337.1	ABC_transporter_ATP-binding_protein_[Acetobacterium_woodii]	25.8	225	155	5	1	225	1	213	8.80E-13	70.5
WP_014766874.1	ABC_transporter_ATP-binding_protein_[Desulfurococcus_amylolyticus]	WP_000948863.1	MULTISPECIES:_ABC_transporter_ATP-binding_protein_[Proteobacteria]	27.8	248	159	5	3	236	1	242	8.80E-13	70.5
WP_014766874.1	ABC_transporter_ATP-binding_protein_[Desulfurococcus_amylolyticus]	WP_014354447.1	ABC_transporter_ATP-binding_protein_[Acetobacterium_woodii]	22.8	241	164	6	3	226	1	236	1.20E-12	70.1
WP_014766874.1	ABC_transporter_ATP-binding_protein_[Desulfurococcus_amylolyticus]	WP_014354888.1	ABC_transporter_ATP-binding_protein_[Acetobacterium_woodii]	26.3	213	149	3	3	214	5	210	1.20E-12	70.1
WP_014766874.1	ABC_transporter_ATP-binding_protein_[Desulfurococcus_amylolyticus]	WP_014355142.1	ABC_transporter_ATP-binding_protein_[Acetobacterium_woodii]	25.6	227	156	4	1	217	1	224	1.20E-12	70.1
WP_014766874.1	ABC_transporter_ATP-binding_protein_[Desulfurococcus_amylolyticus]	WP_014766924.1	Fe-S_cluster_assembly_ATPase_SufC_[Desulfurococcus_amylolyticus]	28.6	231	151	6	11	228	9	238	1.20E-12	70.1
WP_014766874.1	ABC_transporter_ATP-binding_protein_[Desulfurococcus_amylolyticus]	WP_001110573.1	MULTISPECIES:_ABC_transporter_ATP-binding_protein_[Proteobacteria]	31.9	204	128	6	19	216	26	224	1.50E-12	69.7
WP_014766874.1	ABC_transporter_ATP-binding_protein_[Desulfurococcus_amylolyticus]	WP_014354811.1	NHLP_family_bacteriocin_export_ABC_transporter_peptidase/permease/ATPase_subunit_[Acetobacterium_woodii]	28.6	210	143	4	19	226	515	719	2.00E-12	69.3
WP_014766874.1	ABC_transporter_ATP-binding_protein_[Desulfurococcus_amylolyticus]	WP_014355263.1	ABC_transporter_ATP-binding_protein_[Acetobacterium_woodii]	25.6	227	145	7	14	229	349	562	2.00E-12	69.3
WP_014766874.1	ABC_transporter_ATP-binding_protein_[Desulfurococcus_amylolyticus]	WP_000149156.1	MULTISPECIES:_ABC_transporter_ATP-binding_protein/permease_[Proteobacteria]	29.5	241	143	8	2	233	275	497	2.60E-12	68.9
WP_014766874.1	ABC_transporter_ATP-binding_protein_[Desulfurococcus_amylolyticus]	WP_000150637.1	MULTISPECIES:_ABC_transporter_ATPase_[Proteobacteria]	26.5	204	138	6	17	216	19	214	3.40E-12	68.6
WP_014766874.1	ABC_transporter_ATP-binding_protein_[Desulfurococcus_amylolyticus]	WP_014767462.1	ABC_transporter_ATP-binding_protein_[Desulfurococcus_amylolyticus]	24.2	236	158	5	2	216	7	242	3.40E-12	68.6
WP_014766874.1	ABC_transporter_ATP-binding_protein_[Desulfurococcus_amylolyticus]	WP_048102540.1	ABC_transporter_ATP-binding_protein_[Methanosarcina_barkeri]	24.6	260	175	5	4	247	5	259	4.40E-12	68.2
WP_014766874.1	ABC_transporter_ATP-binding_protein_[Desulfurococcus_amylolyticus]	WP_011012030.1	ABC_transporter_ATP-binding_protein_[Pyrococcus_furiosus]	28.6	196	129	4	4	199	3	187	4.40E-12	68.2
WP_014766874.1	ABC_transporter_ATP-binding_protein_[Desulfurococcus_amylolyticus]	WP_014357082.1	ABC_transporter_ATP-binding_protein_[Acetobacterium_woodii]	24.5	233	156	6	3	229	7	225	5.70E-12	67.8
WP_014766874.1	ABC_transporter_ATP-binding_protein_[Desulfurococcus_amylolyticus]	WP_041669240.1	ABC_transporter_ATP-binding_protein_[Acetobacterium_woodii]	22.8	219	163	4	3	220	5	218	5.70E-12	67.8
WP_014766874.1	ABC_transporter_ATP-binding_protein_[Desulfurococcus_amylolyticus]	WP_001128858.1	MULTISPECIES:_peptide_ABC_transporter_ATP-binding_protein_SapD_[Proteobacteria]	25	232	153	4	4	215	6	236	5.70E-12	67.8
WP_014766874.1	ABC_transporter_ATP-binding_protein_[Desulfurococcus_amylolyticus]	WP_011306961.1	ABC_transporter_ATP-binding_protein_[Methanosarcina_barkeri]	27.4	215	142	6	17	219	22	234	7.50E-12	67.4
WP_014766874.1	ABC_transporter_ATP-binding_protein_[Desulfurococcus_amylolyticus]	WP_000053099.1	MULTISPECIES:_ABC_transporter_ATP-binding_protein_[Proteobacteria]	28.1	196	124	4	2	197	318	496	9.80E-12	67
WP_014766874.1	ABC_transporter_ATP-binding_protein_[Desulfurococcus_amylolyticus]	WP_011305107.1	ABC_transporter_ATP-binding_protein_[Methanosarcina_barkeri]	28.7	174	108	4	3	169	10	174	9.80E-12	67
WP_014766874.1	ABC_transporter_ATP-binding_protein_[Desulfurococcus_amylolyticus]	WP_011306291.1	ABC_transporter_ATP-binding_protein_[Methanosarcina_barkeri]	25.6	234	158	5	7	227	11	241	9.80E-12	67
WP_014766874.1	ABC_transporter_ATP-binding_protein_[Desulfurococcus_amylolyticus]	WP_014355582.1	ABC_transporter_ATP-binding_protein_[Acetobacterium_woodii]	27.5	240	149	7	9	235	393	620	1.30E-11	66.6
WP_014766874.1	ABC_transporter_ATP-binding_protein_[Desulfurococcus_amylolyticus]	WP_001136229.1	MULTISPECIES:_nickel_import_ATP-binding_protein_NikD_[Proteobacteria]	27.6	214	142	5	22	227	22	230	1.30E-11	66.6
WP_014766874.1	ABC_transporter_ATP-binding_protein_[Desulfurococcus_amylolyticus]	WP_048103454.1	ABC_transporter_ATP-binding_protein_[Methanosarcina_barkeri]	26	250	163	8	4	247	3	236	1.70E-11	66.2
WP_014766874.1	ABC_transporter_ATP-binding_protein_[Desulfurococcus_amylolyticus]	WP_049684514.1	ABC_transporter_ATP-binding_protein_[Thermoanaerobacter_kivui]	25.4	189	123	3	15	194	347	526	1.70E-11	66.2
WP_014766874.1	ABC_transporter_ATP-binding_protein_[Desulfurococcus_amylolyticus]	WP_012571811.1	Fe-S_cluster_assembly_ATPase_SufC_[Thermococcus_onnurineus]	28.9	228	146	6	3	220	1	222	2.20E-11	65.9
WP_014766874.1	ABC_transporter_ATP-binding_protein_[Desulfurococcus_amylolyticus]	WP_014355403.1	ABC_transporter_ATP-binding_protein_[Acetobacterium_woodii]	24.9	209	149	2	19	227	22	222	2.80E-11	65.5
WP_014766874.1	ABC_transporter_ATP-binding_protein_[Desulfurococcus_amylolyticus]	WP_052307121.1	NHLP_family_bacteriocin_export_ABC_transporter_peptidase/permease/ATPase_subunit_[Acetobacterium_woodii]	24.3	226	138	5	19	229	509	716	2.80E-11	65.5
WP_014766874.1	ABC_transporter_ATP-binding_protein_[Desulfurococcus_amylolyticus]	WP_011308574.1	ABC_transporter_ATP-binding_protein_[Methanosarcina_barkeri]	22.8	228	156	6	18	230	24	246	3.70E-11	65.1
WP_014766874.1	ABC_transporter_ATP-binding_protein_[Desulfurococcus_amylolyticus]	WP_014354463.1	ABC_transporter_ATP-binding_protein_[Acetobacterium_woodii]	23.9	238	161	5	4	225	10	243	4.80E-11	64.7
WP_014766874.1	ABC_transporter_ATP-binding_protein_[Desulfurococcus_amylolyticus]	WP_014356100.1	ABC_transporter_ATP-binding_protein_[Acetobacterium_woodii]	25.6	246	164	8	1	231	1	242	4.80E-11	64.7
WP_014766874.1	ABC_transporter_ATP-binding_protein_[Desulfurococcus_amylolyticus]	WP_000255039.1	MULTISPECIES:_galactose/methyl_galactoside_import_ATP-binding_protein_MglA_[Proteobacteria]	23.8	239	173	5	3	236	13	247	4.80E-11	64.7
WP_014766874.1	ABC_transporter_ATP-binding_protein_[Desulfurococcus_amylolyticus]	WP_011306348.1	nickel_ABC_transporter_ATP-binding_protein_[Methanosarcina_barkeri]	28.8	198	121	5	19	213	19	199	4.80E-11	64.7
WP_014766874.1	ABC_transporter_ATP-binding_protein_[Desulfurococcus_amylolyticus]	WP_014767422.1	ABC_transporter_ATP-binding_protein_[Desulfurococcus_amylolyticus]	25.2	250	153	8	18	248	33	267	6.30E-11	64.3
WP_014766874.1	ABC_transporter_ATP-binding_protein_[Desulfurococcus_amylolyticus]	WP_014767521.1	ABC_transporter_[Desulfurococcus_amylolyticus]	26.3	228	145	6	17	230	279	497	8.30E-11	63.9
WP_014766874.1	ABC_transporter_ATP-binding_protein_[Desulfurococcus_amylolyticus]	WP_012571489.1	Fe-S_cluster_assembly_ATPase_SufC_[Thermococcus_onnurineus]	26.8	246	162	8	3	235	1	241	8.30E-11	63.9
WP_014766875.1	iron_ABC_transporter_permease_[Desulfurococcus_amylolyticus]	WP_014766875.1	iron_ABC_transporter_permease_[Desulfurococcus_amylolyticus]	100	342	0	0	1	342	1	342	1.50E-172	601.7
WP_014766875.1	iron_ABC_transporter_permease_[Desulfurococcus_amylolyticus]	WP_011306857.1	iron_ABC_transporter_permease_[Methanosarcina_barkeri]	40.5	336	195	3	10	341	18	352	1.00E-56	216.9
WP_014766875.1	iron_ABC_transporter_permease_[Desulfurococcus_amylolyticus]	WP_012571213.1	iron_ABC_transporter_permease_[Thermococcus_onnurineus]	40.5	336	197	3	7	341	6	339	1.50E-55	213
WP_014766875.1	iron_ABC_transporter_permease_[Desulfurococcus_amylolyticus]	WP_014354902.1	iron_ABC_transporter_permease_[Acetobacterium_woodii]	38.1	341	201	6	7	341	24	360	6.90E-53	204.1
WP_014766875.1	iron_ABC_transporter_permease_[Desulfurococcus_amylolyticus]	WP_049685567.1	iron_ABC_transporter_permease_[Thermoanaerobacter_kivui]	35.8	338	210	4	5	339	15	348	1.20E-52	203.4
WP_014766875.1	iron_ABC_transporter_permease_[Desulfurococcus_amylolyticus]	WP_014355450.1	iron_ABC_transporter_permease_[Acetobacterium_woodii]	36	336	209	4	10	341	19	352	6.70E-48	187.6
WP_014766875.1	iron_ABC_transporter_permease_[Desulfurococcus_amylolyticus]	WP_084574317.1	iron_ABC_transporter_permease_[Thermoanaerobacter_kivui]	34.7	337	203	5	14	342	5	332	1.10E-45	180.3
WP_014766875.1	iron_ABC_transporter_permease_[Desulfurococcus_amylolyticus]	WP_011307364.1	iron_ABC_transporter_permease_[Methanosarcina_barkeri]	32.8	345	212	6	7	342	24	357	1.30E-43	173.3
WP_014766875.1	iron_ABC_transporter_permease_[Desulfurococcus_amylolyticus]	WP_014835276.1	iron_ABC_transporter_permease_[Pyrococcus_furiosus]	35.7	336	213	3	7	341	5	338	3.60E-41	165.2
WP_014766875.1	iron_ABC_transporter_permease_[Desulfurococcus_amylolyticus]	WP_011305500.1	iron_ABC_transporter_permease_[Methanosarcina_barkeri]	35.4	342	208	7	5	342	10	342	2.80E-38	155.6
WP_014766875.1	iron_ABC_transporter_permease_[Desulfurococcus_amylolyticus]	WP_012571254.1	iron_ABC_transporter_permease_[Thermococcus_onnurineus]	35.8	313	185	4	34	342	8	308	1.60E-36	149.8
WP_014766875.1	iron_ABC_transporter_permease_[Desulfurococcus_amylolyticus]	WP_011307678.1	iron_ABC_transporter_permease_[Methanosarcina_barkeri]	29.5	342	233	4	2	342	8	342	1.70E-35	146.4
WP_014766875.1	iron_ABC_transporter_permease_[Desulfurococcus_amylolyticus]	WP_049684479.1	iron_ABC_transporter_permease_[Thermoanaerobacter_kivui]	33.2	334	205	6	10	341	5	322	1.40E-32	136.7
WP_014766875.1	iron_ABC_transporter_permease_[Desulfurococcus_amylolyticus]	WP_014354868.1	iron_ABC_transporter_permease_[Acetobacterium_woodii]	32.2	348	211	8	5	341	13	346	8.80E-32	134
WP_014766875.1	iron_ABC_transporter_permease_[Desulfurococcus_amylolyticus]	WP_011011620.1	iron_ABC_transporter_permease_[Pyrococcus_furiosus]	30.7	345	213	7	3	342	1	324	6.30E-30	127.9
WP_014766875.1	iron_ABC_transporter_permease_[Desulfurococcus_amylolyticus]	WP_014355417.1	iron_ABC_transporter_permease_[Acetobacterium_woodii]	31.3	339	221	8	8	342	8	338	1.40E-29	126.7
WP_014766875.1	iron_ABC_transporter_permease_[Desulfurococcus_amylolyticus]	WP_014354432.1	iron_ABC_transporter_permease_[Acetobacterium_woodii]	34.3	344	194	12	10	337	2	329	2.00E-28	122.9
WP_014766875.1	iron_ABC_transporter_permease_[Desulfurococcus_amylolyticus]	WP_011305544.1	iron_ABC_transporter_permease_[Methanosarcina_barkeri]	28.7	338	213	6	19	341	9	333	2.20E-27	119.4
WP_014766875.1	iron_ABC_transporter_permease_[Desulfurococcus_amylolyticus]	WP_011307232.1	iron_ABC_transporter_permease_[Methanosarcina_barkeri]	29.1	340	220	6	10	341	11	337	9.50E-26	114
WP_014766875.1	iron_ABC_transporter_permease_[Desulfurococcus_amylolyticus]	WP_014357379.1	corrinoid_ABC_transporter_permease_[Acetobacterium_woodii]	26.8	347	230	5	8	342	3	337	2.10E-25	112.8
WP_014766875.1	iron_ABC_transporter_permease_[Desulfurococcus_amylolyticus]	WP_011307359.1	iron_ABC_transporter_permease_[Methanosarcina_barkeri]	28.7	328	212	6	20	339	37	350	6.10E-25	111.3
WP_014766875.1	iron_ABC_transporter_permease_[Desulfurococcus_amylolyticus]	WP_014354509.1	iron_ABC_transporter_permease_[Acetobacterium_woodii]	28	329	211	8	20	339	24	335	1.20E-23	107.1
WP_014766875.1	iron_ABC_transporter_permease_[Desulfurococcus_amylolyticus]	WP_000684852.1	MULTISPECIES:_Fe3+_dicitrate_ABC_transporter_permease_[Escherichia]	32	284	171	5	62	341	51	316	4.40E-23	105.1
WP_014766875.1	iron_ABC_transporter_permease_[Desulfurococcus_amylolyticus]	WP_000016947.1	MULTISPECIES:_ferric_anguibactin_ABC_transporter_permease_[Proteobacteria]	31.5	337	211	8	10	342	9	329	3.70E-22	102.1
WP_014766875.1	iron_ABC_transporter_permease_[Desulfurococcus_amylolyticus]	WP_000956528.1	MULTISPECIES:_vitamin_B12_import_system_permease_BtuC_[Proteobacteria]	31.8	283	177	7	61	341	55	323	2.40E-21	99.4
WP_014766875.1	iron_ABC_transporter_permease_[Desulfurococcus_amylolyticus]	WP_014766889.1	iron_ABC_transporter_permease_[Desulfurococcus_amylolyticus]	29.9	284	183	4	62	342	36	306	1.60E-20	96.7
WP_014766875.1	iron_ABC_transporter_permease_[Desulfurococcus_amylolyticus]	WP_000125187.1	MULTISPECIES:_Fe3+_dicitrate_ABC_transporter_permease_[Proteobacteria]	30.4	335	215	10	14	342	9	331	2.00E-20	96.3
WP_014766875.1	iron_ABC_transporter_permease_[Desulfurococcus_amylolyticus]	WP_000640988.1	MULTISPECIES:_ferric_anguibactin_ABC_transporter_permease_[Proteobacteria]	29.1	330	214	7	14	341	14	325	2.70E-20	95.9
WP_014766875.1	iron_ABC_transporter_permease_[Desulfurococcus_amylolyticus]	WP_000044072.1	iron(3+)-hydroxamate_import_system_permease_FhuB_[Escherichia_coli]	31.1	289	171	7	62	342	390	658	2.50E-18	89.4
WP_014766875.1	iron_ABC_transporter_permease_[Desulfurococcus_amylolyticus]	WP_012572386.1	iron_ABC_transporter_permease_[Thermococcus_onnurineus]	28.4	282	184	6	61	341	66	330	7.30E-18	87.8
WP_014766875.1	iron_ABC_transporter_permease_[Desulfurococcus_amylolyticus]	WP_012572836.1	iron_ABC_transporter_permease_[Thermococcus_onnurineus]	28	289	187	7	56	341	71	341	9.50E-18	87.4
WP_014766875.1	iron_ABC_transporter_permease_[Desulfurococcus_amylolyticus]	WP_011306189.1	iron_ABC_transporter_permease_[Methanosarcina_barkeri]	29.5	166	111	4	176	339	186	347	7.50E-15	77.8
WP_014766876.1	ABC_transporter_substrate-binding_protein_[Desulfurococcus_amylolyticus]	WP_014766876.1	ABC_transporter_substrate-binding_protein_[Desulfurococcus_amylolyticus]	100	355	0	0	31	385	31	385	1.00E-206	715.3
WP_014766876.1	ABC_transporter_substrate-binding_protein_[Desulfurococcus_amylolyticus]	WP_012571214.1	iron_ABC_transporter_substrate-binding_protein_[Thermococcus_onnurineus]	45.5	330	173	5	35	364	28	350	2.60E-80	295.4
WP_014766876.1	ABC_transporter_substrate-binding_protein_[Desulfurococcus_amylolyticus]	WP_011012047.1	iron_ABC_transporter_substrate-binding_protein_[Pyrococcus_furiosus]	40.9	337	189	7	44	378	27	355	2.10E-66	249.2
WP_014766876.1	ABC_transporter_substrate-binding_protein_[Desulfurococcus_amylolyticus]	WP_049685568.1	iron_ABC_transporter_substrate-binding_protein_[Thermoanaerobacter_kivui]	40	320	183	6	50	364	51	366	5.80E-64	241.1
WP_014766876.1	ABC_transporter_substrate-binding_protein_[Desulfurococcus_amylolyticus]	WP_014354904.1	iron_ABC_transporter_substrate-binding_protein_[Acetobacterium_woodii]	38.8	330	195	6	41	368	32	356	1.10E-59	226.9
WP_014766876.1	ABC_transporter_substrate-binding_protein_[Desulfurococcus_amylolyticus]	WP_049684627.1	iron_ABC_transporter_substrate-binding_protein_[Thermoanaerobacter_kivui]	38	326	191	8	42	365	36	352	1.80E-57	219.5
WP_014766876.1	ABC_transporter_substrate-binding_protein_[Desulfurococcus_amylolyticus]	WP_011306855.1	iron_ABC_transporter_substrate-binding_protein_[Methanosarcina_barkeri]	36.7	343	194	10	48	373	61	397	8.40E-55	210.7
WP_014766876.1	ABC_transporter_substrate-binding_protein_[Desulfurococcus_amylolyticus]	WP_011306856.1	iron_ABC_transporter_substrate-binding_protein_[Methanosarcina_barkeri]	36.7	338	194	10	48	372	63	393	2.40E-54	209.1
WP_014766876.1	ABC_transporter_substrate-binding_protein_[Desulfurococcus_amylolyticus]	WP_011306854.1	iron_ABC_transporter_substrate-binding_protein_[Methanosarcina_barkeri]	36.2	329	193	8	48	364	61	384	1.00E-52	203.8
WP_014766876.1	ABC_transporter_substrate-binding_protein_[Desulfurococcus_amylolyticus]	WP_014355449.1	iron_ABC_transporter_substrate-binding_protein_[Acetobacterium_woodii]	30.9	346	224	10	33	375	22	355	3.20E-46	182.2
WP_014766876.1	ABC_transporter_substrate-binding_protein_[Desulfurococcus_amylolyticus]	WP_011306015.1	iron_ABC_transporter_substrate-binding_protein_[Methanosarcina_barkeri]	33.4	338	194	10	54	369	33	361	3.30E-43	172.2
WP_014766876.1	ABC_transporter_substrate-binding_protein_[Desulfurococcus_amylolyticus]	WP_049685497.1	hypothetical_protein_[Thermoanaerobacter_kivui]	25.1	339	204	12	46	363	147	456	5.90E-16	81.6
WP_014766876.1	ABC_transporter_substrate-binding_protein_[Desulfurococcus_amylolyticus]	WP_014354870.1	ABC-type_iron_(III)_transport_system,_periplasmic_binding_protein_[Acetobacterium_woodii]	24.7	328	215	14	48	358	38	350	4.20E-14	75.5
WP_014766876.1	ABC_transporter_substrate-binding_protein_[Desulfurococcus_amylolyticus]	WP_012571253.1	iron-siderophore_ABC_transporter_substrate-binding_protein_[Thermococcus_onnurineus]	22.7	343	222	12	36	360	206	523	3.60E-13	72.4
WP_014766876.1	ABC_transporter_substrate-binding_protein_[Desulfurococcus_amylolyticus]	WP_049684621.1	hypothetical_protein_[Thermoanaerobacter_kivui]	25.2	333	208	13	48	363	149	457	1.10E-11	67.4
WP_014766876.1	ABC_transporter_substrate-binding_protein_[Desulfurococcus_amylolyticus]	WP_049685500.1	hypothetical_protein_[Thermoanaerobacter_kivui]	22.8	337	220	10	46	363	147	462	3.30E-11	65.9
WP_014766877.1	formylmethanofuran_dehydrogenase_subunit_E_[Desulfurococcus_amylolyticus]	WP_014766877.1	formylmethanofuran_dehydrogenase_subunit_E_[Desulfurococcus_amylolyticus]	100	229	0	0	1	229	1	229	1.20E-128	455.3
WP_014766877.1	formylmethanofuran_dehydrogenase_subunit_E_[Desulfurococcus_amylolyticus]	WP_012571215.1	fwdE-like_tungsten_formylmethanofuran_dehydrogenase_[Thermococcus_onnurineus]	55.9	213	92	2	3	215	13	223	2.40E-65	245
WP_014766877.1	formylmethanofuran_dehydrogenase_subunit_E_[Desulfurococcus_amylolyticus]	WP_011305953.1	formylmethanofuran_dehydrogenase_subunit_E_[Methanosarcina_barkeri]	36.2	196	114	4	9	202	19	205	6.30E-26	114
WP_014766877.1	formylmethanofuran_dehydrogenase_subunit_E_[Desulfurococcus_amylolyticus]	WP_011305822.1	formylmethanofuran_dehydrogenase_subunit_E_[Methanosarcina_barkeri]	36.5	200	107	7	8	202	4	188	5.90E-24	107.5
WP_014766877.1	formylmethanofuran_dehydrogenase_subunit_E_[Desulfurococcus_amylolyticus]	WP_049685564.1	formylmethanofuran_dehydrogenase_[Thermoanaerobacter_kivui]	33.8	201	98	5	2	202	1	166	8.60E-23	103.6
WP_014766877.1	formylmethanofuran_dehydrogenase_subunit_E_[Desulfurococcus_amylolyticus]	WP_014355447.1	formylmethanofuran_dehydrogenase_subunit_E_[Acetobacterium_woodii]	30.5	197	102	5	8	204	7	168	2.20E-18	89
WP_014766877.1	formylmethanofuran_dehydrogenase_subunit_E_[Desulfurococcus_amylolyticus]	WP_014355343.1	formylmethanofuran_dehydrogenase_subunit_E_[Acetobacterium_woodii]	31.3	99	63	1	2	100	1	94	5.20E-12	67.8
WP_014766878.1	signal_peptidase_I_[Desulfurococcus_amylolyticus]	WP_014766878.1	signal_peptidase_I_[Desulfurococcus_amylolyticus]	100	152	0	0	1	152	1	152	2.50E-79	290.8
WP_014766878.1	signal_peptidase_I_[Desulfurococcus_amylolyticus]	WP_014767694.1	signal_peptidase_I_[Desulfurococcus_amylolyticus]	31.2	128	73	4	17	144	248	360	6.50E-11	63.5
WP_014766879.1	hypothetical_protein_[Desulfurococcus_amylolyticus]	WP_014766879.1	hypothetical_protein_[Desulfurococcus_amylolyticus]	100	101	0	0	1	101	1	101	1.10E-54	208.4
WP_014766880.1	hypothetical_protein_[Desulfurococcus_amylolyticus]	WP_014766880.1	hypothetical_protein_[Desulfurococcus_amylolyticus]	100	98	0	0	1	98	1	98	2.00E-45	177.6
WP_014766881.1	phosphopyruvate_hydratase_[Desulfurococcus_amylolyticus]	WP_014766881.1	phosphopyruvate_hydratase_[Desulfurococcus_amylolyticus]	100	435	0	0	1	435	1	435	4.70E-248	852.8
WP_014766881.1	phosphopyruvate_hydratase_[Desulfurococcus_amylolyticus]	WP_011011328.1	enolase_[Pyrococcus_furiosus]	61.7	415	158	1	7	421	2	415	4.40E-145	510.8
WP_014766881.1	phosphopyruvate_hydratase_[Desulfurococcus_amylolyticus]	WP_012572575.1	enolase_[Thermococcus_onnurineus]	59.5	422	169	2	7	427	2	422	4.10E-143	504.2
WP_014766881.1	phosphopyruvate_hydratase_[Desulfurococcus_amylolyticus]	WP_049685479.1	phosphopyruvate_hydratase_[Thermoanaerobacter_kivui]	55.3	412	178	4	12	420	4	412	9.60E-124	439.9
WP_014766881.1	phosphopyruvate_hydratase_[Desulfurococcus_amylolyticus]	WP_011307791.1	enolase_[Methanosarcina_barkeri]	53.3	422	189	6	2	420	3	419	2.20E-120	428.7
WP_014766881.1	phosphopyruvate_hydratase_[Desulfurococcus_amylolyticus]	WP_041668184.1	phosphopyruvate_hydratase_[Acetobacterium_woodii]	50.5	412	198	4	12	420	5	413	1.60E-115	412.5
WP_014766881.1	phosphopyruvate_hydratase_[Desulfurococcus_amylolyticus]	WP_000036723.1	MULTISPECIES:_enolase_[Proteobacteria]	51.8	423	195	5	12	427	4	424	6.70E-109	390.6
WP_014766881.1	phosphopyruvate_hydratase_[Desulfurococcus_amylolyticus]	WP_012571069.1	hypothetical_protein_[Thermococcus_onnurineus]	28.3	410	212	13	11	420	3	330	2.40E-26	116.3
WP_014766881.1	phosphopyruvate_hydratase_[Desulfurococcus_amylolyticus]	WP_011012788.1	hypothetical_protein_[Pyrococcus_furiosus]	35.4	144	79	3	11	154	3	132	8.10E-14	74.7
WP_014766882.1	hypothetical_protein_[Desulfurococcus_amylolyticus]	WP_014766882.1	hypothetical_protein_[Desulfurococcus_amylolyticus]	100	81	0	0	1	81	1	81	2.60E-35	143.7
WP_014766883.1	uridylate_kinase_[Desulfurococcus_amylolyticus]	WP_014766883.1	uridylate_kinase_[Desulfurococcus_amylolyticus]	100	262	0	0	1	262	1	262	2.00E-148	521.2
WP_014766883.1	uridylate_kinase_[Desulfurococcus_amylolyticus]	WP_012571092.1	acetylglutamate_kinase_[Thermococcus_onnurineus]	27.6	232	152	5	8	228	2	228	1.60E-20	96.3
WP_014766883.1	uridylate_kinase_[Desulfurococcus_amylolyticus]	WP_011012783.1	acetylglutamate_kinase_[Pyrococcus_furiosus]	27	267	171	7	8	262	2	256	3.30E-18	88.6
WP_014766884.1	DUF2029_domain-containing_protein_[Desulfurococcus_amylolyticus]	WP_014766884.1	DUF2029_domain-containing_protein_[Desulfurococcus_amylolyticus]	100	442	0	0	1	442	1	442	6.30E-240	825.9
WP_014766885.1	aldehyde_dehydrogenase_[Desulfurococcus_amylolyticus]	WP_014766885.1	aldehyde_dehydrogenase_[Desulfurococcus_amylolyticus]	100	506	0	0	1	506	1	506	2.30E-294	1006.9
WP_014766885.1	aldehyde_dehydrogenase_[Desulfurococcus_amylolyticus]	WP_011011884.1	NADP-dependent_glyceraldehyde-3-phosphate_dehydrogenase_[Pyrococcus_furiosus]	45.7	499	267	4	8	504	9	505	8.20E-135	476.9
WP_014766885.1	aldehyde_dehydrogenase_[Desulfurococcus_amylolyticus]	WP_000772831.1	MULTISPECIES:_NAD-dependent_succinate-semialdehyde_dehydrogenase_[Enterobacteriaceae]	30	486	303	11	16	484	5	470	1.30E-60	230.3
WP_014766885.1	aldehyde_dehydrogenase_[Desulfurococcus_amylolyticus]	WP_011307354.1	aldehyde_dehydrogenase_[Methanosarcina_barkeri]	30.1	491	322	11	19	498	2	482	3.10E-57	219.2
WP_014766885.1	aldehyde_dehydrogenase_[Desulfurococcus_amylolyticus]	WP_001009090.1	MULTISPECIES:_aldehyde_dehydrogenase_PuuC_[Proteobacteria]	31.2	481	308	12	23	492	21	489	5.80E-56	214.9
WP_014766885.1	aldehyde_dehydrogenase_[Desulfurococcus_amylolyticus]	WP_048102475.1	aldehyde_dehydrogenase_[Methanosarcina_barkeri]	30	487	318	8	19	493	1	476	1.40E-54	210.3
WP_014766885.1	aldehyde_dehydrogenase_[Desulfurococcus_amylolyticus]	WP_000115943.1	MULTISPECIES:_lactaldehyde_dehydrogenase_[Enterobacteriaceae]	28.9	461	306	10	25	475	10	458	3.90E-52	202.2
WP_014766885.1	aldehyde_dehydrogenase_[Desulfurococcus_amylolyticus]	WP_000183980.1	MULTISPECIES:_aldehyde_dehydrogenase_[Proteobacteria]	28.7	499	319	14	22	499	25	507	1.40E-49	193.7
WP_014766885.1	aldehyde_dehydrogenase_[Desulfurococcus_amylolyticus]	WP_011306611.1	NAD-dependent_succinate-semialdehyde_dehydrogenase_[Methanosarcina_barkeri]	29	421	286	6	78	495	43	453	1.70E-47	186.8
WP_014766885.1	aldehyde_dehydrogenase_[Desulfurococcus_amylolyticus]	WP_001163872.1	gamma-aminobutyraldehyde_dehydrogenase_[Escherichia_coli]	28.2	489	324	12	20	496	1	474	1.10E-46	184.1
WP_014766885.1	aldehyde_dehydrogenase_[Desulfurococcus_amylolyticus]	WP_011307497.1	NAD-dependent_succinate-semialdehyde_dehydrogenase_[Methanosarcina_barkeri]	28.7	418	285	6	81	495	46	453	4.20E-46	182.2
WP_014766885.1	aldehyde_dehydrogenase_[Desulfurococcus_amylolyticus]	WP_000138615.1	MULTISPECIES:_NAD-dependent_phenylacetaldehyde_dehydrogenase_[Enterobacteriaceae]	29.1	461	300	10	32	477	32	480	7.10E-46	181.4
WP_014766885.1	aldehyde_dehydrogenase_[Desulfurococcus_amylolyticus]	WP_000156615.1	MULTISPECIES:_succinate_semialdehyde_dehydrogenase_[NAD(P)+]_Sad_[Proteobacteria]	30	403	262	6	82	477	53	442	3.50E-45	179.1
WP_014766885.1	aldehyde_dehydrogenase_[Desulfurococcus_amylolyticus]	WP_000089110.1	MULTISPECIES:_betaine-aldehyde_dehydrogenase_[Proteobacteria]	27.7	483	321	11	25	492	10	479	4.30E-43	172.2
WP_014766885.1	aldehyde_dehydrogenase_[Desulfurococcus_amylolyticus]	WP_001326840.1	MULTISPECIES:_bifunctional_proline_dehydrogenase/L-glutamate_gamma-semialdehyde_dehydrogenase_[Proteobacteria]	26.6	474	298	12	31	480	655	1102	1.20E-37	154.1
WP_014766885.1	aldehyde_dehydrogenase_[Desulfurococcus_amylolyticus]	WP_000177206.1	MULTISPECIES:_N-succinylglutamate_5-semialdehyde_dehydrogenase_[Proteobacteria]	28	422	279	10	78	485	51	461	2.20E-31	133.3
WP_014766885.1	aldehyde_dehydrogenase_[Desulfurococcus_amylolyticus]	WP_014357695.1	aldehyde_dehydrogenase_[Acetobacterium_woodii]	27.5	448	277	15	65	492	7	426	2.70E-29	126.3
WP_014766885.1	aldehyde_dehydrogenase_[Desulfurococcus_amylolyticus]	WP_001186469.1	MULTISPECIES:_bifunctional_aldehyde_dehydrogenase/enoyl-CoA_hydratase_[Enterobacteriaceae]	26.5	294	201	5	162	443	149	439	3.00E-20	96.3
WP_014766887.1	diphthine_synthase_[Desulfurococcus_amylolyticus]	WP_014766887.1	diphthine_synthase_[Desulfurococcus_amylolyticus]	100	254	0	0	1	254	1	254	5.00E-141	496.5
WP_014766887.1	diphthine_synthase_[Desulfurococcus_amylolyticus]	WP_011011714.1	diphthine_synthase_[Pyrococcus_furiosus]	33.5	254	162	4	2	249	3	255	5.90E-33	137.5
WP_014766887.1	diphthine_synthase_[Desulfurococcus_amylolyticus]	WP_011307839.1	diphthine_synthase_[Methanosarcina_barkeri]	31.7	259	164	7	1	249	1	256	1.20E-28	123.2
WP_014766887.1	diphthine_synthase_[Desulfurococcus_amylolyticus]	WP_012572334.1	diphthine_synthase_[Thermococcus_onnurineus]	28.7	254	174	4	2	249	3	255	3.70E-27	118.2
WP_014766888.1	ABC_transporter_ATP-binding_protein_[Desulfurococcus_amylolyticus]	WP_014766888.1	ABC_transporter_ATP-binding_protein_[Desulfurococcus_amylolyticus]	100	250	0	0	1	250	1	250	5.70E-137	483
WP_014766888.1	ABC_transporter_ATP-binding_protein_[Desulfurococcus_amylolyticus]	WP_011307677.1	ABC_transporter_ATP-binding_protein_[Methanosarcina_barkeri]	32.9	255	159	7	1	248	1	250	5.80E-25	110.9
WP_014766888.1	ABC_transporter_ATP-binding_protein_[Desulfurococcus_amylolyticus]	WP_012572837.1	ABC_transporter_ATP-binding_protein_[Thermococcus_onnurineus]	32.4	250	153	8	10	248	7	251	7.60E-25	110.5
WP_014766888.1	ABC_transporter_ATP-binding_protein_[Desulfurococcus_amylolyticus]	WP_012571255.1	ABC_transporter_ATP-binding_protein_[Thermococcus_onnurineus]	28.1	256	170	8	2	248	1	251	1.60E-22	102.8
WP_014766888.1	ABC_transporter_ATP-binding_protein_[Desulfurococcus_amylolyticus]	WP_011307233.1	ABC_transporter_ATP-binding_protein_[Methanosarcina_barkeri]	25.5	259	175	6	2	248	4	256	7.90E-22	100.5
WP_014766888.1	ABC_transporter_ATP-binding_protein_[Desulfurococcus_amylolyticus]	WP_012571212.1	ABC_transporter_ATP-binding_protein_[Thermococcus_onnurineus]	32.1	246	152	8	3	241	4	241	7.90E-22	100.5
WP_014766888.1	ABC_transporter_ATP-binding_protein_[Desulfurococcus_amylolyticus]	WP_014355418.1	ABC_transporter_ATP-binding_protein_[Acetobacterium_woodii]	30.5	213	137	6	30	233	31	241	1.00E-21	100.1
WP_014766888.1	ABC_transporter_ATP-binding_protein_[Desulfurococcus_amylolyticus]	WP_049684632.1	ABC_transporter_ATP-binding_protein_[Thermoanaerobacter_kivui]	28.1	253	172	6	1	246	1	250	1.00E-21	100.1
WP_014766888.1	ABC_transporter_ATP-binding_protein_[Desulfurococcus_amylolyticus]	WP_011011645.1	ABC_transporter_ATP-binding_protein_[Pyrococcus_furiosus]	30.8	237	147	7	2	225	5	237	1.80E-21	99.4
WP_014766888.1	ABC_transporter_ATP-binding_protein_[Desulfurococcus_amylolyticus]	WP_011012045.1	ABC_transporter_ATP-binding_protein_[Pyrococcus_furiosus]	29.4	248	165	5	2	244	1	243	5.10E-21	97.8
WP_014766888.1	ABC_transporter_ATP-binding_protein_[Desulfurococcus_amylolyticus]	WP_011305499.1	ABC_transporter_ATP-binding_protein_[Methanosarcina_barkeri]	29.3	256	167	6	1	248	1	250	1.10E-20	96.7
WP_014766888.1	ABC_transporter_ATP-binding_protein_[Desulfurococcus_amylolyticus]	WP_011305543.1	ABC_transporter_ATP-binding_protein_[Methanosarcina_barkeri]	29.4	228	149	6	21	239	19	243	1.50E-20	96.3
WP_014766888.1	ABC_transporter_ATP-binding_protein_[Desulfurococcus_amylolyticus]	WP_001158931.1	MULTISPECIES:_iron(3+)-hydroxamate_import_ATP-binding_protein_FhuC_[Proteobacteria]	32.5	237	141	7	19	242	27	257	1.90E-20	95.9
WP_014766888.1	ABC_transporter_ATP-binding_protein_[Desulfurococcus_amylolyticus]	WP_000140647.1	MULTISPECIES:_ferric_enterobactin_transport_ATP-binding_protein_FepC_[Proteobacteria]	28.6	238	158	6	21	248	25	260	3.30E-20	95.1
WP_014766888.1	ABC_transporter_ATP-binding_protein_[Desulfurococcus_amylolyticus]	WP_011011180.1	ABC_transporter_ATP-binding_protein_[Pyrococcus_furiosus]	31.2	234	147	7	2	227	1	228	4.30E-20	94.7
WP_014766888.1	ABC_transporter_ATP-binding_protein_[Desulfurococcus_amylolyticus]	WP_012570972.1	phosphate_ABC_transporter_ATP-binding_protein_[Thermococcus_onnurineus]	31.3	227	144	7	2	221	3	224	7.40E-20	94
WP_014766888.1	ABC_transporter_ATP-binding_protein_[Desulfurococcus_amylolyticus]	WP_000175457.1	MULTISPECIES:_Fe(3+)_dicitrate_transport_ATP-binding_protein_FecE_[Enterobacteriaceae]	29.9	241	158	7	1	233	1	238	9.70E-20	93.6
WP_014766888.1	ABC_transporter_ATP-binding_protein_[Desulfurococcus_amylolyticus]	WP_011012920.1	metal_ABC_transporter_ATP-binding_protein_[Pyrococcus_furiosus]	30.4	240	150	9	2	231	4	236	9.70E-20	93.6
WP_014766888.1	ABC_transporter_ATP-binding_protein_[Desulfurococcus_amylolyticus]	WP_014354869.1	ABC_transporter_ATP-binding_protein_[Acetobacterium_woodii]	29.5	217	143	6	31	239	29	243	2.80E-19	92
WP_014766888.1	ABC_transporter_ATP-binding_protein_[Desulfurococcus_amylolyticus]	WP_014766874.1	ABC_transporter_ATP-binding_protein_[Desulfurococcus_amylolyticus]	27.6	257	169	8	1	248	2	250	2.80E-19	92
WP_014766888.1	ABC_transporter_ATP-binding_protein_[Desulfurococcus_amylolyticus]	WP_014357616.1	ABC_transporter_ATP-binding_protein_[Acetobacterium_woodii]	32.3	226	142	7	3	221	4	225	3.70E-19	91.7
WP_014766888.1	ABC_transporter_ATP-binding_protein_[Desulfurococcus_amylolyticus]	WP_014354510.1	ABC_transporter_ATP-binding_protein_[Acetobacterium_woodii]	26.5	257	177	9	1	248	1	254	4.80E-19	91.3
WP_014766888.1	ABC_transporter_ATP-binding_protein_[Desulfurococcus_amylolyticus]	WP_014767355.1	ABC_transporter_ATP-binding_protein_[Desulfurococcus_amylolyticus]	33.9	221	132	7	2	210	4	222	4.80E-19	91.3
WP_014766888.1	ABC_transporter_ATP-binding_protein_[Desulfurococcus_amylolyticus]	WP_011011619.1	ABC_transporter_ATP-binding_protein_[Pyrococcus_furiosus]	27.9	240	164	5	8	246	6	237	4.80E-19	91.3
WP_014766888.1	ABC_transporter_ATP-binding_protein_[Desulfurococcus_amylolyticus]	WP_049684463.1	metal_ABC_transporter_ATP-binding_protein_[Thermoanaerobacter_kivui]	32.3	257	139	12	2	238	3	244	4.80E-19	91.3
WP_014766888.1	ABC_transporter_ATP-binding_protein_[Desulfurococcus_amylolyticus]	WP_014355622.1	metal_ABC_transporter_ATP-binding_protein_[Acetobacterium_woodii]	29.3	229	144	8	12	231	14	233	6.30E-19	90.9
WP_014766888.1	ABC_transporter_ATP-binding_protein_[Desulfurococcus_amylolyticus]	WP_049684503.1	cobalt_ABC_transporter_ATPase_[Thermoanaerobacter_kivui]	30.3	221	144	6	2	214	6	224	8.20E-19	90.5
WP_014766888.1	ABC_transporter_ATP-binding_protein_[Desulfurococcus_amylolyticus]	WP_012572387.1	ABC_transporter_ATP-binding_protein_[Thermococcus_onnurineus]	29.2	219	146	5	30	248	26	235	8.20E-19	90.5
WP_014766888.1	ABC_transporter_ATP-binding_protein_[Desulfurococcus_amylolyticus]	WP_014357384.1	cobalt_ABC_transporter_ATP-binding_protein_[Acetobacterium_woodii]	28.6	227	141	6	2	211	298	520	1.10E-18	90.1
WP_014766888.1	ABC_transporter_ATP-binding_protein_[Desulfurococcus_amylolyticus]	WP_011306858.1	ABC_transporter_ATP-binding_protein_[Methanosarcina_barkeri]	27.8	241	158	7	17	248	16	249	1.10E-18	90.1
WP_014766888.1	ABC_transporter_ATP-binding_protein_[Desulfurococcus_amylolyticus]	WP_012571934.1	ABC_transporter_ATP-binding_protein_[Thermococcus_onnurineus]	30	223	147	5	2	218	1	220	1.10E-18	90.1
WP_014766888.1	ABC_transporter_ATP-binding_protein_[Desulfurococcus_amylolyticus]	WP_011308458.1	ABC_transporter_ATP-binding_protein_[Methanosarcina_barkeri]	28.4	236	153	6	3	228	332	561	1.80E-18	89.4
WP_014766888.1	ABC_transporter_ATP-binding_protein_[Desulfurococcus_amylolyticus]	WP_014357485.1	amino_acid_ABC_transporter_ATP-binding_protein_[Acetobacterium_woodii]	29.2	219	150	3	9	222	7	225	9.00E-18	87
WP_014766888.1	ABC_transporter_ATP-binding_protein_[Desulfurococcus_amylolyticus]	WP_012571201.1	ABC_transporter_ATP-binding_protein_[Thermococcus_onnurineus]	30.5	233	151	7	2	228	1	228	1.20E-17	86.7
WP_014766888.1	ABC_transporter_ATP-binding_protein_[Desulfurococcus_amylolyticus]	WP_011011228.1	ABC_transporter_ATP-binding_protein_[Pyrococcus_furiosus]	30.2	215	139	6	3	211	4	213	2.00E-17	85.9
WP_014766888.1	ABC_transporter_ATP-binding_protein_[Desulfurococcus_amylolyticus]	WP_049684388.1	ABC_transporter_ATP-binding_protein_[Thermoanaerobacter_kivui]	30.5	233	154	5	2	226	4	236	2.00E-17	85.9
WP_014766888.1	ABC_transporter_ATP-binding_protein_[Desulfurococcus_amylolyticus]	WP_049684538.1	ABC_transporter_[Thermoanaerobacter_kivui]	25.5	220	159	4	16	230	14	233	2.00E-17	85.9
WP_014766888.1	ABC_transporter_ATP-binding_protein_[Desulfurococcus_amylolyticus]	WP_049686179.1	ABC_transporter_ATPase_[Thermoanaerobacter_kivui]	25.4	236	169	4	2	235	1	231	2.60E-17	85.5
WP_014766888.1	ABC_transporter_ATP-binding_protein_[Desulfurococcus_amylolyticus]	WP_014355451.1	ABC_transporter_ATP-binding_protein_[Acetobacterium_woodii]	25.9	239	161	7	2	229	1	234	3.40E-17	85.1
WP_014766888.1	ABC_transporter_ATP-binding_protein_[Desulfurococcus_amylolyticus]	WP_011307360.1	ABC_transporter_ATP-binding_protein_[Methanosarcina_barkeri]	28.3	244	162	7	14	248	12	251	5.90E-17	84.3
WP_014766888.1	ABC_transporter_ATP-binding_protein_[Desulfurococcus_amylolyticus]	WP_048815919.1	ABC_transporter_ATP-binding_protein_[Desulfurococcus_amylolyticus]	28.4	229	145	6	3	219	4	225	7.70E-17	84
WP_014766888.1	ABC_transporter_ATP-binding_protein_[Desulfurococcus_amylolyticus]	WP_011306188.1	ABC_transporter_ATP-binding_protein_[Methanosarcina_barkeri]	31.5	197	125	5	27	214	24	219	7.70E-17	84
WP_014766888.1	ABC_transporter_ATP-binding_protein_[Desulfurococcus_amylolyticus]	WP_048103454.1	ABC_transporter_ATP-binding_protein_[Methanosarcina_barkeri]	29.3	205	141	4	19	221	19	221	1.30E-16	83.2
WP_014766888.1	ABC_transporter_ATP-binding_protein_[Desulfurococcus_amylolyticus]	WP_014354716.1	ABC_transporter_ATP-binding_protein_[Acetobacterium_woodii]	30.5	236	153	8	2	230	1	232	1.70E-16	82.8
WP_014766888.1	ABC_transporter_ATP-binding_protein_[Desulfurococcus_amylolyticus]	WP_011012431.1	Fe-S_cluster_assembly_ATPase_SufC_[Pyrococcus_furiosus]	31.1	225	140	8	2	214	1	222	1.70E-16	82.8
WP_014766888.1	ABC_transporter_ATP-binding_protein_[Desulfurococcus_amylolyticus]	WP_014767852.1	DUF4162_domain-containing_protein_[Desulfurococcus_amylolyticus]	28.1	217	140	6	14	221	17	226	2.20E-16	82.4
WP_014766888.1	ABC_transporter_ATP-binding_protein_[Desulfurococcus_amylolyticus]	WP_014768107.1	ribosome_biogenesis/translation_initiation_ATPase_RLI_[Desulfurococcus_amylolyticus]	27.8	209	125	7	30	225	373	568	2.20E-16	82.4
WP_014766888.1	ABC_transporter_ATP-binding_protein_[Desulfurococcus_amylolyticus]	WP_011012145.1	phosphate_ABC_transporter_ATP-binding_protein_[Pyrococcus_furiosus]	28.1	228	145	6	12	222	13	238	2.20E-16	82.4
WP_014766888.1	ABC_transporter_ATP-binding_protein_[Desulfurococcus_amylolyticus]	WP_049685967.1	ABC_transporter_ATP-binding_protein_[Thermoanaerobacter_kivui]	28	243	149	7	3	229	498	730	2.90E-16	82
WP_014766888.1	ABC_transporter_ATP-binding_protein_[Desulfurococcus_amylolyticus]	WP_049686169.1	ABC_transporter_ATP-binding_protein_[Thermoanaerobacter_kivui]	28.1	199	136	5	19	211	19	216	2.90E-16	82
WP_014766888.1	ABC_transporter_ATP-binding_protein_[Desulfurococcus_amylolyticus]	WP_014355258.1	ABC_transporter_[Acetobacterium_woodii]	29.2	216	140	4	7	211	8	221	5.00E-16	81.3
WP_014766888.1	ABC_transporter_ATP-binding_protein_[Desulfurococcus_amylolyticus]	WP_014767658.1	ABC_transporter_ATP-binding_protein_[Desulfurococcus_amylolyticus]	25.1	219	154	4	9	219	9	225	5.00E-16	81.3
WP_014766888.1	ABC_transporter_ATP-binding_protein_[Desulfurococcus_amylolyticus]	WP_049684512.1	ABC_transporter_ATP-binding_protein_[Thermoanaerobacter_kivui]	27.6	221	147	5	7	219	6	221	8.50E-16	80.5
WP_014766888.1	ABC_transporter_ATP-binding_protein_[Desulfurococcus_amylolyticus]	WP_049686166.1	ABC_transporter_ATP-binding_protein_[Thermoanaerobacter_kivui]	27.8	230	156	7	19	240	19	246	8.50E-16	80.5
WP_014766888.1	ABC_transporter_ATP-binding_protein_[Desulfurococcus_amylolyticus]	WP_014355142.1	ABC_transporter_ATP-binding_protein_[Acetobacterium_woodii]	27.3	198	135	4	19	208	25	221	1.10E-15	80.1
WP_014766888.1	ABC_transporter_ATP-binding_protein_[Desulfurococcus_amylolyticus]	WP_000569315.1	MULTISPECIES:_ABC_transporter_ATPase_[Enterobacteriaceae]	27.3	209	141	5	14	214	12	217	1.10E-15	80.1
WP_014766888.1	ABC_transporter_ATP-binding_protein_[Desulfurococcus_amylolyticus]	WP_012571728.1	metal_ABC_transporter_ATP-binding_protein_[Thermococcus_onnurineus]	28.8	250	159	9	3	241	4	245	1.10E-15	80.1
WP_014766888.1	ABC_transporter_ATP-binding_protein_[Desulfurococcus_amylolyticus]	WP_014356515.1	CBS_domain-containing_protein_[Acetobacterium_woodii]	29.4	214	137	5	19	222	17	226	1.40E-15	79.7
WP_014766888.1	ABC_transporter_ATP-binding_protein_[Desulfurococcus_amylolyticus]	WP_011307764.1	ABC_transporter_ATP-binding_protein_[Methanosarcina_barkeri]	26.6	214	152	4	2	211	266	478	1.40E-15	79.7
WP_014766888.1	ABC_transporter_ATP-binding_protein_[Desulfurococcus_amylolyticus]	WP_011011964.1	ABC_transporter_ATP-binding_protein_[Pyrococcus_furiosus]	28.3	205	140	5	14	214	14	215	1.40E-15	79.7
WP_014766888.1	ABC_transporter_ATP-binding_protein_[Desulfurococcus_amylolyticus]	WP_012571321.1	energy-coupling_factor_ABC_transporter_ATP-binding_protein_[Thermococcus_onnurineus]	27.2	246	160	8	2	229	3	247	1.40E-15	79.7
WP_014766888.1	ABC_transporter_ATP-binding_protein_[Desulfurococcus_amylolyticus]	WP_000192349.1	MULTISPECIES:_Fe(3+)_ions_import_ATP-binding_protein_FbpC_[Enterobacteriaceae]	28.1	199	133	5	19	211	22	216	2.50E-15	79
WP_014766888.1	ABC_transporter_ATP-binding_protein_[Desulfurococcus_amylolyticus]	WP_014766924.1	Fe-S_cluster_assembly_ATPase_SufC_[Desulfurococcus_amylolyticus]	27	241	138	6	2	216	1	229	2.50E-15	79
WP_014766888.1	ABC_transporter_ATP-binding_protein_[Desulfurococcus_amylolyticus]	WP_011307363.1	ABC_transporter_ATP-binding_protein_[Methanosarcina_barkeri]	29.3	229	145	7	19	236	18	240	2.50E-15	79
WP_014766888.1	ABC_transporter_ATP-binding_protein_[Desulfurococcus_amylolyticus]	WP_048102648.1	DUF4162_domain-containing_protein_[Methanosarcina_barkeri]	27.5	240	144	7	19	236	19	250	2.50E-15	79
WP_014766888.1	ABC_transporter_ATP-binding_protein_[Desulfurococcus_amylolyticus]	WP_014354666.1	amino_acid_ABC_transporter_ATP-binding_protein_[Acetobacterium_woodii]	26.1	226	160	5	3	222	4	228	3.20E-15	78.6
WP_014766888.1	ABC_transporter_ATP-binding_protein_[Desulfurococcus_amylolyticus]	WP_041671607.1	amino_acid_ABC_transporter_ATP-binding_protein_[Acetobacterium_woodii]	29.5	217	147	4	11	222	9	224	3.20E-15	78.6
WP_014766888.1	ABC_transporter_ATP-binding_protein_[Desulfurococcus_amylolyticus]	WP_011011194.1	molybdenum_ABC_transporter_ATP-binding_protein_[Pyrococcus_furiosus]	26.1	230	162	5	19	242	16	243	3.20E-15	78.6
WP_014766888.1	ABC_transporter_ATP-binding_protein_[Desulfurococcus_amylolyticus]	WP_049684612.1	amino_acid_ABC_transporter_ATP-binding_protein_[Thermoanaerobacter_kivui]	29.4	218	142	6	14	222	12	226	3.20E-15	78.6
WP_014766888.1	ABC_transporter_ATP-binding_protein_[Desulfurococcus_amylolyticus]	WP_049685566.1	ABC_transporter_ATP-binding_protein_[Thermoanaerobacter_kivui]	24.7	255	179	7	1	248	1	249	3.20E-15	78.6
WP_014766888.1	ABC_transporter_ATP-binding_protein_[Desulfurococcus_amylolyticus]	WP_049685655.1	ABC_transporter_[Thermoanaerobacter_kivui]	27.4	219	143	6	1	211	1	211	3.20E-15	78.6
WP_014766888.1	ABC_transporter_ATP-binding_protein_[Desulfurococcus_amylolyticus]	WP_014355103.1	ABC_transporter_ATP-binding_protein_[Acetobacterium_woodii]	28.7	223	152	5	1	219	1	220	4.20E-15	78.2
WP_014766888.1	ABC_transporter_ATP-binding_protein_[Desulfurococcus_amylolyticus]	WP_011305818.1	ABC_transporter_ATP-binding_protein_[Methanosarcina_barkeri]	28.3	219	144	6	3	210	1	217	4.20E-15	78.2
WP_014766888.1	ABC_transporter_ATP-binding_protein_[Desulfurococcus_amylolyticus]	WP_012572310.1	ABC_transporter_ATP-binding_protein_[Thermococcus_onnurineus]	30.9	230	135	9	14	233	14	229	4.20E-15	78.2
WP_014766888.1	ABC_transporter_ATP-binding_protein_[Desulfurococcus_amylolyticus]	WP_000021036.1	MULTISPECIES:_sulfate/thiosulfate_import_ATP-binding_protein_CysA_[Proteobacteria]	30.2	222	136	6	1	210	1	215	5.50E-15	77.8
WP_014766888.1	ABC_transporter_ATP-binding_protein_[Desulfurococcus_amylolyticus]	WP_011307517.1	cobalt_ABC_transporter_[Methanosarcina_barkeri]	29.7	239	154	7	2	226	4	242	5.50E-15	77.8
WP_014766888.1	ABC_transporter_ATP-binding_protein_[Desulfurococcus_amylolyticus]	WP_011012148.1	ABC_transporter_ATP-binding_protein_[Pyrococcus_furiosus]	28.1	210	136	6	14	219	15	213	5.50E-15	77.8
WP_014766888.1	ABC_transporter_ATP-binding_protein_[Desulfurococcus_amylolyticus]	WP_048102557.1	ABC_transporter_ATP-binding_protein_[Methanosarcina_barkeri]	29.5	224	137	9	2	210	67	284	7.20E-15	77.4
WP_014766888.1	ABC_transporter_ATP-binding_protein_[Desulfurococcus_amylolyticus]	WP_012268916.1	MULTISPECIES:_ABC_transporter_ATP-binding_protein_[Thermoanaerobacter]	22.9	231	175	3	2	230	3	232	7.20E-15	77.4
WP_014766888.1	ABC_transporter_ATP-binding_protein_[Desulfurococcus_amylolyticus]	WP_012571118.1	ABC_transporter_ATP-binding_protein_[Thermococcus_onnurineus]	30.4	217	146	5	2	214	1	216	7.20E-15	77.4
WP_014766888.1	ABC_transporter_ATP-binding_protein_[Desulfurococcus_amylolyticus]	WP_011307343.1	glycine_betaine/L-proline_ABC_transporter_ATP-binding_protein_[Methanosarcina_barkeri]	30.1	236	154	6	9	233	36	271	9.40E-15	77
WP_014766888.1	ABC_transporter_ATP-binding_protein_[Desulfurococcus_amylolyticus]	WP_011307788.1	ABC_transporter_ATP-binding_protein_[Methanosarcina_barkeri]	27.9	219	147	6	2	210	7	224	9.40E-15	77
WP_014766888.1	ABC_transporter_ATP-binding_protein_[Desulfurococcus_amylolyticus]	WP_011012666.1	ABC_transporter_ATP-binding_protein_[Pyrococcus_furiosus]	28.6	217	133	7	8	210	2	210	9.40E-15	77
WP_014766888.1	ABC_transporter_ATP-binding_protein_[Desulfurococcus_amylolyticus]	WP_014835108.1	ABC_transporter_ATP-binding_protein_[Pyrococcus_furiosus]	29.3	225	148	8	14	230	14	235	9.40E-15	77
WP_014766888.1	ABC_transporter_ATP-binding_protein_[Desulfurococcus_amylolyticus]	WP_048815931.1	hypothetical_protein_[Desulfurococcus_amylolyticus]	28.8	208	142	2	9	210	12	219	1.20E-14	76.6
WP_014766888.1	ABC_transporter_ATP-binding_protein_[Desulfurococcus_amylolyticus]	WP_011306233.1	ABC_transporter_ATP-binding_protein_[Methanosarcina_barkeri]	26.7	236	161	7	2	228	3	235	1.20E-14	76.6
WP_014766888.1	ABC_transporter_ATP-binding_protein_[Desulfurococcus_amylolyticus]	WP_011013073.1	ABC_transporter_ATP-binding_protein_[Pyrococcus_furiosus]	26.4	216	151	3	14	221	14	229	1.20E-14	76.6
WP_014766888.1	ABC_transporter_ATP-binding_protein_[Desulfurococcus_amylolyticus]	WP_014354812.1	NHLP_bacteriocin_export_ABC_transporter_permease/ATPase_subunit_[Acetobacterium_woodii]	27.5	222	142	6	12	222	489	702	1.60E-14	76.3
WP_014766888.1	ABC_transporter_ATP-binding_protein_[Desulfurococcus_amylolyticus]	WP_014355394.1	ABC_transporter_ATP-binding_protein_[Acetobacterium_woodii]	30	190	114	6	34	210	43	226	1.60E-14	76.3
WP_014766888.1	ABC_transporter_ATP-binding_protein_[Desulfurococcus_amylolyticus]	WP_000985494.1	MULTISPECIES:_glycine_betaine/L-proline_ABC_transporter_ATP-binding_protein_[Proteobacteria]	28.6	224	148	5	9	222	34	255	1.60E-14	76.3
WP_014766888.1	ABC_transporter_ATP-binding_protein_[Desulfurococcus_amylolyticus]	WP_011012885.1	ABC_transporter_ATP-binding_protein_[Pyrococcus_furiosus]	27.1	203	140	3	14	208	14	216	1.60E-14	76.3
WP_014766888.1	ABC_transporter_ATP-binding_protein_[Desulfurococcus_amylolyticus]	WP_012571945.1	ABC_transporter_ATP-binding_protein_[Thermococcus_onnurineus]	29.4	228	146	8	3	222	4	224	1.60E-14	76.3
WP_014766888.1	ABC_transporter_ATP-binding_protein_[Desulfurococcus_amylolyticus]	WP_012572753.1	ABC_transporter_ATP-binding_protein_[Thermococcus_onnurineus]	26.4	216	151	3	14	221	14	229	1.60E-14	76.3
WP_014766888.1	ABC_transporter_ATP-binding_protein_[Desulfurococcus_amylolyticus]	WP_014354892.1	ABC_transporter_ATP-binding_protein_[Acetobacterium_woodii]	25.4	236	164	5	2	229	333	564	2.10E-14	75.9
WP_014766888.1	ABC_transporter_ATP-binding_protein_[Desulfurococcus_amylolyticus]	WP_000569083.1	MULTISPECIES:_glutamine_transport_ATP-binding_protein_GlnQ_[Proteobacteria]	27.9	222	150	6	9	222	7	226	2.10E-14	75.9
WP_014766888.1	ABC_transporter_ATP-binding_protein_[Desulfurococcus_amylolyticus]	WP_049684812.1	peptidase_domain-containing_ABC_transporter_[Thermoanaerobacter_kivui]	28.9	225	143	4	7	220	488	706	2.10E-14	75.9
WP_014766888.1	ABC_transporter_ATP-binding_protein_[Desulfurococcus_amylolyticus]	WP_041670618.1	ABC_transporter_ATP-binding_protein_[Acetobacterium_woodii]	26.5	223	143	5	2	222	4	207	2.70E-14	75.5
WP_014766888.1	ABC_transporter_ATP-binding_protein_[Desulfurococcus_amylolyticus]	WP_000194927.1	MULTISPECIES:_ABC_transporter_ATP-binding_protein_[Proteobacteria]	28.8	208	135	5	19	214	302	508	2.70E-14	75.5
WP_014766888.1	ABC_transporter_ATP-binding_protein_[Desulfurococcus_amylolyticus]	WP_014767226.1	ABC_transporter_ATP-binding_protein_[Desulfurococcus_amylolyticus]	24.9	221	160	5	3	219	9	227	2.70E-14	75.5
WP_014766888.1	ABC_transporter_ATP-binding_protein_[Desulfurococcus_amylolyticus]	WP_014835523.1	ABC_transporter_ATP-binding_protein_[Pyrococcus_furiosus]	25.9	228	154	6	3	222	4	224	2.70E-14	75.5
WP_014766888.1	ABC_transporter_ATP-binding_protein_[Desulfurococcus_amylolyticus]	WP_012572203.1	ABC_transporter_ATP-binding_protein_[Thermococcus_onnurineus]	27	222	155	6	2	219	1	219	2.70E-14	75.5
WP_014766888.1	ABC_transporter_ATP-binding_protein_[Desulfurococcus_amylolyticus]	WP_014357378.1	heme_ABC_transporter_ATP-binding_protein_[Acetobacterium_woodii]	23.8	239	171	5	9	238	15	251	3.60E-14	75.1
WP_014766888.1	ABC_transporter_ATP-binding_protein_[Desulfurococcus_amylolyticus]	WP_014766981.1	phosphate_ABC_transporter_ATP-binding_protein_[Desulfurococcus_amylolyticus]	26	231	157	5	2	219	4	233	3.60E-14	75.1
WP_014766888.1	ABC_transporter_ATP-binding_protein_[Desulfurococcus_amylolyticus]	WP_014767123.1	ABC_transporter_ATP-binding_protein_[Desulfurococcus_amylolyticus]	27	215	143	5	19	222	34	245	3.60E-14	75.1
WP_014766888.1	ABC_transporter_ATP-binding_protein_[Desulfurococcus_amylolyticus]	WP_011307906.1	ABC_transporter_ATP-binding_protein_[Methanosarcina_barkeri]	29.9	214	132	6	19	221	375	581	3.60E-14	75.1
WP_014766888.1	ABC_transporter_ATP-binding_protein_[Desulfurococcus_amylolyticus]	WP_048103043.1	ABC_transporter_ATP-binding_protein_[Methanosarcina_barkeri]	28.8	208	131	7	15	208	5	209	3.60E-14	75.1
WP_014766888.1	ABC_transporter_ATP-binding_protein_[Desulfurococcus_amylolyticus]	WP_012572730.1	ABC_transporter_ATP-binding_protein_[Thermococcus_onnurineus]	27.2	224	144	6	16	222	33	254	3.60E-14	75.1
WP_014766888.1	ABC_transporter_ATP-binding_protein_[Desulfurococcus_amylolyticus]	WP_011307124.1	ABC_transporter_ATP-binding_protein_[Methanosarcina_barkeri]	24.2	240	164	5	1	228	2	235	4.60E-14	74.7
WP_014766888.1	ABC_transporter_ATP-binding_protein_[Desulfurococcus_amylolyticus]	WP_011011147.1	ABC_transporter_ATP-binding_protein_[Pyrococcus_furiosus]	26.1	234	144	4	2	219	6	226	4.60E-14	74.7
WP_014766888.1	ABC_transporter_ATP-binding_protein_[Desulfurococcus_amylolyticus]	WP_049686254.1	hypothetical_protein_[Thermoanaerobacter_kivui]	24.1	220	164	3	2	219	1	219	4.60E-14	74.7
WP_014766888.1	ABC_transporter_ATP-binding_protein_[Desulfurococcus_amylolyticus]	WP_014354811.1	NHLP_family_bacteriocin_export_ABC_transporter_peptidase/permease/ATPase_subunit_[Acetobacterium_woodii]	27.3	216	135	7	16	220	515	719	6.10E-14	74.3
WP_014766888.1	ABC_transporter_ATP-binding_protein_[Desulfurococcus_amylolyticus]	WP_049685777.1	ABC_transporter_ATP-binding_protein_[Thermoanaerobacter_kivui]	31.1	209	133	7	17	221	15	216	6.10E-14	74.3
WP_014766888.1	ABC_transporter_ATP-binding_protein_[Desulfurococcus_amylolyticus]	WP_012572921.1	ABC_transporter_ATP-binding_protein_[Thermococcus_onnurineus]	28.8	198	121	6	24	210	23	211	6.10E-14	74.3
WP_014766888.1	ABC_transporter_ATP-binding_protein_[Desulfurococcus_amylolyticus]	WP_014357519.1	ABC_transporter_ATP-binding_protein_[Acetobacterium_woodii]	27.9	208	138	6	23	223	24	226	7.90E-14	73.9
WP_014766888.1	ABC_transporter_ATP-binding_protein_[Desulfurococcus_amylolyticus]	WP_011306075.1	cobalt_ABC_transporter_[Methanosarcina_barkeri]	28.9	239	156	8	2	226	4	242	7.90E-14	73.9
WP_014766888.1	ABC_transporter_ATP-binding_protein_[Desulfurococcus_amylolyticus]	WP_011306315.1	ABC_transporter_ATPase_[Methanosarcina_barkeri]	29.3	205	138	5	14	214	14	215	7.90E-14	73.9
WP_014766888.1	ABC_transporter_ATP-binding_protein_[Desulfurococcus_amylolyticus]	WP_011011307.1	ABC_transporter_ATP-binding_protein_[Pyrococcus_furiosus]	26.8	224	145	6	16	222	33	254	7.90E-14	73.9
WP_014766888.1	ABC_transporter_ATP-binding_protein_[Desulfurococcus_amylolyticus]	WP_014355414.1	cobalt_ABC_transporter_ATPase_[Acetobacterium_woodii]	26.6	233	163	5	2	228	5	235	1.00E-13	73.6
WP_014766888.1	ABC_transporter_ATP-binding_protein_[Desulfurococcus_amylolyticus]	WP_014355604.1	ABC_transporter_ATP-binding_protein_[Acetobacterium_woodii]	26.4	227	158	4	19	238	351	575	1.00E-13	73.6
WP_014766888.1	ABC_transporter_ATP-binding_protein_[Desulfurococcus_amylolyticus]	WP_011308358.1	ABC_transporter_ATP-binding_protein_[Methanosarcina_barkeri]	26.5	219	150	6	2	210	7	224	1.00E-13	73.6
WP_014766888.1	ABC_transporter_ATP-binding_protein_[Desulfurococcus_amylolyticus]	WP_011012800.1	ABC_transporter_ATP-binding_protein_[Pyrococcus_furiosus]	27.6	239	154	6	3	229	339	570	1.40E-13	73.2
WP_014766888.1	ABC_transporter_ATP-binding_protein_[Desulfurococcus_amylolyticus]	WP_000082101.1	MULTISPECIES:_ABC_transporter_ATP-binding_protein_[Proteobacteria]	25.4	244	150	7	14	231	16	253	1.80E-13	72.8
WP_014766888.1	ABC_transporter_ATP-binding_protein_[Desulfurococcus_amylolyticus]	WP_000224099.1	MULTISPECIES:_ABC_transporter_ATP-binding_protein_[Proteobacteria]	26.9	238	166	5	3	234	4	239	1.80E-13	72.8
WP_014766888.1	ABC_transporter_ATP-binding_protein_[Desulfurococcus_amylolyticus]	WP_014766973.1	ABC_transporter_[Desulfurococcus_amylolyticus]	28.9	194	134	4	1	190	1	194	1.80E-13	72.8
WP_014766888.1	ABC_transporter_ATP-binding_protein_[Desulfurococcus_amylolyticus]	WP_049684395.1	ABC_transporter_ATP-binding_protein_[Thermoanaerobacter_kivui]	27.1	221	150	6	1	211	4	223	1.80E-13	72.8
WP_014766888.1	ABC_transporter_ATP-binding_protein_[Desulfurococcus_amylolyticus]	WP_049685018.1	multidrug_ABC_transporter_ATP-binding_protein_[Thermoanaerobacter_kivui]	28.6	210	145	4	14	219	15	223	1.80E-13	72.8
WP_014766888.1	ABC_transporter_ATP-binding_protein_[Desulfurococcus_amylolyticus]	WP_041671360.1	ABC_transporter_ATP-binding_protein_[Acetobacterium_woodii]	29.9	204	129	7	16	210	22	220	2.30E-13	72.4
WP_014766888.1	ABC_transporter_ATP-binding_protein_[Desulfurococcus_amylolyticus]	WP_011012669.1	ABC_transporter_ATP-binding_protein_[Pyrococcus_furiosus]	27.7	213	139	8	1	211	1	200	2.30E-13	72.4
WP_014766888.1	ABC_transporter_ATP-binding_protein_[Desulfurococcus_amylolyticus]	WP_012571119.1	ABC_transporter_ATP-binding_protein_[Thermococcus_onnurineus]	24	233	153	6	2	214	5	233	2.30E-13	72.4
WP_014766888.1	ABC_transporter_ATP-binding_protein_[Desulfurococcus_amylolyticus]	WP_012571687.1	ribosome_biogenesis/translation_initiation_ATPase_RLI_[Thermococcus_onnurineus]	29	214	118	7	4	204	334	526	2.30E-13	72.4
WP_014766888.1	ABC_transporter_ATP-binding_protein_[Desulfurococcus_amylolyticus]	WP_014356566.1	ABC_transporter_ATP-binding_protein_[Acetobacterium_woodii]	22.8	250	172	5	2	231	3	251	3.00E-13	72
WP_014766888.1	ABC_transporter_ATP-binding_protein_[Desulfurococcus_amylolyticus]	WP_041670850.1	amino_acid_ABC_transporter_ATP-binding_protein_[Acetobacterium_woodii]	26.2	237	158	6	2	222	5	240	3.00E-13	72
WP_014766888.1	ABC_transporter_ATP-binding_protein_[Desulfurococcus_amylolyticus]	WP_000551270.1	MULTISPECIES:_lipid_A_export_ATP-binding/permease_MsbA_[Proteobacteria]	26.4	246	160	7	3	234	342	580	3.00E-13	72
WP_014766888.1	ABC_transporter_ATP-binding_protein_[Desulfurococcus_amylolyticus]	WP_000916281.1	MULTISPECIES:_thiamine_import_ATP-binding_protein_ThiQ_[Proteobacteria]	25.7	206	139	4	23	220	19	218	3.00E-13	72
WP_014766888.1	ABC_transporter_ATP-binding_protein_[Desulfurococcus_amylolyticus]	WP_014355427.1	ABC_transporter_ATP-binding_protein_[Acetobacterium_woodii]	23.1	212	160	3	2	211	1	211	5.10E-13	71.2
WP_014766888.1	ABC_transporter_ATP-binding_protein_[Desulfurococcus_amylolyticus]	WP_014355769.1	ABC_transporter_ATP-binding_protein_[Acetobacterium_woodii]	27.6	221	146	10	2	214	1	215	5.10E-13	71.2
WP_014766888.1	ABC_transporter_ATP-binding_protein_[Desulfurococcus_amylolyticus]	WP_014355997.1	ABC_transporter_ATP-binding_protein_[Acetobacterium_woodii]	27.4	219	140	7	2	211	1	209	5.10E-13	71.2
WP_014766888.1	ABC_transporter_ATP-binding_protein_[Desulfurococcus_amylolyticus]	WP_041667974.1	ABC_transporter_ATP-binding_protein_[Acetobacterium_woodii]	26.9	227	157	5	19	240	30	252	5.10E-13	71.2
WP_014766888.1	ABC_transporter_ATP-binding_protein_[Desulfurococcus_amylolyticus]	WP_041669240.1	ABC_transporter_ATP-binding_protein_[Acetobacterium_woodii]	25.9	224	159	6	2	221	5	225	5.10E-13	71.2
WP_014766888.1	ABC_transporter_ATP-binding_protein_[Desulfurococcus_amylolyticus]	WP_000939375.1	MULTISPECIES:_taurine_import_ATP-binding_protein_TauB_[Proteobacteria]	27.2	217	136	6	2	208	1	205	5.10E-13	71.2
WP_014766888.1	ABC_transporter_ATP-binding_protein_[Desulfurococcus_amylolyticus]	WP_011012614.1	ABC_transporter_ATP-binding_protein_[Pyrococcus_furiosus]	27.6	181	119	6	2	181	1	170	5.10E-13	71.2
WP_014766888.1	ABC_transporter_ATP-binding_protein_[Desulfurococcus_amylolyticus]	WP_014354433.1	ABC_transporter_ATP-binding_protein_[Acetobacterium_woodii]	26.3	232	156	9	19	241	19	244	6.70E-13	70.9
WP_014766888.1	ABC_transporter_ATP-binding_protein_[Desulfurococcus_amylolyticus]	WP_001256201.1	MULTISPECIES:_multidrug_resistance-like_ATP-binding_protein_MdlB_[Proteobacteria]	25	252	173	5	3	244	341	586	6.70E-13	70.9
WP_014766888.1	ABC_transporter_ATP-binding_protein_[Desulfurococcus_amylolyticus]	WP_011011791.1	ribosome_biogenesis/translation_initiation_ATPase_RLI_[Pyrococcus_furiosus]	30.8	185	105	6	25	204	360	526	6.70E-13	70.9
WP_014766888.1	ABC_transporter_ATP-binding_protein_[Desulfurococcus_amylolyticus]	WP_011012842.1	ABC_transporter_ATP-binding_protein_[Pyrococcus_furiosus]	28.4	215	148	4	3	211	4	218	6.70E-13	70.9
WP_014766888.1	ABC_transporter_ATP-binding_protein_[Desulfurococcus_amylolyticus]	WP_014835273.1	ABC_transporter_ATP-binding_protein_[Pyrococcus_furiosus]	24.1	216	160	3	19	230	17	232	6.70E-13	70.9
WP_014766888.1	ABC_transporter_ATP-binding_protein_[Desulfurococcus_amylolyticus]	WP_014357182.1	energy-coupling_factor_transporter_ATPase_[Acetobacterium_woodii]	22.2	248	169	6	1	229	1	243	8.80E-13	70.5
WP_014766888.1	ABC_transporter_ATP-binding_protein_[Desulfurococcus_amylolyticus]	WP_011305336.1	ABC_transporter_ATP-binding_protein_[Methanosarcina_barkeri]	27.2	261	171	8	2	247	19	275	8.80E-13	70.5
WP_014766888.1	ABC_transporter_ATP-binding_protein_[Desulfurococcus_amylolyticus]	WP_011011475.1	ABC_transporter_ATP-binding_protein_[Pyrococcus_furiosus]	27.3	242	154	9	2	222	1	241	8.80E-13	70.5
WP_014766888.1	ABC_transporter_ATP-binding_protein_[Desulfurococcus_amylolyticus]	WP_011012354.1	ABC_transporter_ATP-binding_protein_[Pyrococcus_furiosus]	27.3	242	154	9	2	222	1	241	8.80E-13	70.5
WP_014766888.1	ABC_transporter_ATP-binding_protein_[Desulfurococcus_amylolyticus]	WP_014354979.1	amino_acid_ABC_transporter_ATP-binding_protein_[Acetobacterium_woodii]	30.6	209	134	6	21	222	22	226	1.10E-12	70.1
WP_014766888.1	ABC_transporter_ATP-binding_protein_[Desulfurococcus_amylolyticus]	WP_001272991.1	MULTISPECIES:_L-cystine_ABC_transporter_ATP-binding_protein_YecC_[Enterobacteriaceae]	28	225	147	7	3	214	4	226	1.10E-12	70.1
WP_014766888.1	ABC_transporter_ATP-binding_protein_[Desulfurococcus_amylolyticus]	WP_048103424.1	ABC_transporter_ATP-binding_protein_[Methanosarcina_barkeri]	30	203	130	6	16	210	25	223	1.10E-12	70.1
WP_014766888.1	ABC_transporter_ATP-binding_protein_[Desulfurococcus_amylolyticus]	WP_049685792.1	energy-coupling_factor_transporter_ATPase_[Thermoanaerobacter_kivui]	25.1	247	161	8	1	229	1	241	1.10E-12	70.1
WP_014766888.1	ABC_transporter_ATP-binding_protein_[Desulfurococcus_amylolyticus]	WP_012571489.1	Fe-S_cluster_assembly_ATPase_SufC_[Thermococcus_onnurineus]	27.7	191	119	8	14	190	12	197	1.10E-12	70.1
WP_014766888.1	ABC_transporter_ATP-binding_protein_[Desulfurococcus_amylolyticus]	WP_014767040.1	ABC_transporter_ATP-binding_protein_[Desulfurococcus_amylolyticus]	26.8	224	153	6	19	235	18	237	1.50E-12	69.7
WP_014766888.1	ABC_transporter_ATP-binding_protein_[Desulfurococcus_amylolyticus]	WP_011012559.1	ABC_transporter_ATP-binding_protein_[Pyrococcus_furiosus]	26.8	224	154	5	9	222	23	246	1.50E-12	69.7
WP_014766888.1	ABC_transporter_ATP-binding_protein_[Desulfurococcus_amylolyticus]	WP_012571811.1	Fe-S_cluster_assembly_ATPase_SufC_[Thermococcus_onnurineus]	28.4	225	146	10	2	214	1	222	1.50E-12	69.7
WP_014766888.1	ABC_transporter_ATP-binding_protein_[Desulfurococcus_amylolyticus]	WP_014354539.1	ABC_transporter_ATP-binding_protein_[Acetobacterium_woodii]	28.1	203	137	6	16	211	20	220	2.00E-12	69.3
WP_014766888.1	ABC_transporter_ATP-binding_protein_[Desulfurococcus_amylolyticus]	WP_014355263.1	ABC_transporter_ATP-binding_protein_[Acetobacterium_woodii]	25.8	240	167	4	3	234	338	574	2.00E-12	69.3
WP_014766888.1	ABC_transporter_ATP-binding_protein_[Desulfurococcus_amylolyticus]	WP_011306768.1	phosphate_ABC_transporter_ATP-binding_protein_[Methanosarcina_barkeri]	25	232	161	4	3	222	13	243	2.00E-12	69.3
WP_014766888.1	ABC_transporter_ATP-binding_protein_[Desulfurococcus_amylolyticus]	WP_011305631.1	ABC_transporter_ATP-binding_protein_[Methanosarcina_barkeri]	24.1	237	149	8	17	242	23	239	2.50E-12	68.9
WP_014766888.1	ABC_transporter_ATP-binding_protein_[Desulfurococcus_amylolyticus]	WP_011011393.1	ABC_transporter_ATP-binding_protein_[Pyrococcus_furiosus]	26	200	144	4	23	219	24	222	2.50E-12	68.9
WP_014766888.1	ABC_transporter_ATP-binding_protein_[Desulfurococcus_amylolyticus]	WP_014355262.1	ABC_transporter_ATP-binding_protein_[Acetobacterium_woodii]	26.4	242	156	6	3	230	345	578	3.30E-12	68.6
WP_014766888.1	ABC_transporter_ATP-binding_protein_[Desulfurococcus_amylolyticus]	WP_014355800.1	ABC_transporter_ATP-binding_protein_[Acetobacterium_woodii]	23.6	246	145	7	2	228	9	230	3.30E-12	68.6
WP_014766888.1	ABC_transporter_ATP-binding_protein_[Desulfurococcus_amylolyticus]	WP_000531594.1	MULTISPECIES:_Fe3+/spermidine/putrescine_ABC_transporter_ATP-binding_protein_[Enterobacteriaceae]	27.2	217	140	6	15	221	29	237	3.30E-12	68.6
WP_014766888.1	ABC_transporter_ATP-binding_protein_[Desulfurococcus_amylolyticus]	WP_011305735.1	methyl_coenzyme_M_reductase_system,_component_A2_[Methanosarcina_barkeri]	24.5	233	145	5	14	223	301	525	3.30E-12	68.6
WP_014766888.1	ABC_transporter_ATP-binding_protein_[Desulfurococcus_amylolyticus]	WP_011305948.1	ABC_transporter_ATP-binding_protein_[Methanosarcina_barkeri]	26.6	214	139	6	19	220	31	238	3.30E-12	68.6
WP_014766888.1	ABC_transporter_ATP-binding_protein_[Desulfurococcus_amylolyticus]	WP_011306756.1	ABC_transporter_ATP-binding_protein_[Methanosarcina_barkeri]	28.6	234	155	6	16	245	359	584	3.30E-12	68.6
WP_014766888.1	ABC_transporter_ATP-binding_protein_[Desulfurococcus_amylolyticus]	WP_011308573.1	ABC_transporter_ATP-binding_protein_[Methanosarcina_barkeri]	26.9	234	146	8	2	214	1	230	3.30E-12	68.6
WP_014766888.1	ABC_transporter_ATP-binding_protein_[Desulfurococcus_amylolyticus]	WP_011011306.1	ABC_transporter_ATP-binding_protein_[Pyrococcus_furiosus]	28.3	237	136	9	2	211	5	234	3.30E-12	68.6
WP_014766888.1	ABC_transporter_ATP-binding_protein_[Desulfurococcus_amylolyticus]	WP_084574225.1	ABC_transporter_ATP-binding_protein_[Thermoanaerobacter_kivui]	25.9	205	143	5	49	246	1	203	3.30E-12	68.6
WP_014766888.1	ABC_transporter_ATP-binding_protein_[Desulfurococcus_amylolyticus]	WP_014767463.1	ABC_transporter_ATP-binding_protein_[Desulfurococcus_amylolyticus]	25.5	220	149	7	16	222	26	243	4.30E-12	68.2
WP_014766888.1	ABC_transporter_ATP-binding_protein_[Desulfurococcus_amylolyticus]	WP_011307009.1	ABC_transporter_ATP-binding_protein_[Methanosarcina_barkeri]	27.3	227	122	7	14	211	25	237	4.30E-12	68.2
WP_014766888.1	ABC_transporter_ATP-binding_protein_[Desulfurococcus_amylolyticus]	WP_000179165.1	MULTISPECIES:_maltose/maltodextrin_import_ATP-binding_protein_MalK_[Proteobacteria]	27.5	193	132	4	23	210	23	212	5.70E-12	67.8
WP_014766888.1	ABC_transporter_ATP-binding_protein_[Desulfurococcus_amylolyticus]	WP_011306012.1	ABC_transporter_ATP-binding_protein_[Methanosarcina_barkeri]	27.5	258	150	9	2	240	4	243	5.70E-12	67.8
WP_014766888.1	ABC_transporter_ATP-binding_protein_[Desulfurococcus_amylolyticus]	WP_014354897.1	ABC_transporter_ATP-binding_protein_[Acetobacterium_woodii]	25.7	214	149	6	19	222	342	555	7.40E-12	67.4
WP_014766888.1	ABC_transporter_ATP-binding_protein_[Desulfurococcus_amylolyticus]	WP_014354903.1	ABC_transporter_ATP-binding_protein_[Acetobacterium_woodii]	24.7	239	168	7	17	248	16	249	7.40E-12	67.4
WP_014766888.1	ABC_transporter_ATP-binding_protein_[Desulfurococcus_amylolyticus]	WP_014356662.1	ABC_transporter_ATP-binding_protein_[Acetobacterium_woodii]	25.9	239	155	8	2	230	3	229	7.40E-12	67.4
WP_014766888.1	ABC_transporter_ATP-binding_protein_[Desulfurococcus_amylolyticus]	WP_014357254.1	ABC_transporter_ATP-binding_protein_[Acetobacterium_woodii]	25.7	218	152	5	2	210	3	219	7.40E-12	67.4
WP_014766888.1	ABC_transporter_ATP-binding_protein_[Desulfurococcus_amylolyticus]	WP_000053099.1	MULTISPECIES:_ABC_transporter_ATP-binding_protein_[Proteobacteria]	28.8	250	135	8	19	234	19	259	9.70E-12	67
WP_014766888.1	ABC_transporter_ATP-binding_protein_[Desulfurococcus_amylolyticus]	WP_000220396.1	MULTISPECIES:_ABC_transporter_ATPase_[Proteobacteria]	27.3	231	132	8	14	230	15	223	9.70E-12	67
WP_014766888.1	ABC_transporter_ATP-binding_protein_[Desulfurococcus_amylolyticus]	WP_011306549.1	ABC_transporter_ATP-binding_protein_[Methanosarcina_barkeri]	27	200	138	3	27	219	43	241	9.70E-12	67
WP_014766888.1	ABC_transporter_ATP-binding_protein_[Desulfurococcus_amylolyticus]	WP_014354526.1	ABC_transporter_ATP-binding_protein_[Acetobacterium_woodii]	24.2	207	150	6	7	211	7	208	1.30E-11	66.6
WP_014766888.1	ABC_transporter_ATP-binding_protein_[Desulfurococcus_amylolyticus]	WP_014355433.1	sulfate_transporter_[Acetobacterium_woodii]	27	200	132	4	19	210	20	213	1.30E-11	66.6
WP_014766888.1	ABC_transporter_ATP-binding_protein_[Desulfurococcus_amylolyticus]	WP_014356369.1	ABC_transporter_ATP-binding_protein_[Acetobacterium_woodii]	26.6	207	138	4	19	211	22	228	1.30E-11	66.6
WP_014766888.1	ABC_transporter_ATP-binding_protein_[Desulfurococcus_amylolyticus]	WP_000438245.1	MULTISPECIES:_phospholipid_ABC_transporter_ATP-binding_protein_MlaF_[Proteobacteria]	26.2	229	150	7	10	224	14	237	1.30E-11	66.6
WP_014766888.1	ABC_transporter_ATP-binding_protein_[Desulfurococcus_amylolyticus]	WP_011307008.1	ABC_transporter_ATP-binding_protein_[Methanosarcina_barkeri]	28.1	228	145	6	2	211	3	229	1.30E-11	66.6
WP_014766888.1	ABC_transporter_ATP-binding_protein_[Desulfurococcus_amylolyticus]	WP_048103066.1	ABC_transporter_ATP-binding_protein_[Methanosarcina_barkeri]	26.2	225	136	8	16	220	336	550	1.30E-11	66.6
WP_014766888.1	ABC_transporter_ATP-binding_protein_[Desulfurococcus_amylolyticus]	WP_049685614.1	cell_division_ATP-binding_protein_FtsE_[Thermoanaerobacter_kivui]	22.2	216	162	4	2	211	1	216	1.30E-11	66.6
WP_014766888.1	ABC_transporter_ATP-binding_protein_[Desulfurococcus_amylolyticus]	WP_049685966.1	ABC_transporter_ATP-binding_protein_[Thermoanaerobacter_kivui]	24.2	240	171	5	3	234	383	619	1.30E-11	66.6
WP_014766888.1	ABC_transporter_ATP-binding_protein_[Desulfurococcus_amylolyticus]	WP_014767102.1	glycine/betaine_ABC_transporter_[Desulfurococcus_amylolyticus]	29.1	206	125	6	30	218	28	229	1.70E-11	66.2
WP_014766888.1	ABC_transporter_ATP-binding_protein_[Desulfurococcus_amylolyticus]	WP_014767176.1	ABC_transporter_ATP-binding_protein_[Desulfurococcus_amylolyticus]	25.1	255	131	6	16	222	44	286	1.70E-11	66.2
WP_014766888.1	ABC_transporter_ATP-binding_protein_[Desulfurococcus_amylolyticus]	WP_011305615.1	ABC_transporter_ATP-binding_protein_[Methanosarcina_barkeri]	26.7	210	142	6	19	221	23	227	1.70E-11	66.2
WP_014766888.1	ABC_transporter_ATP-binding_protein_[Desulfurococcus_amylolyticus]	WP_012571554.1	ABC_transporter_ATP-binding_protein_[Thermococcus_onnurineus]	28	218	149	6	2	211	6	223	1.70E-11	66.2
WP_014766888.1	ABC_transporter_ATP-binding_protein_[Desulfurococcus_amylolyticus]	WP_012572729.1	ABC_transporter_ATP-binding_protein_[Thermococcus_onnurineus]	24.4	217	143	6	14	211	20	234	1.70E-11	66.2
WP_014766888.1	ABC_transporter_ATP-binding_protein_[Desulfurococcus_amylolyticus]	WP_014354459.1	ABC_transporter_ATP-binding_protein_[Acetobacterium_woodii]	23.8	248	150	8	1	222	3	237	2.20E-11	65.9
WP_014766888.1	ABC_transporter_ATP-binding_protein_[Desulfurococcus_amylolyticus]	WP_014354677.1	ABC_transporter_ATP-binding_protein_[Acetobacterium_woodii]	23.5	217	157	4	30	239	528	742	2.20E-11	65.9
WP_014766888.1	ABC_transporter_ATP-binding_protein_[Desulfurococcus_amylolyticus]	WP_014356610.1	ABC_transporter_ATP-binding_protein_[Acetobacterium_woodii]	27.5	222	136	7	2	210	8	217	2.20E-11	65.9
WP_014766888.1	ABC_transporter_ATP-binding_protein_[Desulfurococcus_amylolyticus]	WP_014766837.1	ABC_transporter_ATP-binding_protein_[Desulfurococcus_amylolyticus]	28.2	238	162	7	12	241	13	249	2.20E-11	65.9
WP_014766888.1	ABC_transporter_ATP-binding_protein_[Desulfurococcus_amylolyticus]	WP_014767220.1	ABC_transporter_ATP-binding_protein_[Desulfurococcus_amylolyticus]	24.2	223	149	7	12	224	13	225	2.20E-11	65.9
WP_014766888.1	ABC_transporter_ATP-binding_protein_[Desulfurococcus_amylolyticus]	WP_013149835.1	MULTISPECIES:_ABC_transporter_ATP-binding_protein_[Thermoanaerobacter]	23.1	225	156	6	1	220	4	216	2.20E-11	65.9
WP_014766888.1	ABC_transporter_ATP-binding_protein_[Desulfurococcus_amylolyticus]	WP_049684687.1	ABC_transporter_ATP-binding_protein_[Thermoanaerobacter_kivui]	27.7	235	141	8	12	222	20	249	2.20E-11	65.9
WP_014766888.1	ABC_transporter_ATP-binding_protein_[Desulfurococcus_amylolyticus]	WP_014354441.1	ABC_transporter_ATP-binding_protein_[Acetobacterium_woodii]	22.2	221	158	4	16	222	24	244	2.80E-11	65.5
WP_014766888.1	ABC_transporter_ATP-binding_protein_[Desulfurococcus_amylolyticus]	WP_011307798.1	ABC_transporter_ATP-binding_protein_[Methanosarcina_barkeri]	25.3	257	170	7	2	248	1	245	2.80E-11	65.5
WP_014766888.1	ABC_transporter_ATP-binding_protein_[Desulfurococcus_amylolyticus]	WP_048103379.1	ABC_transporter_ATP-binding_protein_[Methanosarcina_barkeri]	23.2	220	157	6	2	210	30	248	2.80E-11	65.5
WP_014766888.1	ABC_transporter_ATP-binding_protein_[Desulfurococcus_amylolyticus]	WP_011012890.1	ABC_transporter_ATP-binding_protein_[Pyrococcus_furiosus]	26.3	198	126	5	24	210	23	211	2.80E-11	65.5
WP_014766888.1	ABC_transporter_ATP-binding_protein_[Desulfurococcus_amylolyticus]	WP_006569182.1	MULTISPECIES:_ABC_transporter_ATP-binding_protein_[Thermoanaerobacter]	24.4	217	150	6	11	221	12	220	2.80E-11	65.5
WP_014766888.1	ABC_transporter_ATP-binding_protein_[Desulfurococcus_amylolyticus]	WP_014356037.1	ABC_transporter_ATP-binding_protein_[Acetobacterium_woodii]	26.1	218	140	5	3	213	320	523	3.70E-11	65.1
WP_014766888.1	ABC_transporter_ATP-binding_protein_[Desulfurococcus_amylolyticus]	WP_014356389.1	ABC_transporter_ATP-binding_protein_[Acetobacterium_woodii]	24.7	215	151	6	16	224	36	245	3.70E-11	65.1
WP_014766888.1	ABC_transporter_ATP-binding_protein_[Desulfurococcus_amylolyticus]	WP_000029474.1	vitamin_B12_import_ATP-binding_protein_BtuD_[Escherichia_coli]	25.8	236	162	5	19	246	16	246	3.70E-11	65.1
WP_014766888.1	ABC_transporter_ATP-binding_protein_[Desulfurococcus_amylolyticus]	WP_000110948.1	oligopeptide_transport_ATP-binding_protein_OppD_[Escherichia_coli]	25.2	218	146	5	14	214	34	251	3.70E-11	65.1
WP_014766888.1	ABC_transporter_ATP-binding_protein_[Desulfurococcus_amylolyticus]	WP_000173631.1	MULTISPECIES:_nickel_import_ATP-binding_protein_NikE_[Proteobacteria]	27	204	138	5	19	211	28	231	3.70E-11	65.1
WP_014766888.1	ABC_transporter_ATP-binding_protein_[Desulfurococcus_amylolyticus]	WP_014355303.1	amino_acid_ABC_transporter_ATP-binding_protein_[Acetobacterium_woodii]	28.5	207	137	5	19	214	19	225	4.80E-11	64.7
WP_014766888.1	ABC_transporter_ATP-binding_protein_[Desulfurococcus_amylolyticus]	WP_041669146.1	ABC_transporter_ATP-binding_protein_[Acetobacterium_woodii]	27.2	206	137	6	2	196	3	206	4.80E-11	64.7
WP_014766888.1	ABC_transporter_ATP-binding_protein_[Desulfurococcus_amylolyticus]	WP_041671527.1	energy-coupling_factor_transporter_ATPase_[Acetobacterium_woodii]	24.8	234	165	5	19	244	23	253	4.80E-11	64.7
WP_014766888.1	ABC_transporter_ATP-binding_protein_[Desulfurococcus_amylolyticus]	WP_014356565.1	ABC_transporter_ATP-binding_protein_[Acetobacterium_woodii]	25	240	163	7	2	231	1	233	6.30E-11	64.3
WP_014766888.1	ABC_transporter_ATP-binding_protein_[Desulfurococcus_amylolyticus]	WP_014356685.1	ABC_transporter_ATP-binding_protein_[Acetobacterium_woodii]	25.9	220	148	7	1	210	1	215	6.30E-11	64.3
WP_014766888.1	ABC_transporter_ATP-binding_protein_[Desulfurococcus_amylolyticus]	WP_014356895.1	cell_division_ATP-binding_protein_FtsE_[Acetobacterium_woodii]	27.4	186	119	6	17	191	17	197	6.30E-11	64.3
WP_014766888.1	ABC_transporter_ATP-binding_protein_[Desulfurococcus_amylolyticus]	WP_000994906.1	oligopeptide_transport_ATP-binding_protein_OppF_[Escherichia_coli]	25.6	219	151	7	16	222	37	255	6.30E-11	64.3
WP_014766888.1	ABC_transporter_ATP-binding_protein_[Desulfurococcus_amylolyticus]	WP_011305705.1	ABC_transporter_ATP-binding_protein_[Methanosarcina_barkeri]	22.9	249	164	5	2	222	1	249	6.30E-11	64.3
WP_014766888.1	ABC_transporter_ATP-binding_protein_[Desulfurococcus_amylolyticus]	WP_011013028.1	daunorubicin_resistance_protein_DrrA_family_ABC_transporter_ATP-binding_protein_[Pyrococcus_furiosus]	25.7	206	146	4	10	211	24	226	6.30E-11	64.3
WP_014766888.1	ABC_transporter_ATP-binding_protein_[Desulfurococcus_amylolyticus]	WP_014356643.1	ABC_transporter_ATP-binding_protein_[Acetobacterium_woodii]	27.3	242	150	10	2	230	1	229	8.20E-11	63.9
WP_014766888.1	ABC_transporter_ATP-binding_protein_[Desulfurococcus_amylolyticus]	WP_014357360.1	ABC_transporter_ATP-binding_protein_[Acetobacterium_woodii]	23.8	240	169	8	2	229	3	240	8.20E-11	63.9
WP_014766888.1	ABC_transporter_ATP-binding_protein_[Desulfurococcus_amylolyticus]	WP_001193409.1	MULTISPECIES:_phosphonates_import_ATP-binding_protein_PhnC_[Proteobacteria]	25.1	231	127	5	17	214	18	235	8.20E-11	63.9
WP_014766889.1	iron_ABC_transporter_permease_[Desulfurococcus_amylolyticus]	WP_014766889.1	iron_ABC_transporter_permease_[Desulfurococcus_amylolyticus]	100	312	0	0	1	312	1	312	9.80E-163	568.9
WP_014766889.1	iron_ABC_transporter_permease_[Desulfurococcus_amylolyticus]	WP_011305544.1	iron_ABC_transporter_permease_[Methanosarcina_barkeri]	34.3	286	174	6	28	307	58	335	2.80E-32	135.6
WP_014766889.1	iron_ABC_transporter_permease_[Desulfurococcus_amylolyticus]	WP_014355417.1	iron_ABC_transporter_permease_[Acetobacterium_woodii]	29.1	306	199	5	14	308	42	340	1.70E-29	126.3
WP_014766889.1	iron_ABC_transporter_permease_[Desulfurococcus_amylolyticus]	WP_012571254.1	iron_ABC_transporter_permease_[Thermococcus_onnurineus]	31.9	282	180	4	31	307	35	309	4.60E-27	118.2
WP_014766889.1	iron_ABC_transporter_permease_[Desulfurococcus_amylolyticus]	WP_049684479.1	iron_ABC_transporter_permease_[Thermoanaerobacter_kivui]	27.7	285	202	3	24	308	45	325	6.00E-27	117.9
WP_014766889.1	iron_ABC_transporter_permease_[Desulfurococcus_amylolyticus]	WP_084574317.1	iron_ABC_transporter_permease_[Thermoanaerobacter_kivui]	28.8	302	202	4	19	310	38	336	1.30E-26	116.7
WP_014766889.1	iron_ABC_transporter_permease_[Desulfurococcus_amylolyticus]	WP_014354432.1	iron_ABC_transporter_permease_[Acetobacterium_woodii]	29.8	272	184	4	31	299	58	325	3.90E-26	115.2
WP_014766889.1	iron_ABC_transporter_permease_[Desulfurococcus_amylolyticus]	WP_014354868.1	iron_ABC_transporter_permease_[Acetobacterium_woodii]	29.8	295	190	7	22	308	64	349	3.90E-26	115.2
WP_014766889.1	iron_ABC_transporter_permease_[Desulfurococcus_amylolyticus]	WP_011307364.1	iron_ABC_transporter_permease_[Methanosarcina_barkeri]	29.5	281	189	6	32	307	82	358	4.30E-25	111.7
WP_014766889.1	iron_ABC_transporter_permease_[Desulfurococcus_amylolyticus]	WP_011307359.1	iron_ABC_transporter_permease_[Methanosarcina_barkeri]	31.7	303	195	6	13	308	58	355	5.60E-25	111.3
WP_014766889.1	iron_ABC_transporter_permease_[Desulfurococcus_amylolyticus]	WP_014354509.1	iron_ABC_transporter_permease_[Acetobacterium_woodii]	31.8	283	179	6	27	303	61	335	2.80E-24	109
WP_014766889.1	iron_ABC_transporter_permease_[Desulfurococcus_amylolyticus]	WP_011011620.1	iron_ABC_transporter_permease_[Pyrococcus_furiosus]	29.6	280	187	6	31	308	55	326	4.70E-24	108.2
WP_014766889.1	iron_ABC_transporter_permease_[Desulfurococcus_amylolyticus]	WP_012571213.1	iron_ABC_transporter_permease_[Thermococcus_onnurineus]	29.1	289	184	6	31	304	56	338	6.20E-24	107.8
WP_014766889.1	iron_ABC_transporter_permease_[Desulfurococcus_amylolyticus]	WP_011307232.1	iron_ABC_transporter_permease_[Methanosarcina_barkeri]	30.4	276	184	5	31	303	65	335	1.10E-23	107.1
WP_014766889.1	iron_ABC_transporter_permease_[Desulfurococcus_amylolyticus]	WP_049685567.1	iron_ABC_transporter_permease_[Thermoanaerobacter_kivui]	29.7	286	185	4	31	303	66	348	4.00E-23	105.1
WP_014766889.1	iron_ABC_transporter_permease_[Desulfurococcus_amylolyticus]	WP_014766875.1	iron_ABC_transporter_permease_[Desulfurococcus_amylolyticus]	29.9	284	183	4	36	306	62	342	6.80E-23	104.4
WP_014766889.1	iron_ABC_transporter_permease_[Desulfurococcus_amylolyticus]	WP_014355450.1	iron_ABC_transporter_permease_[Acetobacterium_woodii]	30	287	179	7	34	303	69	350	8.90E-23	104
WP_014766889.1	iron_ABC_transporter_permease_[Desulfurococcus_amylolyticus]	WP_011305500.1	iron_ABC_transporter_permease_[Methanosarcina_barkeri]	31.1	286	188	4	31	310	64	346	1.20E-22	103.6
WP_014766889.1	iron_ABC_transporter_permease_[Desulfurococcus_amylolyticus]	WP_014354902.1	iron_ABC_transporter_permease_[Acetobacterium_woodii]	27	289	193	4	31	304	74	359	4.10E-20	95.1
WP_014766889.1	iron_ABC_transporter_permease_[Desulfurococcus_amylolyticus]	WP_011306857.1	iron_ABC_transporter_permease_[Methanosarcina_barkeri]	25.4	339	215	7	1	304	16	351	1.20E-19	93.6
WP_014766889.1	iron_ABC_transporter_permease_[Desulfurococcus_amylolyticus]	WP_011307678.1	iron_ABC_transporter_permease_[Methanosarcina_barkeri]	26.8	302	208	5	14	307	47	343	1.20E-19	93.6
WP_014766889.1	iron_ABC_transporter_permease_[Desulfurococcus_amylolyticus]	WP_012572836.1	iron_ABC_transporter_permease_[Thermococcus_onnurineus]	29.9	278	180	10	31	303	72	339	1.60E-19	93.2
WP_014766889.1	iron_ABC_transporter_permease_[Desulfurococcus_amylolyticus]	WP_000016947.1	MULTISPECIES:_ferric_anguibactin_ABC_transporter_permease_[Proteobacteria]	26.3	281	200	3	31	308	55	331	3.50E-19	92
WP_014766889.1	iron_ABC_transporter_permease_[Desulfurococcus_amylolyticus]	WP_000684852.1	MULTISPECIES:_Fe3+_dicitrate_ABC_transporter_permease_[Escherichia]	27.6	279	194	6	31	307	46	318	8.60E-18	87.4
WP_014766889.1	iron_ABC_transporter_permease_[Desulfurococcus_amylolyticus]	WP_014357379.1	corrinoid_ABC_transporter_permease_[Acetobacterium_woodii]	26.1	283	200	3	31	308	61	339	3.30E-17	85.5
WP_014766889.1	iron_ABC_transporter_permease_[Desulfurococcus_amylolyticus]	WP_014835276.1	iron_ABC_transporter_permease_[Pyrococcus_furiosus]	28.3	212	148	3	94	304	129	337	3.60E-16	82
WP_014766889.1	iron_ABC_transporter_permease_[Desulfurococcus_amylolyticus]	WP_000044072.1	iron(3+)-hydroxamate_import_system_permease_FhuB_[Escherichia_coli]	27.7	282	192	7	32	308	386	660	6.20E-16	81.3
WP_014766889.1	iron_ABC_transporter_permease_[Desulfurococcus_amylolyticus]	WP_000640988.1	MULTISPECIES:_ferric_anguibactin_ABC_transporter_permease_[Proteobacteria]	26.5	275	197	3	35	308	58	328	6.20E-16	81.3
WP_014766889.1	iron_ABC_transporter_permease_[Desulfurococcus_amylolyticus]	WP_000125187.1	MULTISPECIES:_Fe3+_dicitrate_ABC_transporter_permease_[Proteobacteria]	27.8	281	194	5	31	306	55	331	8.10E-16	80.9
WP_014766889.1	iron_ABC_transporter_permease_[Desulfurococcus_amylolyticus]	WP_000956528.1	MULTISPECIES:_vitamin_B12_import_system_permease_BtuC_[Proteobacteria]	27.4	281	194	7	32	308	52	326	1.40E-15	80.1
WP_014766889.1	iron_ABC_transporter_permease_[Desulfurococcus_amylolyticus]	WP_012572386.1	iron_ABC_transporter_permease_[Thermococcus_onnurineus]	26.1	280	197	6	31	308	62	333	4.00E-15	78.6
WP_014766889.1	iron_ABC_transporter_permease_[Desulfurococcus_amylolyticus]	WP_011306189.1	iron_ABC_transporter_permease_[Methanosarcina_barkeri]	25.2	302	215	7	14	311	62	356	4.40E-14	75.1
WP_014766890.1	iron_ABC_transporter_substrate-binding_protein_[Desulfurococcus_amylolyticus]	WP_014766890.1	iron_ABC_transporter_substrate-binding_protein_[Desulfurococcus_amylolyticus]	100	343	0	0	1	343	1	343	4.20E-175	610.1
WP_014766890.1	iron_ABC_transporter_substrate-binding_protein_[Desulfurococcus_amylolyticus]	WP_011012915.1	ABC_transporter_substrate-binding_protein_[Pyrococcus_furiosus]	28.3	279	176	9	24	296	63	323	2.60E-23	105.9
WP_014766890.1	iron_ABC_transporter_substrate-binding_protein_[Desulfurococcus_amylolyticus]	WP_012571505.1	vitamin_B12_transporter_[Thermococcus_onnurineus]	27.1	280	179	10	27	300	71	331	1.30E-19	93.6
WP_014766890.1	iron_ABC_transporter_substrate-binding_protein_[Desulfurococcus_amylolyticus]	WP_049684478.1	ABC_transporter_substrate-binding_protein_[Thermoanaerobacter_kivui]	26.4	280	180	8	29	300	50	311	3.30E-18	89
WP_014766890.1	iron_ABC_transporter_substrate-binding_protein_[Desulfurococcus_amylolyticus]	WP_014357380.1	ABC_transporter_substrate-binding_protein_[Acetobacterium_woodii]	25.2	286	183	10	18	290	29	296	2.40E-13	72.8
WP_014766891.1	hypothetical_protein_[Desulfurococcus_amylolyticus]	WP_014766891.1	hypothetical_protein_[Desulfurococcus_amylolyticus]	100	198	0	0	1	198	1	198	2.70E-105	377.5
WP_014766892.1	cysteine_hydrolase_[Desulfurococcus_amylolyticus]	WP_014766892.1	cysteine_hydrolase_[Desulfurococcus_amylolyticus]	100	181	0	0	1	181	1	181	7.80E-104	372.5
WP_014766892.1	cysteine_hydrolase_[Desulfurococcus_amylolyticus]	WP_001007138.1	MULTISPECIES:_enterobactin_synthase_component_B_[Proteobacteria]	30.7	179	118	3	2	175	30	207	6.50E-18	87
WP_014766892.1	cysteine_hydrolase_[Desulfurococcus_amylolyticus]	WP_011012244.1	nicotinamidase_[Pyrococcus_furiosus]	32.4	170	100	4	4	161	5	171	8.60E-18	86.7
WP_014766892.1	cysteine_hydrolase_[Desulfurococcus_amylolyticus]	WP_012570973.1	nicotinamidase_[Thermococcus_onnurineus]	33.3	171	97	5	4	161	5	171	1.10E-17	86.3
WP_014766892.1	cysteine_hydrolase_[Desulfurococcus_amylolyticus]	WP_001393558.1	MULTISPECIES:_peroxyureidoacrylate/ureidoacrylate_amidohydrolase_RutB_[Proteobacteria]	47.9	71	37	0	74	144	117	187	2.40E-12	68.6
WP_014766892.1	cysteine_hydrolase_[Desulfurococcus_amylolyticus]	WP_011308223.1	hydrolase_[Methanosarcina_barkeri]	29	183	117	4	2	176	10	187	2.40E-12	68.6
WP_014766893.1	Glu/Leu/Phe/Val_dehydrogenase_[Desulfurococcus_amylolyticus]	WP_014766893.1	Glu/Leu/Phe/Val_dehydrogenase_[Desulfurococcus_amylolyticus]	100	426	0	0	1	426	1	426	2.80E-253	870.2
WP_014766893.1	Glu/Leu/Phe/Val_dehydrogenase_[Desulfurococcus_amylolyticus]	WP_011012748.1	glutamate_dehydrogenase_[Pyrococcus_furiosus]	47.1	425	213	8	7	426	1	418	1.10E-108	389.8
WP_014766893.1	Glu/Leu/Phe/Val_dehydrogenase_[Desulfurococcus_amylolyticus]	WP_012571115.1	Glu/Leu/Phe/Val_dehydrogenase_[Thermococcus_onnurineus]	46.8	423	216	6	7	426	1	417	2.50E-108	388.7
WP_014766893.1	Glu/Leu/Phe/Val_dehydrogenase_[Desulfurococcus_amylolyticus]	WP_011307874.1	Glu/Leu/Phe/Val_dehydrogenase_[Methanosarcina_barkeri]	47.1	410	208	5	18	424	16	419	4.80E-96	347.8
WP_014766893.1	Glu/Leu/Phe/Val_dehydrogenase_[Desulfurococcus_amylolyticus]	WP_014354784.1	Glu/Leu/Phe/Val_dehydrogenase_[Acetobacterium_woodii]	40.3	414	244	2	11	424	6	416	1.70E-88	322.8
WP_014766893.1	Glu/Leu/Phe/Val_dehydrogenase_[Desulfurococcus_amylolyticus]	WP_000373021.1	MULTISPECIES:_glutamate_dehydrogenase_[Proteobacteria]	33.5	358	230	3	34	384	50	406	1.80E-50	196.4
WP_014766893.1	Glu/Leu/Phe/Val_dehydrogenase_[Desulfurococcus_amylolyticus]	WP_049685719.1	Glu/Leu/Phe/Val_dehydrogenase_[Thermoanaerobacter_kivui]	29.5	295	163	11	68	355	32	288	1.30E-19	94
WP_014766894.1	DUF504_domain-containing_protein_[Desulfurococcus_amylolyticus]	WP_014766894.1	DUF504_domain-containing_protein_[Desulfurococcus_amylolyticus]	100	85	0	0	1	85	1	85	1.30E-45	177.9
WP_014766895.1	hypothetical_protein_[Desulfurococcus_amylolyticus]	WP_014766895.1	hypothetical_protein_[Desulfurococcus_amylolyticus]	100	80	0	0	1	80	1	80	5.80E-35	142.5
WP_014766897.1	orotidine_5'-phosphate_decarboxylase_[Desulfurococcus_amylolyticus]	WP_014766897.1	orotidine_5'-phosphate_decarboxylase_[Desulfurococcus_amylolyticus]	100	216	0	0	1	216	1	216	9.00E-115	409.1
WP_014766897.1	orotidine_5'-phosphate_decarboxylase_[Desulfurococcus_amylolyticus]	WP_012571293.1	3-hexulose-6-phosphate_synthase_[Thermococcus_onnurineus]	39	213	116	4	4	212	2	204	8.60E-33	136.7
WP_014766897.1	orotidine_5'-phosphate_decarboxylase_[Desulfurococcus_amylolyticus]	WP_085983078.1	bifunctional_hexulose-6-phosphate_synthase/ribonuclease_regulator_[Methanosarcina_barkeri]	39	213	120	5	1	211	1	205	2.80E-31	131.7
WP_014766897.1	orotidine_5'-phosphate_decarboxylase_[Desulfurococcus_amylolyticus]	WP_011305956.1	3-hexulose-6-phosphate_synthase_[Methanosarcina_barkeri]	29.1	213	142	5	5	216	175	379	9.20E-19	90.1
WP_014766898.1	tryptophan--tRNA_ligase_[Desulfurococcus_amylolyticus]	WP_014766898.1	tryptophan--tRNA_ligase_[Desulfurococcus_amylolyticus]	100	368	0	0	1	368	1	368	1.90E-218	754.2
WP_014766898.1	tryptophan--tRNA_ligase_[Desulfurococcus_amylolyticus]	WP_011306381.1	tryptophan--tRNA_ligase_[Methanosarcina_barkeri]	34.9	458	187	6	1	349	1	456	9.40E-72	266.9
WP_014766898.1	tryptophan--tRNA_ligase_[Desulfurococcus_amylolyticus]	WP_012572628.1	tryptophan--tRNA_ligase_[Thermococcus_onnurineus]	36.5	373	211	10	4	365	5	362	4.70E-55	211.5
WP_014766898.1	tryptophan--tRNA_ligase_[Desulfurococcus_amylolyticus]	WP_011011356.1	tryptophan--tRNA_ligase_[Pyrococcus_furiosus]	34	374	219	11	4	365	6	363	1.70E-49	193
WP_014766898.1	tryptophan--tRNA_ligase_[Desulfurococcus_amylolyticus]	WP_014768098.1	tyrosine--tRNA_ligase_[Desulfurococcus_amylolyticus]	26	334	192	11	71	364	38	356	9.90E-13	70.9
WP_014766898.1	tryptophan--tRNA_ligase_[Desulfurococcus_amylolyticus]	WP_011306733.1	tyrosine--tRNA_ligase_[Methanosarcina_barkeri]	23.5	221	161	3	58	276	22	236	1.90E-11	66.6
WP_014766899.1	glutamine--fructose-6-phosphate_transaminase_(isomerizing)_[Desulfurococcus_amylolyticus]	WP_014766899.1	glutamine--fructose-6-phosphate_transaminase_(isomerizing)_[Desulfurococcus_amylolyticus]	100	604	0	0	1	604	1	604	0.00E+00	1173.3
WP_014766899.1	glutamine--fructose-6-phosphate_transaminase_(isomerizing)_[Desulfurococcus_amylolyticus]	WP_012571734.1	glutamine--fructose-6-phosphate_transaminase_(isomerizing)_[Thermococcus_onnurineus]	34.5	614	377	10	1	603	1	600	5.40E-93	338.2
WP_014766899.1	glutamine--fructose-6-phosphate_transaminase_(isomerizing)_[Desulfurococcus_amylolyticus]	WP_011011270.1	glutamine--fructose-6-phosphate_aminotransferase_[Pyrococcus_furiosus]	34.7	600	360	10	17	603	16	596	4.60E-92	335.1
WP_014766899.1	glutamine--fructose-6-phosphate_transaminase_(isomerizing)_[Desulfurococcus_amylolyticus]	WP_014766841.1	glutamine--fructose-6-phosphate_transaminase_(isomerizing)_[Desulfurococcus_amylolyticus]	33.8	600	373	11	18	603	21	610	5.50E-85	311.6
WP_014766899.1	glutamine--fructose-6-phosphate_transaminase_(isomerizing)_[Desulfurococcus_amylolyticus]	WP_014356751.1	glutamine--fructose-6-phosphate_transaminase_(isomerizing)_[Acetobacterium_woodii]	31.7	625	385	15	1	603	1	605	2.60E-79	292.7
WP_014766899.1	glutamine--fructose-6-phosphate_transaminase_(isomerizing)_[Desulfurococcus_amylolyticus]	WP_049685709.1	glutamine--fructose-6-phosphate_transaminase_(isomerizing)_[Thermoanaerobacter_kivui]	32.4	608	373	12	17	603	16	606	3.40E-79	292.4
WP_014766899.1	glutamine--fructose-6-phosphate_transaminase_(isomerizing)_[Desulfurococcus_amylolyticus]	WP_011307002.1	glutamine--fructose-6-phosphate_transaminase_(isomerizing)_[Methanosarcina_barkeri]	32.5	610	379	13	17	603	16	615	1.60E-76	283.5
WP_014766899.1	glutamine--fructose-6-phosphate_transaminase_(isomerizing)_[Desulfurococcus_amylolyticus]	WP_000334099.1	MULTISPECIES:_glutamine--fructose-6-phosphate_aminotransferase_[Proteobacteria]	32	618	394	17	1	603	1	607	2.40E-72	269.6
WP_014766899.1	glutamine--fructose-6-phosphate_transaminase_(isomerizing)_[Desulfurococcus_amylolyticus]	WP_049684668.1	amidophosphoribosyltransferase_[Thermoanaerobacter_kivui]	30.4	217	144	4	3	216	12	224	5.20E-19	92.4
WP_014766899.1	glutamine--fructose-6-phosphate_transaminase_(isomerizing)_[Desulfurococcus_amylolyticus]	WP_048059071.1	amidophosphoribosyltransferase_[Pyrococcus_furiosus]	31.5	146	97	3	22	167	23	165	4.70E-12	69.3
WP_014766900.1	GTP_cyclohydrolase_[Desulfurococcus_amylolyticus]	WP_014766900.1	GTP_cyclohydrolase_[Desulfurococcus_amylolyticus]	100	227	0	0	1	227	1	227	4.10E-126	446.8
WP_014766902.1	hypothetical_protein_[Desulfurococcus_amylolyticus]	WP_014766902.1	hypothetical_protein_[Desulfurococcus_amylolyticus]	100	99	0	0	1	99	1	99	8.40E-52	198.7
WP_014766903.1	hypothetical_protein_[Desulfurococcus_amylolyticus]	WP_014766903.1	hypothetical_protein_[Desulfurococcus_amylolyticus]	100	207	0	0	1	207	1	207	3.00E-107	384
WP_014766904.1	hypothetical_protein_[Desulfurococcus_amylolyticus]	WP_014766904.1	hypothetical_protein_[Desulfurococcus_amylolyticus]	100	177	0	0	1	177	1	177	5.10E-92	333.2
WP_014766905.1	AIR_synthase_[Desulfurococcus_amylolyticus]	WP_014766905.1	AIR_synthase_[Desulfurococcus_amylolyticus]	100	331	0	0	1	331	1	331	4.50E-190	659.8
WP_014766905.1	AIR_synthase_[Desulfurococcus_amylolyticus]	WP_014835445.1	hydrogenase_[Pyrococcus_furiosus]	35.8	282	181	0	26	307	27	308	8.20E-51	197.2
WP_014766905.1	AIR_synthase_[Desulfurococcus_amylolyticus]	WP_012571696.1	hydrogenase_[Thermococcus_onnurineus]	34.1	299	191	4	33	328	34	329	3.60E-46	181.8
WP_014766905.1	AIR_synthase_[Desulfurococcus_amylolyticus]	WP_049685345.1	AIR_synthase_[Thermoanaerobacter_kivui]	32.5	329	209	7	3	326	2	322	3.00E-45	178.7
WP_014766905.1	AIR_synthase_[Desulfurococcus_amylolyticus]	WP_012571612.1	hydrogenase_assembly_protein_HupF_[Thermococcus_onnurineus]	29.3	307	212	4	23	326	25	329	1.30E-32	136.7
WP_014766905.1	AIR_synthase_[Desulfurococcus_amylolyticus]	WP_014835178.1	hydrogenase_expression/formation_protein_HypE_[Pyrococcus_furiosus]	28	293	195	6	28	311	34	319	1.30E-19	93.6
WP_014766905.1	AIR_synthase_[Desulfurococcus_amylolyticus]	WP_049684340.1	hydrogenase_expression/formation_protein_HypE_[Thermoanaerobacter_kivui]	27.4	277	175	8	34	297	36	299	7.00E-18	87.8
WP_014766905.1	AIR_synthase_[Desulfurococcus_amylolyticus]	WP_011306839.1	hydrogenase_expression/formation_protein_HypE_[Methanosarcina_barkeri]	25.4	272	162	6	61	311	79	330	3.50E-17	85.5
WP_014766905.1	AIR_synthase_[Desulfurococcus_amylolyticus]	WP_012571245.1	hydrogenase_expression/formation_protein_HypE_[Thermococcus_onnurineus]	25.4	287	198	7	34	311	40	319	3.90E-16	82
WP_014766906.1	hypothetical_protein_[Desulfurococcus_amylolyticus]	WP_014766906.1	hypothetical_protein_[Desulfurococcus_amylolyticus]	100	91	0	0	1	91	1	91	1.30E-22	101.7
WP_014766907.1	TatD_family_hydrolase_[Desulfurococcus_amylolyticus]	WP_014766907.1	TatD_family_hydrolase_[Desulfurococcus_amylolyticus]	100	281	0	0	1	281	1	281	4.00E-163	570.1
WP_014766907.1	TatD_family_hydrolase_[Desulfurococcus_amylolyticus]	WP_014835275.1	metal-dependent_hydrolase_[Pyrococcus_furiosus]	30.7	283	186	6	1	279	1	277	3.20E-27	118.6
WP_014766907.1	TatD_family_hydrolase_[Desulfurococcus_amylolyticus]	WP_012571007.1	metal-dependent_hydrolase_[Thermococcus_onnurineus]	30.4	283	187	8	1	279	1	277	1.70E-25	112.8
WP_014766907.1	TatD_family_hydrolase_[Desulfurococcus_amylolyticus]	WP_011305653.1	metal-dependent_hydrolase_[Methanosarcina_barkeri]	30.6	278	182	8	4	279	8	276	1.40E-22	103.2
WP_014766909.1	hypothetical_protein_[Desulfurococcus_amylolyticus]	WP_014766909.1	hypothetical_protein_[Desulfurococcus_amylolyticus]	100	143	0	0	1	143	1	143	1.70E-74	274.6
WP_014766910.1	NAD+_synthase_[Desulfurococcus_amylolyticus]	WP_014766910.1	NAD+_synthase_[Desulfurococcus_amylolyticus]	100	280	0	0	1	280	1	280	2.90E-158	553.9
WP_014766910.1	NAD+_synthase_[Desulfurococcus_amylolyticus]	WP_048103327.1	NAD+_synthase_[Methanosarcina_barkeri]	42.2	251	143	2	19	268	4	253	4.70E-55	211.1
WP_014766910.1	NAD+_synthase_[Desulfurococcus_amylolyticus]	WP_012572732.1	NAD+_synthase_[Thermococcus_onnurineus]	40.5	252	143	3	15	265	3	248	1.40E-48	189.5
WP_014766910.1	NAD+_synthase_[Desulfurococcus_amylolyticus]	WP_011011210.1	NAD(+)_synthetase_[Pyrococcus_furiosus]	38.2	254	147	4	18	270	6	250	7.40E-45	177.2
WP_014766910.1	NAD+_synthase_[Desulfurococcus_amylolyticus]	WP_049684717.1	NAD+_synthase_[Thermoanaerobacter_kivui]	32.6	242	153	5	29	263	278	516	2.60E-29	125.6
WP_014766910.1	NAD+_synthase_[Desulfurococcus_amylolyticus]	WP_011305308.1	NAD(+)_synthase_[Methanosarcina_barkeri]	27.6	286	150	6	21	251	22	305	1.70E-25	112.8
WP_014766910.1	NAD+_synthase_[Desulfurococcus_amylolyticus]	WP_000175026.1	MULTISPECIES:_NAD(+)_synthetase_[Proteobacteria]	26.2	263	156	8	23	267	24	266	2.90E-17	85.5
WP_014766910.1	NAD+_synthase_[Desulfurococcus_amylolyticus]	WP_014357304.1	NAD(+)_synthase_[Acetobacterium_woodii]	28.7	223	134	6	37	236	350	570	8.30E-12	67.4
WP_014766911.1	TIGR00296_family_protein_[Desulfurococcus_amylolyticus]	WP_014766911.1	TIGR00296_family_protein_[Desulfurococcus_amylolyticus]	100	229	0	0	1	229	1	229	1.10E-123	438.7
WP_014766911.1	TIGR00296_family_protein_[Desulfurococcus_amylolyticus]	WP_012572928.1	TIGR00296_family_protein_[Thermococcus_onnurineus]	41.9	203	111	4	12	212	7	204	3.50E-40	161.4
WP_014766911.1	TIGR00296_family_protein_[Desulfurococcus_amylolyticus]	WP_011013121.1	TIGR00296_family_protein_[Pyrococcus_furiosus]	41.4	203	112	3	12	212	7	204	1.00E-39	159.8
WP_014766911.1	TIGR00296_family_protein_[Desulfurococcus_amylolyticus]	WP_011306794.1	TIGR00296_family_protein_[Methanosarcina_barkeri]	38	208	121	4	9	215	2	202	2.20E-31	132.1
WP_014766912.1	hypothetical_protein_[Desulfurococcus_amylolyticus]	WP_014766912.1	hypothetical_protein_[Desulfurococcus_amylolyticus]	100	182	0	0	1	182	1	182	9.30E-105	375.6
WP_014766912.1	hypothetical_protein_[Desulfurococcus_amylolyticus]	WP_014835177.1	hypothetical_protein_[Pyrococcus_furiosus]	43.8	153	83	2	6	158	2	151	7.50E-30	126.7
WP_014766912.1	hypothetical_protein_[Desulfurococcus_amylolyticus]	WP_012572085.1	hypothetical_protein_[Thermococcus_onnurineus]	45.8	153	76	4	6	156	2	149	6.30E-29	123.6
WP_014766913.1	CBS_domain-containing_protein_[Desulfurococcus_amylolyticus]	WP_014766913.1	CBS_domain-containing_protein_[Desulfurococcus_amylolyticus]	100	277	0	0	1	277	1	277	5.30E-152	533.1
WP_014766913.1	CBS_domain-containing_protein_[Desulfurococcus_amylolyticus]	WP_048103190.1	CBS_domain-containing_protein_[Methanosarcina_barkeri]	23.2	259	186	6	11	268	13	259	4.40E-13	71.6
WP_014766913.1	CBS_domain-containing_protein_[Desulfurococcus_amylolyticus]	WP_011012968.1	CBS_domain-containing_protein_[Pyrococcus_furiosus]	25.1	191	129	4	77	265	1	179	1.70E-12	69.7
WP_014766914.1	CBS_domain-containing_protein_[Desulfurococcus_amylolyticus]	WP_014766914.1	CBS_domain-containing_protein_[Desulfurococcus_amylolyticus]	100	332	0	0	1	332	1	332	9.70E-185	642.1
WP_014766914.1	CBS_domain-containing_protein_[Desulfurococcus_amylolyticus]	WP_011305987.1	CBS_domain-containing_protein_[Methanosarcina_barkeri]	30.9	311	205	6	20	324	24	330	5.90E-33	137.9
WP_014766914.1	CBS_domain-containing_protein_[Desulfurococcus_amylolyticus]	WP_012571318.1	CBS_domain-containing_protein_[Thermococcus_onnurineus]	24.1	216	156	3	113	325	55	265	3.40E-12	68.9
WP_014766914.1	CBS_domain-containing_protein_[Desulfurococcus_amylolyticus]	WP_011011436.1	CBS_domain-containing_protein_[Pyrococcus_furiosus]	28.4	169	106	5	165	331	38	193	4.90E-11	65.1
WP_014766915.1	flavin_reductase_family_protein_[Desulfurococcus_amylolyticus]	WP_014766915.1	flavin_reductase_family_protein_[Desulfurococcus_amylolyticus]	100	166	0	0	1	166	1	166	7.40E-93	335.9
WP_014766915.1	flavin_reductase_family_protein_[Desulfurococcus_amylolyticus]	WP_014354901.1	flavin_reductase_family_protein_[Acetobacterium_woodii]	33.6	113	74	1	30	142	28	139	2.80E-15	78.2
WP_014766915.1	flavin_reductase_family_protein_[Desulfurococcus_amylolyticus]	WP_014356393.1	flavin_reductase_family_protein_[Acetobacterium_woodii]	31.8	132	86	2	12	143	30	157	1.80E-14	75.5
WP_014766915.1	flavin_reductase_family_protein_[Desulfurococcus_amylolyticus]	WP_011011721.1	flavin_reductase_family_protein_[Pyrococcus_furiosus]	31.7	142	90	3	12	152	7	142	4.90E-12	67.4
WP_014766915.1	flavin_reductase_family_protein_[Desulfurococcus_amylolyticus]	WP_012572597.1	flavin_reductase_family_protein_[Thermococcus_onnurineus]	28.7	150	92	3	12	161	7	141	4.90E-12	67.4
WP_014766915.1	flavin_reductase_family_protein_[Desulfurococcus_amylolyticus]	WP_014767924.1	flavin_reductase_[Desulfurococcus_amylolyticus]	34.1	129	75	2	34	162	33	151	5.40E-11	63.9
WP_014766916.1	Lrp/AsnC_family_transcriptional_regulator_[Desulfurococcus_amylolyticus]	WP_014766916.1	Lrp/AsnC_family_transcriptional_regulator_[Desulfurococcus_amylolyticus]	100	152	0	0	1	152	1	152	3.50E-81	297
WP_014766916.1	Lrp/AsnC_family_transcriptional_regulator_[Desulfurococcus_amylolyticus]	WP_048055132.1	Lrp/AsnC_family_transcriptional_regulator_[Thermococcus_onnurineus]	39	146	89	0	6	151	1	146	2.20E-30	128.3
WP_014766916.1	Lrp/AsnC_family_transcriptional_regulator_[Desulfurococcus_amylolyticus]	WP_011012880.1	AsnC_family_transcriptional_regulator_[Pyrococcus_furiosus]	42.4	144	83	0	6	149	3	146	4.10E-29	124
WP_014766916.1	Lrp/AsnC_family_transcriptional_regulator_[Desulfurococcus_amylolyticus]	WP_011012690.1	transcriptional_regulator_[Pyrococcus_furiosus]	39.5	147	89	0	5	151	4	150	4.60E-25	110.5
WP_014766916.1	Lrp/AsnC_family_transcriptional_regulator_[Desulfurococcus_amylolyticus]	WP_012572244.1	Lrp/AsnC_family_transcriptional_regulator_[Thermococcus_onnurineus]	34.2	146	96	0	6	151	5	150	9.70E-23	102.8
WP_014766916.1	Lrp/AsnC_family_transcriptional_regulator_[Desulfurococcus_amylolyticus]	WP_012571440.1	Lrp/AsnC_family_transcriptional_regulator_[Thermococcus_onnurineus]	34.1	135	88	1	6	139	7	141	3.60E-17	84.3
WP_014766916.1	Lrp/AsnC_family_transcriptional_regulator_[Desulfurococcus_amylolyticus]	WP_011012374.1	transcriptional_regulator_[Pyrococcus_furiosus]	34.6	136	88	1	5	139	1	136	6.10E-17	83.6
WP_014766916.1	Lrp/AsnC_family_transcriptional_regulator_[Desulfurococcus_amylolyticus]	WP_041670954.1	Lrp/AsnC_family_transcriptional_regulator_[Acetobacterium_woodii]	35.8	137	85	2	6	142	1	134	1.50E-15	79
WP_014766916.1	Lrp/AsnC_family_transcriptional_regulator_[Desulfurococcus_amylolyticus]	WP_014835095.1	transcriptional_regulator_[Pyrococcus_furiosus]	32.2	149	97	2	3	147	2	150	1.50E-15	79
WP_014766916.1	Lrp/AsnC_family_transcriptional_regulator_[Desulfurococcus_amylolyticus]	WP_012572577.1	Lrp/AsnC_family_transcriptional_regulator_[Thermococcus_onnurineus]	31.5	146	96	2	6	147	5	150	4.10E-13	70.9
WP_014766916.1	Lrp/AsnC_family_transcriptional_regulator_[Desulfurococcus_amylolyticus]	WP_011011166.1	transcriptional_regulator_[Pyrococcus_furiosus]	29.9	144	97	2	6	146	4	146	9.10E-13	69.7
WP_014766916.1	Lrp/AsnC_family_transcriptional_regulator_[Desulfurococcus_amylolyticus]	WP_012571621.1	Lrp/AsnC_family_transcriptional_regulator_[Thermococcus_onnurineus]	38.4	125	67	4	6	122	4	126	2.60E-12	68.2
WP_014766916.1	Lrp/AsnC_family_transcriptional_regulator_[Desulfurococcus_amylolyticus]	WP_011011997.1	transcriptional_regulator_[Pyrococcus_furiosus]	39.8	93	52	3	6	96	6	96	5.90E-12	67
WP_014766916.1	Lrp/AsnC_family_transcriptional_regulator_[Desulfurococcus_amylolyticus]	WP_014356793.1	Lrp/AsnC_family_transcriptional_regulator_[Acetobacterium_woodii]	23.6	148	108	2	6	150	1	146	2.90E-11	64.7
WP_014766917.1	glutamine_synthetase_[Desulfurococcus_amylolyticus]	WP_014766917.1	glutamine_synthetase_[Desulfurococcus_amylolyticus]	100	430	0	0	1	430	1	430	5.30E-252	865.9
WP_014766917.1	glutamine_synthetase_[Desulfurococcus_amylolyticus]	WP_012572734.1	type_I_glutamate--ammonia_ligase_[Thermococcus_onnurineus]	35.5	392	222	9	6	387	21	391	4.80E-59	224.9
WP_014766917.1	glutamine_synthetase_[Desulfurococcus_amylolyticus]	WP_011011567.1	glutamine_synthetase_[Pyrococcus_furiosus]	35	394	221	9	6	387	17	387	3.10E-58	222.2
WP_014766917.1	glutamine_synthetase_[Desulfurococcus_amylolyticus]	WP_049684854.1	type_I_glutamate--ammonia_ligase_[Thermoanaerobacter_kivui]	33.7	398	231	9	6	387	22	402	1.00E-56	217.2
WP_014766917.1	glutamine_synthetase_[Desulfurococcus_amylolyticus]	WP_011305695.1	type_I_glutamate--ammonia_ligase_[Methanosarcina_barkeri]	31.4	430	249	13	10	417	29	434	6.00E-54	208
WP_014766917.1	glutamine_synthetase_[Desulfurococcus_amylolyticus]	WP_001271717.1	MULTISPECIES:_glutamine_synthetase_[Proteobacteria]	30.7	449	269	12	10	423	22	463	1.30E-53	206.8
WP_014766917.1	glutamine_synthetase_[Desulfurococcus_amylolyticus]	WP_014354605.1	glutamine_synthetase_[Acetobacterium_woodii]	28.1	423	264	12	6	410	22	422	6.10E-38	154.8
WP_014766917.1	glutamine_synthetase_[Desulfurococcus_amylolyticus]	WP_014355114.1	glutamine_synthetase_[Acetobacterium_woodii]	29.2	373	240	8	46	410	78	434	3.00E-37	152.5
WP_014766917.1	glutamine_synthetase_[Desulfurococcus_amylolyticus]	WP_014355071.1	glutamine_synthetase_[Acetobacterium_woodii]	29.3	341	207	8	63	389	91	411	6.50E-32	134.8
WP_014766917.1	glutamine_synthetase_[Desulfurococcus_amylolyticus]	WP_001296746.1	MULTISPECIES:_gamma-glutamylputrescine_synthetase_PuuA_[Proteobacteria]	26.6	297	199	6	79	365	124	411	4.70E-22	102.1
WP_014766917.1	glutamine_synthetase_[Desulfurococcus_amylolyticus]	WP_011307154.1	glutamine_synthetase_[Methanosarcina_barkeri]	27.5	309	194	7	38	333	75	366	4.70E-22	102.1
WP_014766918.1	NAD(P)/FAD-dependent_oxidoreductase_[Desulfurococcus_amylolyticus]	WP_014766918.1	NAD(P)/FAD-dependent_oxidoreductase_[Desulfurococcus_amylolyticus]	100	381	0	0	1	381	1	381	8.10E-228	785.4
WP_014766919.1	adenosylmethionine_decarboxylase_[Desulfurococcus_amylolyticus]	WP_014766919.1	adenosylmethionine_decarboxylase_[Desulfurococcus_amylolyticus]	100	122	0	0	1	122	1	122	2.70E-68	253.8
WP_014766919.1	adenosylmethionine_decarboxylase_[Desulfurococcus_amylolyticus]	WP_011013070.1	adenosylmethionine_decarboxylase_[Pyrococcus_furiosus]	41.6	113	65	1	10	121	4	116	4.00E-19	90.5
WP_014766919.1	adenosylmethionine_decarboxylase_[Desulfurococcus_amylolyticus]	WP_049685198.1	S-adenosylmethionine_decarboxylase_proenzyme_[Thermoanaerobacter_kivui]	41.3	109	63	1	10	117	4	112	8.90E-19	89.4
WP_014766919.1	adenosylmethionine_decarboxylase_[Desulfurococcus_amylolyticus]	WP_012572704.1	adenosylmethionine_decarboxylase_[Thermococcus_onnurineus]	41.4	116	67	1	8	122	2	117	2.60E-18	87.8
WP_014766921.1	hypothetical_protein_[Desulfurococcus_amylolyticus]	WP_014766921.1	hypothetical_protein_[Desulfurococcus_amylolyticus]	100	74	0	0	1	74	1	74	4.40E-37	149.4
WP_014766922.1	ABC_transporter_permease_[Desulfurococcus_amylolyticus]	WP_014766922.1	ABC_transporter_permease_[Desulfurococcus_amylolyticus]	100	337	0	0	1	337	1	337	3.70E-184	640.2
WP_014766923.1	Fe-S_cluster_assembly_protein_SufB_[Desulfurococcus_amylolyticus]	WP_014766923.1	Fe-S_cluster_assembly_protein_SufB_[Desulfurococcus_amylolyticus]	100	468	0	0	1	468	1	468	8.90E-269	921.8
WP_014766923.1	Fe-S_cluster_assembly_protein_SufB_[Desulfurococcus_amylolyticus]	WP_012571810.1	Fe-S_cluster_assembly_protein_SufB_[Thermococcus_onnurineus]	60.5	461	182	0	8	468	15	475	7.50E-167	583.2
WP_014766923.1	Fe-S_cluster_assembly_protein_SufB_[Desulfurococcus_amylolyticus]	WP_011012430.1	Fe-S_cluster_assembly_protein_SufB_[Pyrococcus_furiosus]	60.5	461	182	0	8	468	15	475	9.80E-167	582.8
WP_014766923.1	Fe-S_cluster_assembly_protein_SufB_[Desulfurococcus_amylolyticus]	WP_049686066.1	Fe-S_cluster_assembly_protein_SufB_[Thermoanaerobacter_kivui]	48.2	442	223	4	29	468	30	467	1.40E-117	419.5
WP_014766923.1	Fe-S_cluster_assembly_protein_SufB_[Desulfurococcus_amylolyticus]	WP_000089364.1	MULTISPECIES:_Fe-S_cluster_assembly_protein_SufB_[Proteobacteria]	36.3	468	268	7	24	466	33	495	2.00E-82	302.8
WP_014766923.1	Fe-S_cluster_assembly_protein_SufB_[Desulfurococcus_amylolyticus]	WP_012571490.1	hypothetical_protein_[Thermococcus_onnurineus]	34.6	431	269	5	34	459	17	439	4.20E-69	258.5
WP_014766923.1	Fe-S_cluster_assembly_protein_SufB_[Desulfurococcus_amylolyticus]	WP_011306095.1	hypothetical_protein_[Methanosarcina_barkeri]	30.9	343	224	5	118	455	68	402	1.90E-37	153.3
WP_014766923.1	Fe-S_cluster_assembly_protein_SufB_[Desulfurococcus_amylolyticus]	WP_014767039.1	SufBD_protein_[Desulfurococcus_amylolyticus]	27.3	359	250	6	90	446	38	387	4.20E-32	135.6
WP_014766923.1	Fe-S_cluster_assembly_protein_SufB_[Desulfurococcus_amylolyticus]	WP_084574299.1	Fe-S_cluster_assembly_protein_SufD_[Thermoanaerobacter_kivui]	26.3	414	252	10	38	450	11	372	2.80E-28	122.9
WP_014766924.1	Fe-S_cluster_assembly_ATPase_SufC_[Desulfurococcus_amylolyticus]	WP_014766924.1	Fe-S_cluster_assembly_ATPase_SufC_[Desulfurococcus_amylolyticus]	100	244	0	0	1	244	1	244	8.00E-136	479.2
WP_014766924.1	Fe-S_cluster_assembly_ATPase_SufC_[Desulfurococcus_amylolyticus]	WP_049686067.1	Fe-S_cluster_assembly_ATPase_SufC_[Thermoanaerobacter_kivui]	41.6	245	138	2	1	244	5	245	4.50E-54	207.6
WP_014766924.1	Fe-S_cluster_assembly_ATPase_SufC_[Desulfurococcus_amylolyticus]	WP_012571811.1	Fe-S_cluster_assembly_ATPase_SufC_[Thermococcus_onnurineus]	39.2	240	141	1	1	240	1	235	3.90E-50	194.5
WP_014766924.1	Fe-S_cluster_assembly_ATPase_SufC_[Desulfurococcus_amylolyticus]	WP_011012431.1	Fe-S_cluster_assembly_ATPase_SufC_[Pyrococcus_furiosus]	39	241	142	1	1	241	1	236	5.10E-50	194.1
WP_014766924.1	Fe-S_cluster_assembly_ATPase_SufC_[Desulfurococcus_amylolyticus]	WP_012571489.1	Fe-S_cluster_assembly_ATPase_SufC_[Thermococcus_onnurineus]	43.4	242	130	3	1	240	1	237	3.10E-47	184.9
WP_014766924.1	Fe-S_cluster_assembly_ATPase_SufC_[Desulfurococcus_amylolyticus]	WP_000948863.1	MULTISPECIES:_ABC_transporter_ATP-binding_protein_[Proteobacteria]	34.6	254	145	2	1	243	1	244	2.20E-45	178.7
WP_014766924.1	Fe-S_cluster_assembly_ATPase_SufC_[Desulfurococcus_amylolyticus]	WP_011306094.1	ABC_transporter_ATP-binding_protein_[Methanosarcina_barkeri]	34.9	252	137	7	1	240	1	237	1.10E-36	149.8
WP_014766924.1	Fe-S_cluster_assembly_ATPase_SufC_[Desulfurococcus_amylolyticus]	WP_014767040.1	ABC_transporter_ATP-binding_protein_[Desulfurococcus_amylolyticus]	35.7	241	140	4	2	240	3	230	1.90E-36	149.1
WP_014766924.1	Fe-S_cluster_assembly_ATPase_SufC_[Desulfurococcus_amylolyticus]	WP_048103043.1	ABC_transporter_ATP-binding_protein_[Methanosarcina_barkeri]	30.2	225	142	5	12	233	4	216	3.10E-23	105.1
WP_014766924.1	Fe-S_cluster_assembly_ATPase_SufC_[Desulfurococcus_amylolyticus]	WP_014355769.1	ABC_transporter_ATP-binding_protein_[Acetobacterium_woodii]	31.9	229	140	6	1	227	1	215	5.30E-23	104.4
WP_014766924.1	Fe-S_cluster_assembly_ATPase_SufC_[Desulfurococcus_amylolyticus]	WP_000224099.1	MULTISPECIES:_ABC_transporter_ATP-binding_protein_[Proteobacteria]	32	228	141	6	2	227	4	219	6.50E-21	97.4
WP_014766924.1	Fe-S_cluster_assembly_ATPase_SufC_[Desulfurococcus_amylolyticus]	WP_014767357.1	daunorubicin_resistance_protein_DrrA_family_ABC_transporter_ATP-binding_protein_[Desulfurococcus_amylolyticus]	35	200	113	7	6	202	9	194	1.40E-18	89.7
WP_014766924.1	Fe-S_cluster_assembly_ATPase_SufC_[Desulfurococcus_amylolyticus]	WP_012571119.1	ABC_transporter_ATP-binding_protein_[Thermococcus_onnurineus]	31.1	235	148	7	1	227	5	233	4.00E-18	88.2
WP_014766924.1	Fe-S_cluster_assembly_ATPase_SufC_[Desulfurococcus_amylolyticus]	WP_012571934.1	ABC_transporter_ATP-binding_protein_[Thermococcus_onnurineus]	29.9	231	149	8	1	230	1	219	4.00E-18	88.2
WP_014766924.1	Fe-S_cluster_assembly_ATPase_SufC_[Desulfurococcus_amylolyticus]	WP_011011645.1	ABC_transporter_ATP-binding_protein_[Pyrococcus_furiosus]	28.5	214	136	6	16	227	21	219	6.80E-18	87.4
WP_014766924.1	Fe-S_cluster_assembly_ATPase_SufC_[Desulfurococcus_amylolyticus]	WP_012571201.1	ABC_transporter_ATP-binding_protein_[Thermococcus_onnurineus]	27.9	229	148	6	1	227	1	214	1.50E-17	86.3
WP_014766924.1	Fe-S_cluster_assembly_ATPase_SufC_[Desulfurococcus_amylolyticus]	WP_011011180.1	ABC_transporter_ATP-binding_protein_[Pyrococcus_furiosus]	32.9	207	118	8	14	215	15	205	3.40E-17	85.1
WP_014766924.1	Fe-S_cluster_assembly_ATPase_SufC_[Desulfurococcus_amylolyticus]	WP_012571953.1	DrrA-related_ABC_transporter_ATP-binding_protein_[Thermococcus_onnurineus]	29.4	245	157	7	2	244	4	234	3.40E-17	85.1
WP_014766924.1	Fe-S_cluster_assembly_ATPase_SufC_[Desulfurococcus_amylolyticus]	WP_014354869.1	ABC_transporter_ATP-binding_protein_[Acetobacterium_woodii]	29.3	232	146	6	1	227	1	219	9.80E-17	83.6
WP_014766924.1	Fe-S_cluster_assembly_ATPase_SufC_[Desulfurococcus_amylolyticus]	WP_011306315.1	ABC_transporter_ATPase_[Methanosarcina_barkeri]	31.4	204	123	6	2	203	4	192	1.70E-16	82.8
WP_014766924.1	Fe-S_cluster_assembly_ATPase_SufC_[Desulfurococcus_amylolyticus]	WP_012572203.1	ABC_transporter_ATP-binding_protein_[Thermococcus_onnurineus]	28.3	240	155	7	1	238	1	225	3.70E-16	81.6
WP_014766924.1	Fe-S_cluster_assembly_ATPase_SufC_[Desulfurococcus_amylolyticus]	WP_011307764.1	ABC_transporter_ATP-binding_protein_[Methanosarcina_barkeri]	26.9	242	160	9	1	238	266	494	6.30E-16	80.9
WP_014766924.1	Fe-S_cluster_assembly_ATPase_SufC_[Desulfurococcus_amylolyticus]	WP_000192349.1	MULTISPECIES:_Fe(3+)_ions_import_ATP-binding_protein_FbpC_[Enterobacteriaceae]	29.4	231	140	9	2	227	7	219	8.30E-16	80.5
WP_014766924.1	Fe-S_cluster_assembly_ATPase_SufC_[Desulfurococcus_amylolyticus]	WP_011305615.1	ABC_transporter_ATP-binding_protein_[Methanosarcina_barkeri]	27.8	223	134	8	15	230	21	223	8.30E-16	80.5
WP_014766924.1	Fe-S_cluster_assembly_ATPase_SufC_[Desulfurococcus_amylolyticus]	WP_014356369.1	ABC_transporter_ATP-binding_protein_[Acetobacterium_woodii]	32.2	202	119	8	11	203	16	208	1.10E-15	80.1
WP_014766924.1	Fe-S_cluster_assembly_ATPase_SufC_[Desulfurococcus_amylolyticus]	WP_001272991.1	MULTISPECIES:_L-cystine_ABC_transporter_ATP-binding_protein_YecC_[Enterobacteriaceae]	28.4	232	151	7	2	227	4	226	1.10E-15	80.1
WP_014766924.1	Fe-S_cluster_assembly_ATPase_SufC_[Desulfurococcus_amylolyticus]	WP_014766888.1	ABC_transporter_ATP-binding_protein_[Desulfurococcus_amylolyticus]	27	241	138	6	1	229	2	216	1.10E-15	80.1
WP_014766924.1	Fe-S_cluster_assembly_ATPase_SufC_[Desulfurococcus_amylolyticus]	WP_014354458.1	ABC_transporter_ATP-binding_protein_[Acetobacterium_woodii]	28.2	241	148	10	1	227	5	234	1.80E-15	79.3
WP_014766924.1	Fe-S_cluster_assembly_ATPase_SufC_[Desulfurococcus_amylolyticus]	WP_011308167.1	daunorubicin_resistance_protein_DrrA_family_ABC_transporter_ATP-binding_protein_[Methanosarcina_barkeri]	27.3	231	154	5	1	230	4	221	1.80E-15	79.3
WP_014766924.1	Fe-S_cluster_assembly_ATPase_SufC_[Desulfurococcus_amylolyticus]	WP_012570972.1	phosphate_ABC_transporter_ATP-binding_protein_[Thermococcus_onnurineus]	29.6	247	145	11	1	238	3	229	1.80E-15	79.3
WP_014766924.1	Fe-S_cluster_assembly_ATPase_SufC_[Desulfurococcus_amylolyticus]	WP_014767463.1	ABC_transporter_ATP-binding_protein_[Desulfurococcus_amylolyticus]	28.3	219	139	8	17	228	29	236	2.40E-15	79
WP_014766924.1	Fe-S_cluster_assembly_ATPase_SufC_[Desulfurococcus_amylolyticus]	WP_048102540.1	ABC_transporter_ATP-binding_protein_[Methanosarcina_barkeri]	29.4	231	146	8	2	230	5	220	2.40E-15	79
WP_014766924.1	Fe-S_cluster_assembly_ATPase_SufC_[Desulfurococcus_amylolyticus]	WP_014357588.1	ABC_transporter_ATP-binding_protein_[Acetobacterium_woodii]	26.1	245	141	9	16	244	25	245	3.10E-15	78.6
WP_014766924.1	Fe-S_cluster_assembly_ATPase_SufC_[Desulfurococcus_amylolyticus]	WP_012572837.1	ABC_transporter_ATP-binding_protein_[Thermococcus_onnurineus]	30.1	216	134	8	17	227	16	219	3.10E-15	78.6
WP_014766924.1	Fe-S_cluster_assembly_ATPase_SufC_[Desulfurococcus_amylolyticus]	WP_014354716.1	ABC_transporter_ATP-binding_protein_[Acetobacterium_woodii]	28.3	233	140	9	1	226	1	213	5.40E-15	77.8
WP_014766924.1	Fe-S_cluster_assembly_ATPase_SufC_[Desulfurococcus_amylolyticus]	WP_048102557.1	ABC_transporter_ATP-binding_protein_[Methanosarcina_barkeri]	29.5	207	125	8	16	215	86	278	5.40E-15	77.8
WP_014766924.1	Fe-S_cluster_assembly_ATPase_SufC_[Desulfurococcus_amylolyticus]	WP_049684612.1	amino_acid_ABC_transporter_ATP-binding_protein_[Thermoanaerobacter_kivui]	29.5	224	131	8	13	227	13	218	5.40E-15	77.8
WP_014766924.1	Fe-S_cluster_assembly_ATPase_SufC_[Desulfurococcus_amylolyticus]	WP_014354440.1	ABC_transporter_ATP-binding_protein_[Acetobacterium_woodii]	28.3	258	160	11	1	242	5	253	7.00E-15	77.4
WP_014766924.1	Fe-S_cluster_assembly_ATPase_SufC_[Desulfurococcus_amylolyticus]	WP_014767658.1	ABC_transporter_ATP-binding_protein_[Desulfurococcus_amylolyticus]	28.3	219	140	7	13	227	15	220	9.10E-15	77
WP_014766924.1	Fe-S_cluster_assembly_ATPase_SufC_[Desulfurococcus_amylolyticus]	WP_000569083.1	MULTISPECIES:_glutamine_transport_ATP-binding_protein_GlnQ_[Proteobacteria]	26.5	238	158	9	1	234	1	225	1.20E-14	76.6
WP_014766924.1	Fe-S_cluster_assembly_ATPase_SufC_[Desulfurococcus_amylolyticus]	WP_014766981.1	phosphate_ABC_transporter_ATP-binding_protein_[Desulfurococcus_amylolyticus]	28.2	234	152	8	1	227	4	228	1.20E-14	76.6
WP_014766924.1	Fe-S_cluster_assembly_ATPase_SufC_[Desulfurococcus_amylolyticus]	WP_014766874.1	ABC_transporter_ATP-binding_protein_[Desulfurococcus_amylolyticus]	28.6	231	151	6	9	238	11	228	1.60E-14	76.3
WP_014766924.1	Fe-S_cluster_assembly_ATPase_SufC_[Desulfurococcus_amylolyticus]	WP_014767102.1	glycine/betaine_ABC_transporter_[Desulfurococcus_amylolyticus]	31	245	135	10	1	229	1	227	2.00E-14	75.9
WP_014766924.1	Fe-S_cluster_assembly_ATPase_SufC_[Desulfurococcus_amylolyticus]	WP_011307677.1	ABC_transporter_ATP-binding_protein_[Methanosarcina_barkeri]	27.3	231	147	7	2	227	3	217	2.00E-14	75.9
WP_014766924.1	Fe-S_cluster_assembly_ATPase_SufC_[Desulfurococcus_amylolyticus]	WP_049684812.1	peptidase_domain-containing_ABC_transporter_[Thermoanaerobacter_kivui]	29.1	223	132	7	16	230	499	703	2.00E-14	75.9
WP_014766924.1	Fe-S_cluster_assembly_ATPase_SufC_[Desulfurococcus_amylolyticus]	WP_011305543.1	ABC_transporter_ATP-binding_protein_[Methanosarcina_barkeri]	27.4	234	154	6	1	230	1	222	2.70E-14	75.5
WP_014766924.1	Fe-S_cluster_assembly_ATPase_SufC_[Desulfurococcus_amylolyticus]	WP_011306188.1	ABC_transporter_ATP-binding_protein_[Methanosarcina_barkeri]	28.4	229	152	4	1	227	1	219	2.70E-14	75.5
WP_014766924.1	Fe-S_cluster_assembly_ATPase_SufC_[Desulfurococcus_amylolyticus]	WP_049684569.1	ABC_transporter_ATP-binding_protein_[Thermoanaerobacter_kivui]	28.2	209	128	7	1	202	4	197	2.70E-14	75.5
WP_014766924.1	Fe-S_cluster_assembly_ATPase_SufC_[Desulfurococcus_amylolyticus]	WP_011308458.1	ABC_transporter_ATP-binding_protein_[Methanosarcina_barkeri]	27.9	215	138	7	16	227	347	547	3.50E-14	75.1
WP_014766924.1	Fe-S_cluster_assembly_ATPase_SufC_[Desulfurococcus_amylolyticus]	WP_011011701.1	DrrA-related_ABC_transporter_ATP-binding_protein_[Pyrococcus_furiosus]	28.1	231	152	5	6	235	8	225	3.50E-14	75.1
WP_014766924.1	Fe-S_cluster_assembly_ATPase_SufC_[Desulfurococcus_amylolyticus]	WP_049684632.1	ABC_transporter_ATP-binding_protein_[Thermoanaerobacter_kivui]	27	248	156	10	2	240	3	234	3.50E-14	75.1
WP_014766924.1	Fe-S_cluster_assembly_ATPase_SufC_[Desulfurococcus_amylolyticus]	WP_014357485.1	amino_acid_ABC_transporter_ATP-binding_protein_[Acetobacterium_woodii]	27.9	219	134	8	16	227	16	217	4.50E-14	74.7
WP_014766924.1	Fe-S_cluster_assembly_ATPase_SufC_[Desulfurococcus_amylolyticus]	WP_000194927.1	MULTISPECIES:_ABC_transporter_ATP-binding_protein_[Proteobacteria]	30.4	230	130	11	14	226	22	238	4.50E-14	74.7
WP_014766924.1	Fe-S_cluster_assembly_ATPase_SufC_[Desulfurococcus_amylolyticus]	WP_014355427.1	ABC_transporter_ATP-binding_protein_[Acetobacterium_woodii]	32.2	208	117	6	1	202	1	190	5.90E-14	74.3
WP_014766924.1	Fe-S_cluster_assembly_ATPase_SufC_[Desulfurococcus_amylolyticus]	WP_011305336.1	ABC_transporter_ATP-binding_protein_[Methanosarcina_barkeri]	28.6	234	151	6	1	227	19	243	5.90E-14	74.3
WP_014766924.1	Fe-S_cluster_assembly_ATPase_SufC_[Desulfurococcus_amylolyticus]	WP_011012800.1	ABC_transporter_ATP-binding_protein_[Pyrococcus_furiosus]	25.7	237	141	9	14	239	352	564	5.90E-14	74.3
WP_014766924.1	Fe-S_cluster_assembly_ATPase_SufC_[Desulfurococcus_amylolyticus]	WP_049685655.1	ABC_transporter_[Thermoanaerobacter_kivui]	28.8	233	136	8	1	225	2	212	5.90E-14	74.3
WP_014766924.1	Fe-S_cluster_assembly_ATPase_SufC_[Desulfurococcus_amylolyticus]	WP_014354459.1	ABC_transporter_ATP-binding_protein_[Acetobacterium_woodii]	29.5	224	127	10	17	227	24	229	7.70E-14	73.9
WP_014766924.1	Fe-S_cluster_assembly_ATPase_SufC_[Desulfurococcus_amylolyticus]	WP_014767123.1	ABC_transporter_ATP-binding_protein_[Desulfurococcus_amylolyticus]	26.2	240	150	7	14	243	31	253	1.00E-13	73.6
WP_014766924.1	Fe-S_cluster_assembly_ATPase_SufC_[Desulfurococcus_amylolyticus]	WP_011308283.1	ABC_transporter_ATP-binding_protein_[Methanosarcina_barkeri]	28.8	233	144	9	17	243	65	281	1.00E-13	73.6
WP_014766924.1	Fe-S_cluster_assembly_ATPase_SufC_[Desulfurococcus_amylolyticus]	WP_014835273.1	ABC_transporter_ATP-binding_protein_[Pyrococcus_furiosus]	25.7	241	160	7	1	238	1	225	1.00E-13	73.6
WP_014766924.1	Fe-S_cluster_assembly_ATPase_SufC_[Desulfurococcus_amylolyticus]	WP_014355088.1	ABC_transporter_ATP-binding_protein_[Acetobacterium_woodii]	26.7	240	149	11	1	225	1	228	1.30E-13	73.2
WP_014766924.1	Fe-S_cluster_assembly_ATPase_SufC_[Desulfurococcus_amylolyticus]	WP_000631384.1	MULTISPECIES:_glutamate/aspartate_transport_ATP-binding_protein_GltL_[Enterobacteriaceae]	27.8	212	142	6	16	226	16	217	1.30E-13	73.2
WP_014766924.1	Fe-S_cluster_assembly_ATPase_SufC_[Desulfurococcus_amylolyticus]	WP_011305499.1	ABC_transporter_ATP-binding_protein_[Methanosarcina_barkeri]	28.1	231	145	7	2	227	3	217	1.70E-13	72.8
WP_014766924.1	Fe-S_cluster_assembly_ATPase_SufC_[Desulfurococcus_amylolyticus]	WP_011307124.1	ABC_transporter_ATP-binding_protein_[Methanosarcina_barkeri]	26.7	217	142	7	15	227	18	221	1.70E-13	72.8
WP_014766924.1	Fe-S_cluster_assembly_ATPase_SufC_[Desulfurococcus_amylolyticus]	WP_049684463.1	metal_ABC_transporter_ATP-binding_protein_[Thermoanaerobacter_kivui]	25.5	235	144	8	1	223	3	218	1.70E-13	72.8
WP_014766924.1	Fe-S_cluster_assembly_ATPase_SufC_[Desulfurococcus_amylolyticus]	WP_049685792.1	energy-coupling_factor_transporter_ATPase_[Thermoanaerobacter_kivui]	28.6	213	137	7	15	223	21	222	1.70E-13	72.8
WP_014766924.1	Fe-S_cluster_assembly_ATPase_SufC_[Desulfurococcus_amylolyticus]	WP_014354677.1	ABC_transporter_ATP-binding_protein_[Acetobacterium_woodii]	28.7	216	136	7	16	227	516	717	2.20E-13	72.4
WP_014766924.1	Fe-S_cluster_assembly_ATPase_SufC_[Desulfurococcus_amylolyticus]	WP_048102559.1	DUF4162_domain-containing_protein_[Methanosarcina_barkeri]	24.9	253	148	9	1	238	5	230	2.20E-13	72.4
WP_014766924.1	Fe-S_cluster_assembly_ATPase_SufC_[Desulfurococcus_amylolyticus]	WP_014355858.1	ABC_transporter_ATP-binding_protein_[Acetobacterium_woodii]	29.4	235	132	10	16	239	357	568	2.90E-13	72
WP_014766924.1	Fe-S_cluster_assembly_ATPase_SufC_[Desulfurococcus_amylolyticus]	WP_014357519.1	ABC_transporter_ATP-binding_protein_[Acetobacterium_woodii]	26	235	151	5	1	230	4	220	2.90E-13	72
WP_014766924.1	Fe-S_cluster_assembly_ATPase_SufC_[Desulfurococcus_amylolyticus]	WP_014356685.1	ABC_transporter_ATP-binding_protein_[Acetobacterium_woodii]	29.8	215	124	7	16	223	21	215	3.80E-13	71.6
WP_014766924.1	Fe-S_cluster_assembly_ATPase_SufC_[Desulfurococcus_amylolyticus]	WP_014356693.1	ABC_transporter_ATP-binding_protein_[Acetobacterium_woodii]	27.4	201	129	5	2	202	5	188	3.80E-13	71.6
WP_014766924.1	Fe-S_cluster_assembly_ATPase_SufC_[Desulfurococcus_amylolyticus]	WP_000082101.1	MULTISPECIES:_ABC_transporter_ATP-binding_protein_[Proteobacteria]	26.1	238	159	7	1	227	5	236	5.00E-13	71.2
WP_014766924.1	Fe-S_cluster_assembly_ATPase_SufC_[Desulfurococcus_amylolyticus]	WP_014767551.1	ABC_transporter_[Desulfurococcus_amylolyticus]	28.6	206	131	5	1	204	1	192	5.00E-13	71.2
WP_014766924.1	Fe-S_cluster_assembly_ATPase_SufC_[Desulfurococcus_amylolyticus]	WP_011305818.1	ABC_transporter_ATP-binding_protein_[Methanosarcina_barkeri]	31.2	208	122	8	22	223	25	217	5.00E-13	71.2
WP_014766924.1	Fe-S_cluster_assembly_ATPase_SufC_[Desulfurococcus_amylolyticus]	WP_011011194.1	molybdenum_ABC_transporter_ATP-binding_protein_[Pyrococcus_furiosus]	28.5	228	134	9	17	237	16	221	5.00E-13	71.2
WP_014766924.1	Fe-S_cluster_assembly_ATPase_SufC_[Desulfurococcus_amylolyticus]	WP_049684687.1	ABC_transporter_ATP-binding_protein_[Thermoanaerobacter_kivui]	24.8	234	164	7	17	242	27	256	5.00E-13	71.2
WP_014766924.1	Fe-S_cluster_assembly_ATPase_SufC_[Desulfurococcus_amylolyticus]	WP_011308480.1	daunorubicin_resistance_protein_DrrA_family_ABC_transporter_ATP-binding_protein_[Methanosarcina_barkeri]	31.4	188	114	6	17	202	19	193	6.50E-13	70.9
WP_014766924.1	Fe-S_cluster_assembly_ATPase_SufC_[Desulfurococcus_amylolyticus]	WP_049686163.1	phosphate_ABC_transporter_ATP-binding_protein_[Thermoanaerobacter_kivui]	29.4	194	115	8	14	203	16	191	6.50E-13	70.9
WP_014766924.1	Fe-S_cluster_assembly_ATPase_SufC_[Desulfurococcus_amylolyticus]	WP_012571997.1	ABC_transporter_ATP-binding_protein_[Thermococcus_onnurineus]	28.6	238	146	8	1	237	1	215	6.50E-13	70.9
WP_014766924.1	Fe-S_cluster_assembly_ATPase_SufC_[Desulfurococcus_amylolyticus]	WP_014354893.1	ABC_transporter_ATP-binding_protein_[Acetobacterium_woodii]	24.4	242	147	8	13	242	363	580	1.10E-12	70.1
WP_014766924.1	Fe-S_cluster_assembly_ATPase_SufC_[Desulfurococcus_amylolyticus]	WP_000193547.1	MULTISPECIES:_peptide_ABC_transporter_ATP-binding_protein_[Enterobacteriaceae]	27.9	229	133	9	17	227	25	239	1.10E-12	70.1
WP_014766924.1	Fe-S_cluster_assembly_ATPase_SufC_[Desulfurococcus_amylolyticus]	WP_014767220.1	ABC_transporter_ATP-binding_protein_[Desulfurococcus_amylolyticus]	32.7	214	123	7	17	227	20	215	1.10E-12	70.1
WP_014766924.1	Fe-S_cluster_assembly_ATPase_SufC_[Desulfurococcus_amylolyticus]	WP_011307444.1	daunorubicin_resistance_protein_DrrA_family_ABC_transporter_ATP-binding_protein_[Methanosarcina_barkeri]	27.9	204	131	4	2	203	4	193	1.10E-12	70.1
WP_014766924.1	Fe-S_cluster_assembly_ATPase_SufC_[Desulfurococcus_amylolyticus]	WP_011012666.1	ABC_transporter_ATP-binding_protein_[Pyrococcus_furiosus]	35	160	87	6	19	176	19	163	1.10E-12	70.1
WP_014766924.1	Fe-S_cluster_assembly_ATPase_SufC_[Desulfurococcus_amylolyticus]	WP_006569182.1	MULTISPECIES:_ABC_transporter_ATP-binding_protein_[Thermoanaerobacter]	27	233	147	6	1	230	4	216	1.10E-12	70.1
WP_014766924.1	Fe-S_cluster_assembly_ATPase_SufC_[Desulfurococcus_amylolyticus]	WP_049684503.1	cobalt_ABC_transporter_ATPase_[Thermoanaerobacter_kivui]	27.8	245	155	9	1	238	6	235	1.10E-12	70.1
WP_014766924.1	Fe-S_cluster_assembly_ATPase_SufC_[Desulfurococcus_amylolyticus]	WP_000996005.1	MULTISPECIES:_putrescine_transport_ATP-binding_protein_PotG_[Proteobacteria]	25.4	260	156	9	1	238	19	262	1.50E-12	69.7
WP_014766924.1	Fe-S_cluster_assembly_ATPase_SufC_[Desulfurococcus_amylolyticus]	WP_011306603.1	ABC_transporter_ATP-binding_protein_[Methanosarcina_barkeri]	27.5	207	132	8	14	213	24	219	1.50E-12	69.7
WP_014766924.1	Fe-S_cluster_assembly_ATPase_SufC_[Desulfurococcus_amylolyticus]	WP_049685777.1	ABC_transporter_ATP-binding_protein_[Thermoanaerobacter_kivui]	27.7	238	152	7	1	237	1	219	1.50E-12	69.7
WP_014766924.1	Fe-S_cluster_assembly_ATPase_SufC_[Desulfurococcus_amylolyticus]	WP_049686254.1	hypothetical_protein_[Thermoanaerobacter_kivui]	30	203	128	5	1	202	1	190	1.50E-12	69.7
WP_014766924.1	Fe-S_cluster_assembly_ATPase_SufC_[Desulfurococcus_amylolyticus]	WP_012571255.1	ABC_transporter_ATP-binding_protein_[Thermococcus_onnurineus]	26.2	233	158	6	1	230	1	222	1.50E-12	69.7
WP_014766924.1	Fe-S_cluster_assembly_ATPase_SufC_[Desulfurococcus_amylolyticus]	WP_014357543.1	amino_acid_ABC_transporter_ATP-binding_protein_[Acetobacterium_woodii]	25.8	233	153	8	1	228	1	218	1.90E-12	69.3
WP_014766924.1	Fe-S_cluster_assembly_ATPase_SufC_[Desulfurococcus_amylolyticus]	WP_011306233.1	ABC_transporter_ATP-binding_protein_[Methanosarcina_barkeri]	25.8	217	144	7	15	227	18	221	1.90E-12	69.3
WP_014766924.1	Fe-S_cluster_assembly_ATPase_SufC_[Desulfurococcus_amylolyticus]	WP_000027205.1	MULTISPECIES:_arginine_ABC_transporter_ATP-binding_protein_ArtP_[Proteobacteria]	26.2	214	143	6	19	227	20	223	2.50E-12	68.9
WP_014766924.1	Fe-S_cluster_assembly_ATPase_SufC_[Desulfurococcus_amylolyticus]	WP_001136229.1	MULTISPECIES:_nickel_import_ATP-binding_protein_NikD_[Proteobacteria]	29.3	239	142	11	2	230	5	226	2.50E-12	68.9
WP_014766924.1	Fe-S_cluster_assembly_ATPase_SufC_[Desulfurococcus_amylolyticus]	WP_080565337.1	ABC_transporter_ATP-binding_protein_[Methanosarcina_barkeri]	30.4	191	120	5	16	203	69	249	2.50E-12	68.9
WP_014766924.1	Fe-S_cluster_assembly_ATPase_SufC_[Desulfurococcus_amylolyticus]	WP_011012920.1	metal_ABC_transporter_ATP-binding_protein_[Pyrococcus_furiosus]	25.1	239	151	8	1	230	4	223	2.50E-12	68.9
WP_014766924.1	Fe-S_cluster_assembly_ATPase_SufC_[Desulfurococcus_amylolyticus]	WP_041669549.1	ABC_transporter_ATP-binding_protein_[Acetobacterium_woodii]	27.5	233	147	7	1	230	4	217	3.20E-12	68.6
WP_014766924.1	Fe-S_cluster_assembly_ATPase_SufC_[Desulfurococcus_amylolyticus]	WP_014767355.1	ABC_transporter_ATP-binding_protein_[Desulfurococcus_amylolyticus]	26.9	212	131	7	20	223	27	222	3.20E-12	68.6
WP_014766924.1	Fe-S_cluster_assembly_ATPase_SufC_[Desulfurococcus_amylolyticus]	WP_011305505.1	nickel_import_ATP-binding_protein_NikD_[Methanosarcina_barkeri]	27.5	233	152	8	8	230	26	251	3.20E-12	68.6
WP_014766924.1	Fe-S_cluster_assembly_ATPase_SufC_[Desulfurococcus_amylolyticus]	WP_011011228.1	ABC_transporter_ATP-binding_protein_[Pyrococcus_furiosus]	28.4	176	111	5	2	176	4	165	3.20E-12	68.6
WP_014766924.1	Fe-S_cluster_assembly_ATPase_SufC_[Desulfurococcus_amylolyticus]	WP_049685666.1	ABC_transporter_ATP-binding_protein_[Thermoanaerobacter_kivui]	27.9	244	149	10	4	238	24	249	3.20E-12	68.6
WP_014766924.1	Fe-S_cluster_assembly_ATPase_SufC_[Desulfurococcus_amylolyticus]	WP_014355262.1	ABC_transporter_ATP-binding_protein_[Acetobacterium_woodii]	26.8	239	141	10	13	240	358	573	4.20E-12	68.2
WP_014766924.1	Fe-S_cluster_assembly_ATPase_SufC_[Desulfurococcus_amylolyticus]	WP_014356642.1	ABC_transporter_ATP-binding_protein_[Acetobacterium_woodii]	24.4	258	148	8	1	227	3	244	4.20E-12	68.2
WP_014766924.1	Fe-S_cluster_assembly_ATPase_SufC_[Desulfurococcus_amylolyticus]	WP_014356999.1	ABC_transporter_ATP-binding_protein_[Acetobacterium_woodii]	25.6	219	135	9	15	226	35	232	4.20E-12	68.2
WP_014766924.1	Fe-S_cluster_assembly_ATPase_SufC_[Desulfurococcus_amylolyticus]	WP_014357182.1	energy-coupling_factor_transporter_ATPase_[Acetobacterium_woodii]	29.5	193	120	6	17	203	23	205	4.20E-12	68.2
WP_014766924.1	Fe-S_cluster_assembly_ATPase_SufC_[Desulfurococcus_amylolyticus]	WP_000531594.1	MULTISPECIES:_Fe3+/spermidine/putrescine_ABC_transporter_ATP-binding_protein_[Enterobacteriaceae]	28.1	217	141	7	12	227	28	230	4.20E-12	68.2
WP_014766924.1	Fe-S_cluster_assembly_ATPase_SufC_[Desulfurococcus_amylolyticus]	WP_014766973.1	ABC_transporter_[Desulfurococcus_amylolyticus]	25.7	210	145	4	16	225	19	217	4.20E-12	68.2
WP_014766924.1	Fe-S_cluster_assembly_ATPase_SufC_[Desulfurococcus_amylolyticus]	WP_011012842.1	ABC_transporter_ATP-binding_protein_[Pyrococcus_furiosus]	30	203	131	6	2	202	4	197	4.20E-12	68.2
WP_014766924.1	Fe-S_cluster_assembly_ATPase_SufC_[Desulfurococcus_amylolyticus]	WP_049685793.1	energy-coupling_factor_transporter_ATPase_[Thermoanaerobacter_kivui]	28	225	138	9	10	227	18	225	4.20E-12	68.2
WP_014766924.1	Fe-S_cluster_assembly_ATPase_SufC_[Desulfurococcus_amylolyticus]	WP_011306756.1	ABC_transporter_ATP-binding_protein_[Methanosarcina_barkeri]	27.2	217	138	9	13	227	355	553	5.50E-12	67.8
WP_014766924.1	Fe-S_cluster_assembly_ATPase_SufC_[Desulfurococcus_amylolyticus]	WP_011012393.1	ABC_transporter_ATP-binding_protein_[Pyrococcus_furiosus]	27.9	247	153	8	1	240	3	231	5.50E-12	67.8
WP_014766924.1	Fe-S_cluster_assembly_ATPase_SufC_[Desulfurococcus_amylolyticus]	WP_049686179.1	ABC_transporter_ATPase_[Thermoanaerobacter_kivui]	28	243	151	8	1	237	1	225	5.50E-12	67.8
WP_014766924.1	Fe-S_cluster_assembly_ATPase_SufC_[Desulfurococcus_amylolyticus]	WP_000916281.1	MULTISPECIES:_thiamine_import_ATP-binding_protein_ThiQ_[Proteobacteria]	29.6	216	121	9	21	227	19	212	7.20E-12	67.4
WP_014766924.1	Fe-S_cluster_assembly_ATPase_SufC_[Desulfurococcus_amylolyticus]	WP_011305506.1	ABC_transporter_ATP-binding_protein_[Methanosarcina_barkeri]	27.8	234	146	10	3	226	15	235	7.20E-12	67.4
WP_014766924.1	Fe-S_cluster_assembly_ATPase_SufC_[Desulfurococcus_amylolyticus]	WP_080565367.1	DUF4162_domain-containing_protein_[Methanosarcina_barkeri]	28.3	187	120	6	17	202	4	177	7.20E-12	67.4
WP_014766924.1	Fe-S_cluster_assembly_ATPase_SufC_[Desulfurococcus_amylolyticus]	WP_011306960.1	ABC_transporter_ATP-binding_protein_[Methanosarcina_barkeri]	30.2	222	140	6	12	227	19	231	9.50E-12	67
WP_014766924.1	Fe-S_cluster_assembly_ATPase_SufC_[Desulfurococcus_amylolyticus]	WP_011012148.1	ABC_transporter_ATP-binding_protein_[Pyrococcus_furiosus]	27.3	242	144	5	2	238	5	219	9.50E-12	67
WP_014766924.1	Fe-S_cluster_assembly_ATPase_SufC_[Desulfurococcus_amylolyticus]	WP_012268916.1	MULTISPECIES:_ABC_transporter_ATP-binding_protein_[Thermoanaerobacter]	24.1	232	159	6	1	230	3	219	9.50E-12	67
WP_014766924.1	Fe-S_cluster_assembly_ATPase_SufC_[Desulfurococcus_amylolyticus]	WP_012571945.1	ABC_transporter_ATP-binding_protein_[Thermococcus_onnurineus]	27.2	206	130	7	2	203	4	193	9.50E-12	67
WP_014766924.1	Fe-S_cluster_assembly_ATPase_SufC_[Desulfurococcus_amylolyticus]	WP_011307233.1	ABC_transporter_ATP-binding_protein_[Methanosarcina_barkeri]	26	219	152	5	14	231	18	227	1.20E-11	66.6
WP_014766924.1	Fe-S_cluster_assembly_ATPase_SufC_[Desulfurococcus_amylolyticus]	WP_049684688.1	dipeptide_ABC_transporter_ATP-binding_protein_[Thermoanaerobacter_kivui]	28.5	214	137	9	17	224	27	230	1.20E-11	66.6
WP_014766924.1	Fe-S_cluster_assembly_ATPase_SufC_[Desulfurococcus_amylolyticus]	WP_012572730.1	ABC_transporter_ATP-binding_protein_[Thermococcus_onnurineus]	28.3	233	129	7	17	230	36	249	1.20E-11	66.6
WP_014766924.1	Fe-S_cluster_assembly_ATPase_SufC_[Desulfurococcus_amylolyticus]	WP_014354441.1	ABC_transporter_ATP-binding_protein_[Acetobacterium_woodii]	24.9	221	151	7	17	230	27	239	1.60E-11	66.2
WP_014766924.1	Fe-S_cluster_assembly_ATPase_SufC_[Desulfurococcus_amylolyticus]	WP_000110948.1	oligopeptide_transport_ATP-binding_protein_OppD_[Escherichia_coli]	25.9	224	142	8	17	227	39	251	1.60E-11	66.2
WP_014766924.1	Fe-S_cluster_assembly_ATPase_SufC_[Desulfurococcus_amylolyticus]	WP_011305948.1	ABC_transporter_ATP-binding_protein_[Methanosarcina_barkeri]	26.5	219	136	9	17	227	31	232	1.60E-11	66.2
WP_014766924.1	Fe-S_cluster_assembly_ATPase_SufC_[Desulfurococcus_amylolyticus]	WP_011306290.1	ABC_transporter_ATP-binding_protein_[Methanosarcina_barkeri]	28.6	224	143	7	1	217	5	218	1.60E-11	66.2
WP_014766924.1	Fe-S_cluster_assembly_ATPase_SufC_[Desulfurococcus_amylolyticus]	WP_012571728.1	metal_ABC_transporter_ATP-binding_protein_[Thermococcus_onnurineus]	26.4	231	150	9	2	227	4	219	1.60E-11	66.2
WP_014766924.1	Fe-S_cluster_assembly_ATPase_SufC_[Desulfurococcus_amylolyticus]	WP_014356100.1	ABC_transporter_ATP-binding_protein_[Acetobacterium_woodii]	26.4	208	141	6	1	202	3	204	2.10E-11	65.9
WP_014766924.1	Fe-S_cluster_assembly_ATPase_SufC_[Desulfurococcus_amylolyticus]	WP_000594006.1	MULTISPECIES:_methionine_import_ATP-binding_protein_MetN_[Proteobacteria]	26	215	141	7	17	226	21	222	2.10E-11	65.9
WP_014766924.1	Fe-S_cluster_assembly_ATPase_SufC_[Desulfurococcus_amylolyticus]	WP_011011695.1	ABC_transporter_ATP-binding_protein_[Pyrococcus_furiosus]	30.9	207	118	7	1	203	3	188	2.10E-11	65.9
WP_014766924.1	Fe-S_cluster_assembly_ATPase_SufC_[Desulfurococcus_amylolyticus]	WP_013149835.1	MULTISPECIES:_ABC_transporter_ATP-binding_protein_[Thermoanaerobacter]	27.2	228	141	7	2	227	6	210	2.10E-11	65.9
WP_014766924.1	Fe-S_cluster_assembly_ATPase_SufC_[Desulfurococcus_amylolyticus]	WP_012571118.1	ABC_transporter_ATP-binding_protein_[Thermococcus_onnurineus]	27.8	216	137	6	16	227	16	216	2.10E-11	65.9
WP_014766924.1	Fe-S_cluster_assembly_ATPase_SufC_[Desulfurococcus_amylolyticus]	WP_041671527.1	energy-coupling_factor_transporter_ATPase_[Acetobacterium_woodii]	27.1	214	144	4	15	227	21	223	2.80E-11	65.5
WP_014766924.1	Fe-S_cluster_assembly_ATPase_SufC_[Desulfurococcus_amylolyticus]	WP_014766837.1	ABC_transporter_ATP-binding_protein_[Desulfurococcus_amylolyticus]	25.7	191	128	4	15	202	18	197	2.80E-11	65.5
WP_014766924.1	Fe-S_cluster_assembly_ATPase_SufC_[Desulfurococcus_amylolyticus]	WP_011305949.1	ABC_transporter_ATP-binding_protein_[Methanosarcina_barkeri]	26	246	154	9	1	230	3	236	2.80E-11	65.5
WP_014766924.1	Fe-S_cluster_assembly_ATPase_SufC_[Desulfurococcus_amylolyticus]	WP_011307798.1	ABC_transporter_ATP-binding_protein_[Methanosarcina_barkeri]	25.4	232	154	7	1	230	1	215	2.80E-11	65.5
WP_014766924.1	Fe-S_cluster_assembly_ATPase_SufC_[Desulfurococcus_amylolyticus]	WP_011011307.1	ABC_transporter_ATP-binding_protein_[Pyrococcus_furiosus]	29.2	233	121	8	17	227	36	246	2.80E-11	65.5
WP_014766924.1	Fe-S_cluster_assembly_ATPase_SufC_[Desulfurococcus_amylolyticus]	WP_049684512.1	ABC_transporter_ATP-binding_protein_[Thermoanaerobacter_kivui]	26.8	224	133	9	13	227	15	216	2.80E-11	65.5
WP_014766924.1	Fe-S_cluster_assembly_ATPase_SufC_[Desulfurococcus_amylolyticus]	WP_049684538.1	ABC_transporter_[Thermoanaerobacter_kivui]	25.2	234	155	6	1	230	1	218	2.80E-11	65.5
WP_014766924.1	Fe-S_cluster_assembly_ATPase_SufC_[Desulfurococcus_amylolyticus]	WP_014355997.1	ABC_transporter_ATP-binding_protein_[Acetobacterium_woodii]	28.7	209	121	5	1	202	1	188	3.60E-11	65.1
WP_014766924.1	Fe-S_cluster_assembly_ATPase_SufC_[Desulfurococcus_amylolyticus]	WP_000205805.1	MULTISPECIES:_sugar_ABC_transporter_ATPase_[Enterobacteriaceae]	27.3	187	127	3	17	202	25	203	3.60E-11	65.1
WP_014766924.1	Fe-S_cluster_assembly_ATPase_SufC_[Desulfurococcus_amylolyticus]	WP_048103379.1	ABC_transporter_ATP-binding_protein_[Methanosarcina_barkeri]	27.2	202	127	8	17	211	50	238	3.60E-11	65.1
WP_014766924.1	Fe-S_cluster_assembly_ATPase_SufC_[Desulfurococcus_amylolyticus]	WP_012571212.1	ABC_transporter_ATP-binding_protein_[Thermococcus_onnurineus]	23.2	237	155	7	2	231	4	220	3.60E-11	65.1
WP_014766924.1	Fe-S_cluster_assembly_ATPase_SufC_[Desulfurococcus_amylolyticus]	WP_014354888.1	ABC_transporter_ATP-binding_protein_[Acetobacterium_woodii]	22.4	245	144	8	1	233	5	215	4.70E-11	64.7
WP_014766924.1	Fe-S_cluster_assembly_ATPase_SufC_[Desulfurococcus_amylolyticus]	WP_014357384.1	cobalt_ABC_transporter_ATP-binding_protein_[Acetobacterium_woodii]	27.3	194	127	4	16	203	315	500	4.70E-11	64.7
WP_014766924.1	Fe-S_cluster_assembly_ATPase_SufC_[Desulfurococcus_amylolyticus]	WP_048103066.1	ABC_transporter_ATP-binding_protein_[Methanosarcina_barkeri]	26.5	215	145	6	17	227	339	544	4.70E-11	64.7
WP_014766924.1	Fe-S_cluster_assembly_ATPase_SufC_[Desulfurococcus_amylolyticus]	WP_014356643.1	ABC_transporter_ATP-binding_protein_[Acetobacterium_woodii]	27.6	243	159	7	1	240	1	229	6.10E-11	64.3
WP_014766924.1	Fe-S_cluster_assembly_ATPase_SufC_[Desulfurococcus_amylolyticus]	WP_014357616.1	ABC_transporter_ATP-binding_protein_[Acetobacterium_woodii]	31.7	164	99	5	14	177	18	168	6.10E-11	64.3
WP_014766924.1	Fe-S_cluster_assembly_ATPase_SufC_[Desulfurococcus_amylolyticus]	WP_000175457.1	MULTISPECIES:_Fe(3+)_dicitrate_transport_ATP-binding_protein_FecE_[Enterobacteriaceae]	27	230	152	7	2	227	3	220	6.10E-11	64.3
WP_014766924.1	Fe-S_cluster_assembly_ATPase_SufC_[Desulfurococcus_amylolyticus]	WP_001187819.1	MULTISPECIES:_arabinose_import_ATP-binding_protein_AraG_[Enterobacteriaceae]	27.2	213	137	6	17	224	23	222	6.10E-11	64.3
WP_014766924.1	Fe-S_cluster_assembly_ATPase_SufC_[Desulfurococcus_amylolyticus]	WP_011306754.1	multidrug_ABC_transporter_ATP-binding_protein_[Methanosarcina_barkeri]	26.9	208	125	5	1	202	1	187	6.10E-11	64.3
WP_014766924.1	Fe-S_cluster_assembly_ATPase_SufC_[Desulfurococcus_amylolyticus]	WP_011308574.1	ABC_transporter_ATP-binding_protein_[Methanosarcina_barkeri]	27.5	193	130	6	17	203	25	213	6.10E-11	64.3
WP_014766924.1	Fe-S_cluster_assembly_ATPase_SufC_[Desulfurococcus_amylolyticus]	WP_041668047.1	lantibiotic_ABC_transporter_ATP-binding_protein_[Acetobacterium_woodii]	31.1	225	105	9	1	211	5	193	8.00E-11	63.9
WP_014766924.1	Fe-S_cluster_assembly_ATPase_SufC_[Desulfurococcus_amylolyticus]	WP_011306075.1	cobalt_ABC_transporter_[Methanosarcina_barkeri]	26.4	242	154	7	1	230	4	233	8.00E-11	63.9
WP_014766924.1	Fe-S_cluster_assembly_ATPase_SufC_[Desulfurococcus_amylolyticus]	WP_011011475.1	ABC_transporter_ATP-binding_protein_[Pyrococcus_furiosus]	29.6	226	134	9	17	230	24	236	8.00E-11	63.9
WP_014766924.1	Fe-S_cluster_assembly_ATPase_SufC_[Desulfurococcus_amylolyticus]	WP_011012354.1	ABC_transporter_ATP-binding_protein_[Pyrococcus_furiosus]	29.6	226	134	9	17	230	24	236	8.00E-11	63.9
WP_014766925.1	carbamate_kinase_[Desulfurococcus_amylolyticus]	WP_014766925.1	carbamate_kinase_[Desulfurococcus_amylolyticus]	100	323	0	0	1	323	1	323	1.70E-189	657.9
WP_014766925.1	carbamate_kinase_[Desulfurococcus_amylolyticus]	WP_011011798.1	carbamate_kinase_[Pyrococcus_furiosus]	54.3	315	139	2	8	322	5	314	2.80E-96	348.2
WP_014766925.1	carbamate_kinase_[Desulfurococcus_amylolyticus]	WP_012572464.1	carbamate_kinase_[Thermococcus_onnurineus]	52.1	315	145	3	8	321	4	313	6.10E-91	330.5
WP_014766925.1	carbamate_kinase_[Desulfurococcus_amylolyticus]	WP_049684636.1	carbamate_kinase_[Thermoanaerobacter_kivui]	50.9	316	147	4	6	320	3	311	2.20E-77	285.4
WP_014766925.1	carbamate_kinase_[Desulfurococcus_amylolyticus]	WP_000661672.1	MULTISPECIES:_carbamate_kinase-like_protein_YahI_[Proteobacteria]	39.7	320	181	3	6	321	3	314	2.80E-64	241.9
WP_014766925.1	carbamate_kinase_[Desulfurococcus_amylolyticus]	WP_000037992.1	MULTISPECIES:_carbamate_kinase-like_protein_YqeA_[Proteobacteria]	42.5	315	168	7	8	320	5	308	2.20E-61	232.3
WP_014766925.1	carbamate_kinase_[Desulfurococcus_amylolyticus]	WP_014355614.1	carbamate_kinase_[Acetobacterium_woodii]	42.6	317	170	7	8	323	5	310	1.60E-59	226.1
WP_014766925.1	carbamate_kinase_[Desulfurococcus_amylolyticus]	WP_000855379.1	carbamate_kinase_[Escherichia_coli]	40.7	317	165	7	5	320	1	295	3.10E-55	211.8
WP_014766926.1	EamA/RhaT_family_transporter_[Desulfurococcus_amylolyticus]	WP_014766926.1	EamA/RhaT_family_transporter_[Desulfurococcus_amylolyticus]	100	284	0	0	1	284	1	284	2.60E-146	514.2
WP_014766926.1	EamA/RhaT_family_transporter_[Desulfurococcus_amylolyticus]	WP_011011432.1	EamA/RhaT_family_transporter_[Pyrococcus_furiosus]	33	282	178	5	1	277	1	276	1.70E-20	96.3
WP_014766926.1	EamA/RhaT_family_transporter_[Desulfurococcus_amylolyticus]	WP_012572767.1	EamA/RhaT_family_transporter_[Thermococcus_onnurineus]	31.7	268	162	5	11	267	8	265	3.30E-16	82
WP_014766926.1	EamA/RhaT_family_transporter_[Desulfurococcus_amylolyticus]	WP_049684716.1	EamA/RhaT_family_transporter_[Thermoanaerobacter_kivui]	27.8	288	194	7	1	279	1	283	1.00E-12	70.5
WP_014766927.1	amidohydrolase_[Desulfurococcus_amylolyticus]	WP_014766927.1	amidohydrolase_[Desulfurococcus_amylolyticus]	100	464	0	0	1	464	1	464	5.50E-271	929.1
WP_014766927.1	amidohydrolase_[Desulfurococcus_amylolyticus]	WP_011308173.1	N-ethylammeline_chlorohydrolase_[Methanosarcina_barkeri]	29.9	451	285	8	6	448	3	430	1.50E-50	196.8
WP_014766927.1	amidohydrolase_[Desulfurococcus_amylolyticus]	WP_014355609.1	chlorohydrolase_[Acetobacterium_woodii]	29.6	453	304	10	7	453	2	445	1.30E-49	193.7
WP_014766927.1	amidohydrolase_[Desulfurococcus_amylolyticus]	WP_011012685.1	N-ethylammeline_chlorohydrolase_[Pyrococcus_furiosus]	29.6	423	273	7	28	442	14	419	6.50E-46	181.4
WP_014766927.1	amidohydrolase_[Desulfurococcus_amylolyticus]	WP_014767130.1	amidohydrolase_[Desulfurococcus_amylolyticus]	28.8	469	288	10	6	447	3	452	1.50E-45	180.3
WP_014766927.1	amidohydrolase_[Desulfurococcus_amylolyticus]	WP_014356682.1	amidohydrolase_[Acetobacterium_woodii]	27.8	439	283	9	7	430	4	423	1.90E-45	179.9
WP_014766927.1	amidohydrolase_[Desulfurococcus_amylolyticus]	WP_000906252.1	MULTISPECIES:_protein_SsnA_[Proteobacteria]	30.3	455	286	13	7	448	2	438	1.90E-45	179.9
WP_014766927.1	amidohydrolase_[Desulfurococcus_amylolyticus]	WP_012572615.1	N-ethylammeline_chlorohydrolase_[Thermococcus_onnurineus]	29.7	424	263	11	5	419	1	398	4.00E-43	172.2
WP_014766927.1	amidohydrolase_[Desulfurococcus_amylolyticus]	WP_012571920.1	amidohydrolase_[Thermococcus_onnurineus]	26	442	291	8	13	448	4	415	3.80E-38	155.6
WP_014766927.1	amidohydrolase_[Desulfurococcus_amylolyticus]	WP_011305520.1	chlorohydrolase_[Methanosarcina_barkeri]	27.9	172	103	4	211	382	187	337	1.40E-11	67.4
WP_014766928.1	hypothetical_protein_[Desulfurococcus_amylolyticus]	WP_014766928.1	hypothetical_protein_[Desulfurococcus_amylolyticus]	100	135	0	0	1	135	1	135	5.90E-80	292.7
WP_014766929.1	phosphoglucosamine_mutase_[Desulfurococcus_amylolyticus]	WP_014766929.1	phosphoglucosamine_mutase_[Desulfurococcus_amylolyticus]	100	458	0	0	1	458	1	458	8.50E-264	905.2
WP_014766929.1	phosphoglucosamine_mutase_[Desulfurococcus_amylolyticus]	WP_011011707.1	phosphoglucosamine_mutase_[Pyrococcus_furiosus]	39.1	445	258	6	6	443	3	441	3.30E-90	328.6
WP_014766929.1	phosphoglucosamine_mutase_[Desulfurococcus_amylolyticus]	WP_012571202.1	phosphoglucosamine_mutase_[Thermococcus_onnurineus]	39.6	442	254	7	6	440	3	438	3.30E-90	328.6
WP_014766929.1	phosphoglucosamine_mutase_[Desulfurococcus_amylolyticus]	WP_011305749.1	phosphoglucosamine_mutase_[Methanosarcina_barkeri]	39.3	440	257	7	7	444	3	434	1.10E-85	313.5
WP_014766929.1	phosphoglucosamine_mutase_[Desulfurococcus_amylolyticus]	WP_011307197.1	phosphoglucosamine_mutase_[Methanosarcina_barkeri]	38.4	451	265	9	7	453	3	444	6.60E-83	304.3
WP_014766929.1	phosphoglucosamine_mutase_[Desulfurococcus_amylolyticus]	WP_011011993.1	phosphoglucosamine_mutase_[Pyrococcus_furiosus]	36.1	457	277	9	6	458	3	448	1.70E-78	289.7
WP_014766929.1	phosphoglucosamine_mutase_[Desulfurococcus_amylolyticus]	WP_012572407.1	phosphoglucosamine_mutase_[Thermococcus_onnurineus]	35.5	459	277	9	6	458	3	448	5.10E-75	278.1
WP_014766929.1	phosphoglucosamine_mutase_[Desulfurococcus_amylolyticus]	WP_011307001.1	phosphoglucosamine_mutase_[Methanosarcina_barkeri]	33.3	454	278	10	6	456	2	433	4.00E-64	241.9
WP_014766929.1	phosphoglucosamine_mutase_[Desulfurococcus_amylolyticus]	WP_012572751.1	phosphoglucosamine_mutase_[Thermococcus_onnurineus]	32.5	459	289	10	6	456	2	447	2.00E-63	239.6
WP_014766929.1	phosphoglucosamine_mutase_[Desulfurococcus_amylolyticus]	WP_049685710.1	phosphoglucosamine_mutase_[Thermoanaerobacter_kivui]	30.9	460	285	10	6	452	3	442	8.70E-51	197.6
WP_014766929.1	phosphoglucosamine_mutase_[Desulfurococcus_amylolyticus]	WP_049684763.1	phosphoglucosamine_mutase_[Thermoanaerobacter_kivui]	30.8	455	292	12	7	452	7	447	6.50E-46	181.4
WP_014766929.1	phosphoglucosamine_mutase_[Desulfurococcus_amylolyticus]	WP_014356752.1	phosphoglucosamine_mutase_[Acetobacterium_woodii]	28.9	456	306	8	6	457	3	444	9.60E-42	167.5
WP_014766929.1	phosphoglucosamine_mutase_[Desulfurococcus_amylolyticus]	WP_014767010.1	phosphoglucomutase_[Desulfurococcus_amylolyticus]	29.3	467	297	14	6	455	2	452	1.60E-41	166.8
WP_014766929.1	phosphoglucosamine_mutase_[Desulfurococcus_amylolyticus]	WP_000071134.1	MULTISPECIES:_phosphoglucosamine_mutase_[Proteobacteria]	29.4	469	293	14	1	455	1	445	4.60E-36	148.7
WP_014766929.1	phosphoglucosamine_mutase_[Desulfurococcus_amylolyticus]	WP_001350528.1	phosphomannomutase_CpsG_[Escherichia_coli]	25.4	457	314	12	13	454	12	456	2.70E-28	122.9
WP_014766929.1	phosphoglucosamine_mutase_[Desulfurococcus_amylolyticus]	WP_049685637.1	nucleoside-diphosphate-sugar_pyrophosphorylase_[Thermoanaerobacter_kivui]	23.3	454	287	13	8	456	382	779	1.40E-21	100.5
WP_014766929.1	phosphoglucosamine_mutase_[Desulfurococcus_amylolyticus]	WP_014354639.1	phospho-sugar_mutase_[Acetobacterium_woodii]	24.7	507	288	23	8	431	43	538	1.80E-16	83.6
WP_014766929.1	phosphoglucosamine_mutase_[Desulfurococcus_amylolyticus]	WP_001297249.1	MULTISPECIES:_phosphoglucomutase_[Enterobacteriaceae]	24.2	504	325	15	8	456	42	543	7.00E-16	81.6
WP_014766929.1	phosphoglucosamine_mutase_[Desulfurococcus_amylolyticus]	WP_014355257.1	phosphoglucomutase_[Acetobacterium_woodii]	26.7	329	188	15	1	296	3	311	1.00E-14	77.8
WP_014766930.1	hypothetical_protein_[Desulfurococcus_amylolyticus]	WP_014766930.1	hypothetical_protein_[Desulfurococcus_amylolyticus]	100	120	0	0	1	120	1	120	3.80E-62	233.4
WP_014766931.1	hypothetical_protein_[Desulfurococcus_amylolyticus]	WP_014766931.1	hypothetical_protein_[Desulfurococcus_amylolyticus]	100	104	0	0	1	104	1	104	3.30E-54	206.8
WP_014766932.1	small_GTP-binding_protein_[Desulfurococcus_amylolyticus]	WP_014766932.1	small_GTP-binding_protein_[Desulfurococcus_amylolyticus]	100	386	0	0	1	386	1	386	5.70E-221	762.7
WP_014766932.1	small_GTP-binding_protein_[Desulfurococcus_amylolyticus]	WP_011012904.1	GTP-binding_protein_[Pyrococcus_furiosus]	42.9	392	212	5	1	385	1	387	5.90E-85	310.8
WP_014766932.1	small_GTP-binding_protein_[Desulfurococcus_amylolyticus]	WP_012572243.1	GTP-binding_protein_[Thermococcus_onnurineus]	41.2	396	214	8	1	385	1	388	5.80E-80	294.3
WP_014766932.1	small_GTP-binding_protein_[Desulfurococcus_amylolyticus]	WP_011305605.1	GTP-binding_protein_[Methanosarcina_barkeri]	30.5	370	239	7	23	385	5	363	8.10E-50	194.1
WP_014766932.1	small_GTP-binding_protein_[Desulfurococcus_amylolyticus]	WP_014768137.1	GTP-binding_protein_[Desulfurococcus_amylolyticus]	31.4	172	91	6	80	227	160	328	5.70E-11	65.1
WP_014766933.1	ribonuclease_HII_[Desulfurococcus_amylolyticus]	WP_014766933.1	ribonuclease_HII_[Desulfurococcus_amylolyticus]	100	255	0	0	1	255	1	255	1.70E-144	508.1
WP_014766933.1	ribonuclease_HII_[Desulfurococcus_amylolyticus]	WP_011012922.1	ribonuclease_HII_[Pyrococcus_furiosus]	36.2	210	127	1	10	219	5	207	1.10E-29	126.7
WP_014766933.1	ribonuclease_HII_[Desulfurococcus_amylolyticus]	WP_012571730.1	ribonuclease_HII_[Thermococcus_onnurineus]	33.6	229	143	3	10	238	5	224	9.80E-28	120.2
WP_014766933.1	ribonuclease_HII_[Desulfurococcus_amylolyticus]	WP_011307697.1	ribonuclease_HII_[Methanosarcina_barkeri]	34.7	213	129	5	10	216	5	213	2.30E-21	99
WP_014766934.1	DUF2153_domain-containing_protein_[Desulfurococcus_amylolyticus]	WP_014766934.1	DUF2153_domain-containing_protein_[Desulfurococcus_amylolyticus]	100	132	0	0	1	132	1	132	8.30E-71	262.3
WP_014766935.1	hypothetical_protein_[Desulfurococcus_amylolyticus]	WP_014766935.1	hypothetical_protein_[Desulfurococcus_amylolyticus]	100	159	0	0	1	159	1	159	3.90E-83	303.5
WP_014766936.1	hypothetical_protein_[Desulfurococcus_amylolyticus]	WP_014766936.1	hypothetical_protein_[Desulfurococcus_amylolyticus]	100	281	0	0	1	281	1	281	1.80E-144	508.1
WP_014766937.1	hydrolase_[Desulfurococcus_amylolyticus]	WP_014766937.1	hydrolase_[Desulfurococcus_amylolyticus]	100	166	0	0	1	166	1	166	4.10E-91	330.1
WP_014766938.1	TATA_box-binding_protein_[Desulfurococcus_amylolyticus]	WP_014766938.1	TATA_box-binding_protein_[Desulfurococcus_amylolyticus]	100	450	0	0	1	450	1	450	1.00E-245	845.1
WP_014766938.1	TATA_box-binding_protein_[Desulfurococcus_amylolyticus]	WP_011012987.1	TATA_box-binding_protein_[Pyrococcus_furiosus]	60.1	434	162	4	13	445	14	437	2.40E-138	488.4
WP_014766938.1	TATA_box-binding_protein_[Desulfurococcus_amylolyticus]	WP_012571419.1	TATA_box-binding_protein_[Thermococcus_onnurineus]	57	435	173	4	13	445	14	436	6.80E-133	470.3
WP_014766939.1	aminotransferase_class_V-fold_PLP-dependent_enzyme_[Desulfurococcus_amylolyticus]	WP_014766939.1	aminotransferase_class_V-fold_PLP-dependent_enzyme_[Desulfurococcus_amylolyticus]	100	380	0	0	1	380	1	380	2.30E-222	767.3
WP_014766939.1	aminotransferase_class_V-fold_PLP-dependent_enzyme_[Desulfurococcus_amylolyticus]	WP_012572672.1	tyrosine_decarboxylase_MfnA_[Thermococcus_onnurineus]	34.5	357	223	7	26	376	29	380	3.20E-43	172.2
WP_014766939.1	aminotransferase_class_V-fold_PLP-dependent_enzyme_[Desulfurococcus_amylolyticus]	WP_011305998.1	tyrosine_decarboxylase_MfnA_[Methanosarcina_barkeri]	30.4	369	232	7	28	376	28	391	1.10E-38	157.1
WP_014766940.1	serine/threonine_protein_kinase_[Desulfurococcus_amylolyticus]	WP_014766940.1	serine/threonine_protein_kinase_[Desulfurococcus_amylolyticus]	100	295	0	0	1	295	1	295	3.10E-166	580.5
WP_014766940.1	serine/threonine_protein_kinase_[Desulfurococcus_amylolyticus]	WP_012572350.1	tyrosine_protein_kinase_[Thermococcus_onnurineus]	39.5	281	162	6	1	276	5	282	3.80E-47	184.9
WP_014766940.1	serine/threonine_protein_kinase_[Desulfurococcus_amylolyticus]	WP_011011478.1	tyrosine_protein_kinase_[Pyrococcus_furiosus]	37.7	300	177	7	1	294	5	300	2.40E-46	182.2
WP_014766940.1	serine/threonine_protein_kinase_[Desulfurococcus_amylolyticus]	WP_011307782.1	serine/threonine_protein_kinase_[Methanosarcina_barkeri]	37.4	281	163	7	6	280	8	281	3.60E-42	168.3
WP_014766940.1	serine/threonine_protein_kinase_[Desulfurococcus_amylolyticus]	WP_014767967.1	serine_protein_kinase_RIO_[Desulfurococcus_amylolyticus]	28	207	136	3	87	281	41	246	4.30E-19	91.7
WP_014766940.1	serine/threonine_protein_kinase_[Desulfurococcus_amylolyticus]	WP_011306772.1	serine_protein_kinase_RIO_[Methanosarcina_barkeri]	27.2	213	145	5	87	291	47	257	6.30E-18	87.8
WP_014766940.1	serine/threonine_protein_kinase_[Desulfurococcus_amylolyticus]	WP_012571726.1	serine_protein_kinase_RIO_[Thermococcus_onnurineus]	28.6	241	149	9	58	283	14	246	3.10E-17	85.5
WP_014766940.1	serine/threonine_protein_kinase_[Desulfurococcus_amylolyticus]	WP_011012727.1	serine_protein_kinase_RIO_[Pyrococcus_furiosus]	28.4	194	125	4	93	276	49	238	5.30E-17	84.7
WP_014766941.1	DUF460_domain-containing_protein_[Desulfurococcus_amylolyticus]	WP_014766941.1	DUF460_domain-containing_protein_[Desulfurococcus_amylolyticus]	100	664	0	0	1	664	1	664	0.00E+00	1262.7
WP_014766941.1	DUF460_domain-containing_protein_[Desulfurococcus_amylolyticus]	WP_011011610.1	DUF460_domain-containing_protein_[Pyrococcus_furiosus]	34.1	443	263	11	33	463	1	426	9.60E-59	224.6
WP_014766941.1	DUF460_domain-containing_protein_[Desulfurococcus_amylolyticus]	WP_083757807.1	DUF460_domain-containing_protein_[Thermococcus_onnurineus]	28.2	678	414	16	28	661	4	652	4.50E-56	215.7
WP_014766941.1	DUF460_domain-containing_protein_[Desulfurococcus_amylolyticus]	WP_011308598.1	DUF460_domain-containing_protein_[Methanosarcina_barkeri]	32	406	254	9	32	429	8	399	4.80E-50	195.7
WP_014766943.1	DUF814_domain-containing_protein_[Desulfurococcus_amylolyticus]	WP_014766943.1	DUF814_domain-containing_protein_[Desulfurococcus_amylolyticus]	100	659	0	0	1	659	1	659	0.00E+00	1314.3
WP_014766943.1	DUF814_domain-containing_protein_[Desulfurococcus_amylolyticus]	WP_012571110.1	DUF814_domain-containing_protein_[Thermococcus_onnurineus]	27.6	680	430	16	6	656	1	647	8.10E-66	248.1
WP_014766943.1	DUF814_domain-containing_protein_[Desulfurococcus_amylolyticus]	WP_011012539.1	DUF814_domain-containing_protein_[Pyrococcus_furiosus]	27.5	643	424	14	6	626	1	623	4.90E-63	238.8
WP_014766943.1	DUF814_domain-containing_protein_[Desulfurococcus_amylolyticus]	WP_011306568.1	DUF814_domain-containing_protein_[Methanosarcina_barkeri]	25.1	673	418	17	56	653	56	717	3.00E-52	203
WP_014766943.1	DUF814_domain-containing_protein_[Desulfurococcus_amylolyticus]	WP_049685333.1	DUF814_domain-containing_protein_[Thermoanaerobacter_kivui]	21.5	591	406	21	9	566	2	567	1.60E-13	74.3
WP_014766945.1	hypothetical_protein_[Desulfurococcus_amylolyticus]	WP_014766945.1	hypothetical_protein_[Desulfurococcus_amylolyticus]	100	210	0	0	1	210	1	210	3.20E-125	443.7
WP_014766945.1	hypothetical_protein_[Desulfurococcus_amylolyticus]	WP_011012734.1	hypothetical_protein_[Pyrococcus_furiosus]	35.5	186	112	5	9	192	2	181	1.20E-23	106.3
WP_014766945.1	hypothetical_protein_[Desulfurococcus_amylolyticus]	WP_012572470.1	hypothetical_protein_[Thermococcus_onnurineus]	33.5	185	116	4	9	192	2	180	1.00E-22	103.2
WP_014766946.1	haloacid_dehalogenase_[Desulfurococcus_amylolyticus]	WP_014766946.1	haloacid_dehalogenase_[Desulfurococcus_amylolyticus]	100	211	0	0	1	211	1	211	1.20E-116	415.2
WP_014766946.1	haloacid_dehalogenase_[Desulfurococcus_amylolyticus]	WP_012571518.1	haloacid_dehalogenase_[Thermococcus_onnurineus]	41.4	181	105	1	11	191	3	182	1.30E-33	139.4
WP_014766946.1	haloacid_dehalogenase_[Desulfurococcus_amylolyticus]	WP_014835302.1	haloacid_dehalogenase_[Pyrococcus_furiosus]	40.3	181	107	1	11	191	3	182	9.30E-32	133.3
WP_014766946.1	haloacid_dehalogenase_[Desulfurococcus_amylolyticus]	WP_011306219.1	haloacid_dehalogenase_[Methanosarcina_barkeri]	35.7	196	117	2	4	197	2	190	1.80E-27	119
WP_014766947.1	AsnC_family_transcriptional_regulator_[Desulfurococcus_amylolyticus]	WP_014766947.1	AsnC_family_transcriptional_regulator_[Desulfurococcus_amylolyticus]	100	151	0	0	1	151	1	151	8.80E-85	308.9
WP_014766948.1	TIGR04013_family_B12-binding_domain/radical_SAM_domain-containing_protein_[Desulfurococcus_amylolyticus]	WP_014766948.1	TIGR04013_family_B12-binding_domain/radical_SAM_domain-containing_protein_[Desulfurococcus_amylolyticus]	100	439	0	0	1	439	1	439	6.00E-259	889
WP_014766948.1	TIGR04013_family_B12-binding_domain/radical_SAM_domain-containing_protein_[Desulfurococcus_amylolyticus]	WP_011012869.1	TIGR04013_family_B12-binding_domain/radical_SAM_domain-containing_protein_[Pyrococcus_furiosus]	40.3	367	198	6	76	433	65	419	2.70E-73	272.3
WP_014766948.1	TIGR04013_family_B12-binding_domain/radical_SAM_domain-containing_protein_[Desulfurococcus_amylolyticus]	WP_012571144.1	TIGR04013_family_B12-binding_domain/radical_SAM_domain-containing_protein_[Thermococcus_onnurineus]	38.1	412	226	8	37	437	29	422	2.70E-73	272.3
WP_014766948.1	TIGR04013_family_B12-binding_domain/radical_SAM_domain-containing_protein_[Desulfurococcus_amylolyticus]	WP_011305748.1	TIGR04013_family_B12-binding_domain/radical_SAM_domain-containing_protein_[Methanosarcina_barkeri]	37.6	346	189	8	81	416	49	377	4.40E-60	228.4
WP_014766948.1	TIGR04013_family_B12-binding_domain/radical_SAM_domain-containing_protein_[Desulfurococcus_amylolyticus]	WP_049685010.1	B12-binding_domain-containing_radical_SAM_protein_[Thermoanaerobacter_kivui]	28	304	188	9	47	344	47	325	7.60E-20	94.7
WP_014766948.1	TIGR04013_family_B12-binding_domain/radical_SAM_domain-containing_protein_[Desulfurococcus_amylolyticus]	WP_012571368.1	radical_SAM_protein_[Thermococcus_onnurineus]	24.4	340	213	13	73	378	100	429	3.00E-16	82.8
WP_014766948.1	TIGR04013_family_B12-binding_domain/radical_SAM_domain-containing_protein_[Desulfurococcus_amylolyticus]	WP_012572519.1	MiaB/RimO_family_radical_SAM_methylthiotransferase_[Thermococcus_onnurineus]	28	239	149	8	145	376	111	333	1.90E-15	80.1
WP_014766948.1	TIGR04013_family_B12-binding_domain/radical_SAM_domain-containing_protein_[Desulfurococcus_amylolyticus]	WP_011013052.1	MiaB/RimO_family_radical_SAM_methylthiotransferase_[Pyrococcus_furiosus]	29	241	142	10	146	376	112	333	3.10E-13	72.8
WP_014766948.1	TIGR04013_family_B12-binding_domain/radical_SAM_domain-containing_protein_[Desulfurococcus_amylolyticus]	WP_014767962.1	MiaB/RimO_family_radical_SAM_methylthiotransferase_[Desulfurococcus_amylolyticus]	27.6	232	154	7	172	398	136	358	4.00E-13	72.4
WP_014766948.1	TIGR04013_family_B12-binding_domain/radical_SAM_domain-containing_protein_[Desulfurococcus_amylolyticus]	WP_014355845.1	B12-binding_domain-containing_radical_SAM_protein_[Acetobacterium_woodii]	27.5	255	151	11	112	355	126	357	5.30E-13	72
WP_014766948.1	TIGR04013_family_B12-binding_domain/radical_SAM_domain-containing_protein_[Desulfurococcus_amylolyticus]	WP_014767649.1	radical_SAM_protein_[Desulfurococcus_amylolyticus]	23.9	343	216	14	72	380	89	420	1.20E-12	70.9
WP_014766948.1	TIGR04013_family_B12-binding_domain/radical_SAM_domain-containing_protein_[Desulfurococcus_amylolyticus]	WP_011011153.1	radical_SAM_protein_[Pyrococcus_furiosus]	21.5	335	224	12	75	378	102	428	2.00E-12	70.1
WP_014766948.1	TIGR04013_family_B12-binding_domain/radical_SAM_domain-containing_protein_[Desulfurococcus_amylolyticus]	WP_049685220.1	30S_ribosomal_protein_S12_methylthiotransferase_RimO_[Thermoanaerobacter_kivui]	30.9	178	108	8	175	349	148	313	1.00E-11	67.8
WP_014766948.1	TIGR04013_family_B12-binding_domain/radical_SAM_domain-containing_protein_[Desulfurococcus_amylolyticus]	WP_014767378.1	radical_SAM_protein_[Desulfurococcus_amylolyticus]	27.1	214	135	6	175	373	220	427	2.20E-11	66.6
WP_014766948.1	TIGR04013_family_B12-binding_domain/radical_SAM_domain-containing_protein_[Desulfurococcus_amylolyticus]	WP_049685200.1	tRNA_(N6-isopentenyl_adenosine(37)-C2)-methylthiotransferase_MiaB_[Thermoanaerobacter_kivui]	28.5	186	121	5	175	358	180	355	2.20E-11	66.6
WP_014766948.1	TIGR04013_family_B12-binding_domain/radical_SAM_domain-containing_protein_[Desulfurococcus_amylolyticus]	WP_000162740.1	MULTISPECIES:_tRNA_(N6-isopentenyl_adenosine(37)-C2)-methylthiotransferase_MiaB_[Enterobacteriaceae]	27.8	209	131	8	175	377	151	345	2.90E-11	66.2
WP_014766949.1	hypothetical_protein_[Desulfurococcus_amylolyticus]	WP_014766949.1	hypothetical_protein_[Desulfurococcus_amylolyticus]	100	93	0	0	1	93	1	93	9.40E-45	175.3
WP_014766950.1	HAD_family_hydrolase_[Desulfurococcus_amylolyticus]	WP_014766950.1	HAD_family_hydrolase_[Desulfurococcus_amylolyticus]	100	224	0	0	1	224	1	224	1.90E-131	464.5
WP_014766951.1	hypothetical_protein_[Desulfurococcus_amylolyticus]	WP_014766951.1	hypothetical_protein_[Desulfurococcus_amylolyticus]	100	161	0	0	1	161	1	161	5.00E-94	339.7
WP_014766953.1	hypothetical_protein_[Desulfurococcus_amylolyticus]	WP_014766953.1	hypothetical_protein_[Desulfurococcus_amylolyticus]	100	90	0	0	1	90	1	90	2.20E-43	170.6
WP_014766954.1	transcriptional_regulator_[Desulfurococcus_amylolyticus]	WP_014766954.1	transcriptional_regulator_[Desulfurococcus_amylolyticus]	100	237	0	0	1	237	1	237	1.40E-100	362.1
WP_014766954.1	transcriptional_regulator_[Desulfurococcus_amylolyticus]	WP_012572703.1	hypothetical_protein_[Thermococcus_onnurineus]	52.5	141	63	1	28	164	3	143	6.50E-34	140.6
WP_014766954.1	transcriptional_regulator_[Desulfurococcus_amylolyticus]	WP_011013072.1	transcriptional_regulator_[Pyrococcus_furiosus]	57	128	54	1	28	155	5	131	2.10E-32	135.6
WP_014766955.1	hypothetical_protein_[Desulfurococcus_amylolyticus]	WP_014766955.1	hypothetical_protein_[Desulfurococcus_amylolyticus]	100	102	0	0	1	102	1	102	5.50E-54	206.1
WP_014766956.1	threonylcarbamoyl-AMP_synthase_[Desulfurococcus_amylolyticus]	WP_014766956.1	threonylcarbamoyl-AMP_synthase_[Desulfurococcus_amylolyticus]	100	360	0	0	1	360	1	360	5.50E-202	699.5
WP_014766956.1	threonylcarbamoyl-AMP_synthase_[Desulfurococcus_amylolyticus]	WP_012572046.1	threonylcarbamoyl-AMP_synthase_[Thermococcus_onnurineus]	47.9	351	164	7	4	354	1	332	2.00E-82	302.4
WP_014766956.1	threonylcarbamoyl-AMP_synthase_[Desulfurococcus_amylolyticus]	WP_011011421.1	threonylcarbamoyl-AMP_synthase_[Pyrococcus_furiosus]	49.4	332	151	4	23	354	19	333	2.60E-82	302
WP_014766956.1	threonylcarbamoyl-AMP_synthase_[Desulfurococcus_amylolyticus]	WP_049684350.1	threonylcarbamoyl-AMP_synthase_[Thermoanaerobacter_kivui]	43.3	351	190	3	4	354	1	342	2.30E-78	288.9
WP_014766956.1	threonylcarbamoyl-AMP_synthase_[Desulfurococcus_amylolyticus]	WP_011305924.1	threonylcarbamoyl-AMP_synthase_[Methanosarcina_barkeri]	43.5	363	188	6	2	355	8	362	1.40E-72	269.6
WP_014766956.1	threonylcarbamoyl-AMP_synthase_[Desulfurococcus_amylolyticus]	WP_014354624.1	threonylcarbamoyl-AMP_synthase_[Acetobacterium_woodii]	40.8	331	186	3	24	354	27	347	1.50E-66	249.6
WP_014766956.1	threonylcarbamoyl-AMP_synthase_[Desulfurococcus_amylolyticus]	WP_001301412.1	MULTISPECIES:_L-threonylcarbamoyladenylate_synthase_type_1_TsaC_[Proteobacteria]	32.5	151	100	1	14	162	4	154	9.00E-19	90.9
WP_014766956.1	threonylcarbamoyl-AMP_synthase_[Desulfurococcus_amylolyticus]	WP_001295575.1	MULTISPECIES:_RNA-binding_protein_[Proteobacteria]	27.3	198	138	5	12	206	9	203	5.50E-16	81.6
WP_014766958.1	tRNA(Met)_cytidine_acetyltransferase_[Desulfurococcus_amylolyticus]	WP_014766958.1	tRNA(Met)_cytidine_acetyltransferase_[Desulfurococcus_amylolyticus]	100	814	0	0	1	814	1	814	0.00E+00	1664.8
WP_014766958.1	tRNA(Met)_cytidine_acetyltransferase_[Desulfurococcus_amylolyticus]	WP_011011621.1	tRNA(Met)_cytidine_acetyltransferase_[Pyrococcus_furiosus]	39.7	759	430	16	20	763	33	778	1.10E-141	500.4
WP_014766958.1	tRNA(Met)_cytidine_acetyltransferase_[Desulfurococcus_amylolyticus]	WP_012571928.1	tRNA(Met)_cytidine_acetyltransferase_[Thermococcus_onnurineus]	40.6	687	387	12	82	763	109	779	1.40E-139	493.4
WP_014766958.1	tRNA(Met)_cytidine_acetyltransferase_[Desulfurococcus_amylolyticus]	WP_000829360.1	MULTISPECIES:_tRNA_cytosine(34)_acetyltransferase_TmcA_[Proteobacteria]	26.6	548	327	16	111	656	69	543	2.40E-43	173.7
WP_014766959.1	ATPase_AAA_[Desulfurococcus_amylolyticus]	WP_014766959.1	ATPase_AAA_[Desulfurococcus_amylolyticus]	100	746	0	0	1	746	1	746	0.00E+00	1353.6
WP_014766959.1	ATPase_AAA_[Desulfurococcus_amylolyticus]	WP_011013021.1	ATPase_AAA_[Pyrococcus_furiosus]	58.8	800	257	7	3	734	2	796	9.30E-236	812.8
WP_014766959.1	ATPase_AAA_[Desulfurococcus_amylolyticus]	WP_012572074.1	ATPase_AAA_[Thermococcus_onnurineus]	57.7	797	265	6	8	735	4	797	1.50E-230	795.4
WP_014766959.1	ATPase_AAA_[Desulfurococcus_amylolyticus]	WP_011012100.1	ATPase_AAA_[Pyrococcus_furiosus]	56.7	832	256	10	4	739	7	830	1.50E-225	778.9
WP_014766959.1	ATPase_AAA_[Desulfurococcus_amylolyticus]	WP_012572054.1	ATPase_AAA_[Thermococcus_onnurineus]	52	825	290	11	4	730	7	823	5.90E-222	766.9
WP_014766959.1	ATPase_AAA_[Desulfurococcus_amylolyticus]	WP_014767952.1	ATPase_AAA_[Desulfurococcus_amylolyticus]	58.5	720	276	7	11	722	4	708	1.70E-213	738.8
WP_014766959.1	ATPase_AAA_[Desulfurococcus_amylolyticus]	WP_011305931.1	ATPase_AAA_[Methanosarcina_barkeri]	53	725	323	9	11	727	5	719	4.40E-209	724.2
WP_014766959.1	ATPase_AAA_[Desulfurococcus_amylolyticus]	WP_011307291.1	ATPase_[Methanosarcina_barkeri]	50.3	768	323	11	11	730	4	760	3.30E-201	698
WP_014766959.1	ATPase_AAA_[Desulfurococcus_amylolyticus]	WP_011307055.1	ATPase_AAA_[Methanosarcina_barkeri]	49.9	760	332	9	7	730	4	750	1.10E-199	693
WP_014766959.1	ATPase_AAA_[Desulfurococcus_amylolyticus]	WP_011307825.1	ATPase_AAA_[Methanosarcina_barkeri]	49.3	759	330	12	12	731	10	752	9.10E-199	689.9
WP_014766959.1	ATPase_AAA_[Desulfurococcus_amylolyticus]	WP_014768125.1	proteasome-activating_nucleotidase_[Desulfurococcus_amylolyticus]	42.1	354	175	6	390	722	50	394	1.60E-73	273.9
WP_014766959.1	ATPase_AAA_[Desulfurococcus_amylolyticus]	WP_012572347.1	proteasome-activating_nucleotidase_[Thermococcus_onnurineus]	46.3	298	146	4	416	710	93	379	4.00E-69	259.2
WP_014766959.1	ATPase_AAA_[Desulfurococcus_amylolyticus]	WP_011011227.1	proteasome-activating_nucleotidase_[Pyrococcus_furiosus]	46.3	298	146	4	416	710	91	377	8.80E-69	258.1
WP_014766959.1	ATPase_AAA_[Desulfurococcus_amylolyticus]	WP_011305651.1	DUF815_domain-containing_protein_[Methanosarcina_barkeri]	45.6	287	138	4	433	710	134	411	7.70E-65	245
WP_014766959.1	ATPase_AAA_[Desulfurococcus_amylolyticus]	WP_011305436.1	peptidase_[Methanosarcina_barkeri]	46.5	258	127	2	456	710	150	399	5.00E-64	242.3
WP_014766959.1	ATPase_AAA_[Desulfurococcus_amylolyticus]	WP_049685625.1	ATP-dependent_zinc_metalloprotease_FtsH_[Thermoanaerobacter_kivui]	43.8	265	140	2	460	724	80	335	1.10E-58	224.6
WP_014766959.1	ATPase_AAA_[Desulfurococcus_amylolyticus]	WP_049685877.1	ATP-dependent_metallopeptidase_FtsH/Yme1/Tma_family_protein_[Thermoanaerobacter_kivui]	43.6	289	149	4	184	462	157	441	7.00E-58	221.9
WP_014766959.1	ATPase_AAA_[Desulfurococcus_amylolyticus]	WP_014355953.1	ATP-dependent_metallopeptidase_FtsH/Yme1/Tma_family_protein_[Acetobacterium_woodii]	42.1	290	159	5	461	743	163	450	7.30E-55	211.8
WP_014766959.1	ATPase_AAA_[Desulfurococcus_amylolyticus]	WP_001107467.1	MULTISPECIES:_ATP-dependent_zinc_metalloprotease_FtsH_[Proteobacteria]	44.2	249	127	3	465	710	153	392	7.30E-55	211.8
WP_014766959.1	ATPase_AAA_[Desulfurococcus_amylolyticus]	WP_014357313.1	ATP-dependent_metallopeptidase_FtsH/Yme1/Tma_family_protein_[Acetobacterium_woodii]	42.8	290	158	5	180	462	141	429	2.80E-54	209.9
WP_014766959.1	ATPase_AAA_[Desulfurococcus_amylolyticus]	WP_049684325.1	ATPase_[Thermoanaerobacter_kivui]	44.6	240	123	4	178	408	53	291	5.00E-48	189.1
WP_014766959.1	ATPase_AAA_[Desulfurococcus_amylolyticus]	WP_048815828.1	ATPase_AAA_[Desulfurococcus_amylolyticus]	38	279	147	8	184	450	105	369	1.40E-42	171
WP_014766959.1	ATPase_AAA_[Desulfurococcus_amylolyticus]	WP_011305562.1	ATP-binding_protein_[Methanosarcina_barkeri]	36.2	229	129	4	470	685	170	394	1.90E-31	134
WP_014766959.1	ATPase_AAA_[Desulfurococcus_amylolyticus]	WP_011306774.1	ATPase_AAA_[Methanosarcina_barkeri]	38.3	214	124	5	460	671	119	326	1.20E-30	131.3
WP_014766959.1	ATPase_AAA_[Desulfurococcus_amylolyticus]	WP_014355590.1	ATPase_[Acetobacterium_woodii]	30.7	199	131	5	438	635	58	250	5.10E-16	82.8
WP_014766960.1	KaiC_domain-containing_protein_[Desulfurococcus_amylolyticus]	WP_014766960.1	KaiC_domain-containing_protein_[Desulfurococcus_amylolyticus]	100	249	0	0	1	249	1	249	2.30E-138	487.6
WP_014766960.1	KaiC_domain-containing_protein_[Desulfurococcus_amylolyticus]	WP_011013071.1	KaiC_domain-containing_protein_[Pyrococcus_furiosus]	73.7	243	64	0	1	243	1	243	5.70E-105	376.7
WP_014766960.1	KaiC_domain-containing_protein_[Desulfurococcus_amylolyticus]	WP_012572702.1	KaiC_domain-containing_protein_[Thermococcus_onnurineus]	64.5	248	88	0	1	248	1	248	3.80E-93	337.4
WP_014766960.1	KaiC_domain-containing_protein_[Desulfurococcus_amylolyticus]	WP_011011214.1	ATPase_[Pyrococcus_furiosus]	42.7	239	131	5	2	235	6	243	9.20E-47	183.3
WP_014766960.1	KaiC_domain-containing_protein_[Desulfurococcus_amylolyticus]	WP_012572741.1	ATPase_[Thermococcus_onnurineus]	40.2	239	137	5	2	235	7	244	9.60E-44	173.3
WP_014766960.1	KaiC_domain-containing_protein_[Desulfurococcus_amylolyticus]	WP_048815958.1	KaiC_domain-containing_protein_[Desulfurococcus_amylolyticus]	40.6	229	128	3	2	228	1	223	4.20E-39	157.9
WP_014766960.1	KaiC_domain-containing_protein_[Desulfurococcus_amylolyticus]	WP_012571571.1	ATPase_[Thermococcus_onnurineus]	34	244	136	5	4	239	5	231	3.90E-29	124.8
WP_014766960.1	KaiC_domain-containing_protein_[Desulfurococcus_amylolyticus]	WP_012571849.1	ATPase_[Thermococcus_onnurineus]	32.5	237	145	6	2	234	1	226	7.10E-23	104
WP_014766960.1	KaiC_domain-containing_protein_[Desulfurococcus_amylolyticus]	WP_011308035.1	hypothetical_protein_[Methanosarcina_barkeri]	28.8	236	158	7	2	233	1	230	1.40E-15	79.7
WP_014766960.1	KaiC_domain-containing_protein_[Desulfurococcus_amylolyticus]	WP_011308037.1	DUF2075_domain-containing_protein_[Methanosarcina_barkeri]	25.5	247	153	7	2	233	1	231	1.10E-12	70.1
WP_014766961.1	hypothetical_protein_[Desulfurococcus_amylolyticus]	WP_014766961.1	hypothetical_protein_[Desulfurococcus_amylolyticus]	100	111	0	0	1	111	1	111	1.70E-53	204.5
WP_014766962.1	3-octaprenyl-4-hydroxybenzoate_carboxy-lyase_[Desulfurococcus_amylolyticus]	WP_014766962.1	3-octaprenyl-4-hydroxybenzoate_carboxy-lyase_[Desulfurococcus_amylolyticus]	100	194	0	0	1	194	1	194	1.40E-103	371.7
WP_014766962.1	3-octaprenyl-4-hydroxybenzoate_carboxy-lyase_[Desulfurococcus_amylolyticus]	WP_011011998.1	UbiX_family_flavin_prenyltransferase_[Pyrococcus_furiosus]	46.3	188	87	3	6	193	3	176	1.20E-38	156
WP_014766962.1	3-octaprenyl-4-hydroxybenzoate_carboxy-lyase_[Desulfurococcus_amylolyticus]	WP_011306619.1	UbiX_family_flavin_prenyltransferase_[Methanosarcina_barkeri]	38	192	102	4	6	192	3	182	2.30E-29	125.2
WP_014766962.1	3-octaprenyl-4-hydroxybenzoate_carboxy-lyase_[Desulfurococcus_amylolyticus]	WP_000825700.1	MULTISPECIES:_3-octaprenyl-4-hydroxybenzoate_carboxy-lyase_partner_protein_[Proteobacteria]	33.9	189	117	5	6	192	4	186	2.40E-18	88.6
WP_014766963.1	hypothetical_protein_[Desulfurococcus_amylolyticus]	WP_014766963.1	hypothetical_protein_[Desulfurococcus_amylolyticus]	100	147	0	0	1	147	1	147	5.20E-74	273.1
WP_014766966.1	hypothetical_protein_[Desulfurococcus_amylolyticus]	WP_014766966.1	hypothetical_protein_[Desulfurococcus_amylolyticus]	100	124	0	0	1	124	1	124	6.60E-62	232.6
WP_014766967.1	hypothetical_protein_[Desulfurococcus_amylolyticus]	WP_014766967.1	hypothetical_protein_[Desulfurococcus_amylolyticus]	100	125	0	0	1	125	1	125	6.00E-63	236.1
WP_014766968.1	glycine--tRNA_ligase_[Desulfurococcus_amylolyticus]	WP_014766968.1	glycine--tRNA_ligase_[Desulfurococcus_amylolyticus]	100	583	0	0	1	583	1	583	0.00E+00	1178.3
WP_014766968.1	glycine--tRNA_ligase_[Desulfurococcus_amylolyticus]	WP_011012774.1	glycine--tRNA_ligase_[Pyrococcus_furiosus]	47.8	571	280	8	6	570	4	562	3.50E-145	511.5
WP_014766968.1	glycine--tRNA_ligase_[Desulfurococcus_amylolyticus]	WP_012571602.1	glycine--tRNA_ligase_[Thermococcus_onnurineus]	46.1	571	289	8	6	570	3	560	6.10E-142	500.7
WP_014766968.1	glycine--tRNA_ligase_[Desulfurococcus_amylolyticus]	WP_011306223.1	glycine--tRNA_ligase_[Methanosarcina_barkeri]	40.4	604	304	10	6	570	2	588	1.50E-119	426.4
WP_014766968.1	glycine--tRNA_ligase_[Desulfurococcus_amylolyticus]	WP_049684983.1	glycine--tRNA_ligase_[Thermoanaerobacter_kivui]	33.3	583	242	13	11	576	10	462	1.70E-75	280
WP_014766968.1	glycine--tRNA_ligase_[Desulfurococcus_amylolyticus]	WP_014356879.1	glycine--tRNA_ligase_[Acetobacterium_woodii]	30.9	586	255	11	11	576	9	464	6.10E-65	245
WP_014766969.1	agmatinase_[Desulfurococcus_amylolyticus]	WP_014766969.1	agmatinase_[Desulfurococcus_amylolyticus]	100	288	0	0	1	288	1	288	1.10E-163	572
WP_014766969.1	agmatinase_[Desulfurococcus_amylolyticus]	WP_049685184.1	agmatinase_[Thermoanaerobacter_kivui]	39.2	265	144	7	24	279	26	282	7.40E-48	187.2
WP_014766969.1	agmatinase_[Desulfurococcus_amylolyticus]	WP_011305722.1	agmatinase_[Methanosarcina_barkeri]	33.3	270	162	9	24	282	20	282	1.20E-34	143.3
WP_014766969.1	agmatinase_[Desulfurococcus_amylolyticus]	WP_012571382.1	agmatinase_[Thermococcus_onnurineus]	35.4	280	172	7	11	286	12	286	1.60E-34	142.9
WP_014766969.1	agmatinase_[Desulfurococcus_amylolyticus]	WP_014354937.1	agmatinase_[Acetobacterium_woodii]	33.5	272	169	8	15	280	12	277	3.90E-33	138.3
WP_014766969.1	agmatinase_[Desulfurococcus_amylolyticus]	WP_014835524.1	agmatinase_[Pyrococcus_furiosus]	34.5	275	153	8	24	286	24	283	4.40E-32	134.8
WP_014766969.1	agmatinase_[Desulfurococcus_amylolyticus]	WP_000105566.1	MULTISPECIES:_agmatinase_[Proteobacteria]	27.2	268	177	8	24	280	36	296	3.20E-19	92
WP_014766970.1	DNA-directed_RNA_polymerase_subunit_P_[Desulfurococcus_amylolyticus]	WP_014766970.1	DNA-directed_RNA_polymerase_subunit_P_[Desulfurococcus_amylolyticus]	100	49	0	0	1	49	1	49	3.30E-25	109.4
WP_014766971.1	transcription_factor_TFIIB_cyclin-related_protein_[Desulfurococcus_amylolyticus]	WP_014766971.1	transcription_factor_TFIIB_cyclin-related_protein_[Desulfurococcus_amylolyticus]	100	319	0	0	1	319	1	319	3.20E-177	617.1
WP_014766971.1	transcription_factor_TFIIB_cyclin-related_protein_[Desulfurococcus_amylolyticus]	WP_011306400.1	MULTISPECIES:_transcription_initiation_factor_IIB_(TFIIB)_[Methanosarcina]	49	304	153	2	16	317	31	334	4.00E-79	291.2
WP_014766971.1	transcription_factor_TFIIB_cyclin-related_protein_[Desulfurococcus_amylolyticus]	WP_011012524.1	transcription_initiation_factor_IIB_[Pyrococcus_furiosus]	50.2	301	143	3	19	317	1	296	4.60E-75	277.7
WP_014766971.1	transcription_factor_TFIIB_cyclin-related_protein_[Desulfurococcus_amylolyticus]	WP_012572197.1	transcription_initiation_factor_IIB_[Thermococcus_onnurineus]	49.3	292	147	1	26	316	8	299	1.30E-74	276.2
WP_014766971.1	transcription_factor_TFIIB_cyclin-related_protein_[Desulfurococcus_amylolyticus]	WP_012572060.1	transcription_initiation_factor_IIB_[Thermococcus_onnurineus]	51	294	137	3	26	317	8	296	8.70E-74	273.5
WP_014766971.1	transcription_factor_TFIIB_cyclin-related_protein_[Desulfurococcus_amylolyticus]	WP_011011809.1	30S_ribosomal_protein_S27ae_[Pyrococcus_furiosus]	39.1	297	145	5	24	317	16	279	6.70E-50	194.1
WP_014766971.1	transcription_factor_TFIIB_cyclin-related_protein_[Desulfurococcus_amylolyticus]	WP_014767812.1	transcription_initiation_factor_IIB_family_protein_[Desulfurococcus_amylolyticus]	30.3	300	188	7	24	317	2	286	8.00E-27	117.5
WP_014766973.1	ABC_transporter_[Desulfurococcus_amylolyticus]	WP_014766973.1	ABC_transporter_[Desulfurococcus_amylolyticus]	100	220	0	0	1	220	1	220	7.00E-123	436
WP_014766973.1	ABC_transporter_[Desulfurococcus_amylolyticus]	WP_011011180.1	ABC_transporter_ATP-binding_protein_[Pyrococcus_furiosus]	37.5	216	127	6	3	215	2	212	2.10E-26	115.5
WP_014766973.1	ABC_transporter_[Desulfurococcus_amylolyticus]	WP_012570972.1	phosphate_ABC_transporter_ATP-binding_protein_[Thermococcus_onnurineus]	35.8	193	120	3	3	194	4	193	6.10E-26	114
WP_014766973.1	ABC_transporter_[Desulfurococcus_amylolyticus]	WP_011011194.1	molybdenum_ABC_transporter_ATP-binding_protein_[Pyrococcus_furiosus]	36.7	199	120	5	20	216	16	210	3.00E-25	111.7
WP_014766973.1	ABC_transporter_[Desulfurococcus_amylolyticus]	WP_014357182.1	energy-coupling_factor_transporter_ATPase_[Acetobacterium_woodii]	31.7	227	142	6	1	216	1	225	8.80E-25	110.2
WP_014766973.1	ABC_transporter_[Desulfurococcus_amylolyticus]	WP_011013073.1	ABC_transporter_ATP-binding_protein_[Pyrococcus_furiosus]	34.8	204	112	5	3	194	4	198	8.80E-25	110.2
WP_014766973.1	ABC_transporter_[Desulfurococcus_amylolyticus]	WP_048815931.1	hypothetical_protein_[Desulfurococcus_amylolyticus]	36.4	217	130	6	3	215	7	219	2.00E-24	109
WP_014766973.1	ABC_transporter_[Desulfurococcus_amylolyticus]	WP_011012885.1	ABC_transporter_ATP-binding_protein_[Pyrococcus_furiosus]	29.6	226	136	5	3	216	4	218	1.30E-23	106.3
WP_014766973.1	ABC_transporter_[Desulfurococcus_amylolyticus]	WP_014356895.1	cell_division_ATP-binding_protein_FtsE_[Acetobacterium_woodii]	30.1	216	147	3	3	215	2	216	2.20E-23	105.5
WP_014766973.1	ABC_transporter_[Desulfurococcus_amylolyticus]	WP_011305615.1	ABC_transporter_ATP-binding_protein_[Methanosarcina_barkeri]	33.2	220	140	5	1	216	1	217	2.20E-23	105.5
WP_014766973.1	ABC_transporter_[Desulfurococcus_amylolyticus]	WP_049685614.1	cell_division_ATP-binding_protein_FtsE_[Thermoanaerobacter_kivui]	30	200	136	3	20	216	18	216	2.20E-23	105.5
WP_014766973.1	ABC_transporter_[Desulfurococcus_amylolyticus]	WP_049685793.1	energy-coupling_factor_transporter_ATPase_[Thermoanaerobacter_kivui]	32.1	224	136	6	3	216	5	222	2.80E-23	105.1
WP_014766973.1	ABC_transporter_[Desulfurococcus_amylolyticus]	WP_012572753.1	ABC_transporter_ATP-binding_protein_[Thermococcus_onnurineus]	30.7	202	123	4	3	194	4	198	6.30E-23	104
WP_014766973.1	ABC_transporter_[Desulfurococcus_amylolyticus]	WP_014357360.1	ABC_transporter_ATP-binding_protein_[Acetobacterium_woodii]	30.9	188	126	2	11	194	16	203	1.40E-22	102.8
WP_014766973.1	ABC_transporter_[Desulfurococcus_amylolyticus]	WP_014767102.1	glycine/betaine_ABC_transporter_[Desulfurococcus_amylolyticus]	33.7	208	127	4	19	216	16	222	1.80E-22	102.4
WP_014766973.1	ABC_transporter_[Desulfurococcus_amylolyticus]	WP_011011873.1	ABC_transporter_ATP-binding_protein_[Pyrococcus_furiosus]	29.9	201	130	4	15	215	329	518	1.80E-22	102.4
WP_014766973.1	ABC_transporter_[Desulfurococcus_amylolyticus]	WP_011012890.1	ABC_transporter_ATP-binding_protein_[Pyrococcus_furiosus]	31.9	216	140	4	1	215	2	211	1.80E-22	102.4
WP_014766973.1	ABC_transporter_[Desulfurococcus_amylolyticus]	WP_011012666.1	ABC_transporter_ATP-binding_protein_[Pyrococcus_furiosus]	32.8	195	127	3	22	215	19	210	2.40E-22	102.1
WP_014766973.1	ABC_transporter_[Desulfurococcus_amylolyticus]	WP_011012800.1	ABC_transporter_ATP-binding_protein_[Pyrococcus_furiosus]	28.2	220	148	5	2	216	338	552	4.10E-22	101.3
WP_014766973.1	ABC_transporter_[Desulfurococcus_amylolyticus]	WP_014357384.1	cobalt_ABC_transporter_ATP-binding_protein_[Acetobacterium_woodii]	28.3	223	143	4	3	209	299	520	5.30E-22	100.9
WP_014766973.1	ABC_transporter_[Desulfurococcus_amylolyticus]	WP_012571934.1	ABC_transporter_ATP-binding_protein_[Thermococcus_onnurineus]	32.6	215	137	6	3	214	2	211	7.00E-22	100.5
WP_014766973.1	ABC_transporter_[Desulfurococcus_amylolyticus]	WP_011305818.1	ABC_transporter_ATP-binding_protein_[Methanosarcina_barkeri]	30.7	179	120	2	20	194	20	198	2.00E-21	99
WP_014766973.1	ABC_transporter_[Desulfurococcus_amylolyticus]	WP_014355838.1	ABC_transporter_ATP-binding_protein_[Acetobacterium_woodii]	30.7	218	141	6	3	217	2	212	2.60E-21	98.6
WP_014766973.1	ABC_transporter_[Desulfurococcus_amylolyticus]	WP_041671527.1	energy-coupling_factor_transporter_ATPase_[Acetobacterium_woodii]	28.9	225	143	6	3	216	2	220	1.00E-20	96.7
WP_014766973.1	ABC_transporter_[Desulfurococcus_amylolyticus]	WP_014835523.1	ABC_transporter_ATP-binding_protein_[Pyrococcus_furiosus]	29.8	218	145	5	1	216	2	213	1.00E-20	96.7
WP_014766973.1	ABC_transporter_[Desulfurococcus_amylolyticus]	WP_049685566.1	ABC_transporter_ATP-binding_protein_[Thermoanaerobacter_kivui]	30.8	198	129	5	1	194	1	194	1.00E-20	96.7
WP_014766973.1	ABC_transporter_[Desulfurococcus_amylolyticus]	WP_014357616.1	ABC_transporter_ATP-binding_protein_[Acetobacterium_woodii]	30.8	214	144	3	3	215	4	214	1.70E-20	95.9
WP_014766973.1	ABC_transporter_[Desulfurococcus_amylolyticus]	WP_000617723.1	MULTISPECIES:_cell_division_ATP-binding_protein_FtsE_[Proteobacteria]	28.7	195	135	3	3	194	2	195	1.70E-20	95.9
WP_014766973.1	ABC_transporter_[Desulfurococcus_amylolyticus]	WP_014355451.1	ABC_transporter_ATP-binding_protein_[Acetobacterium_woodii]	34.4	183	116	3	15	194	13	194	2.20E-20	95.5
WP_014766973.1	ABC_transporter_[Desulfurococcus_amylolyticus]	WP_011306315.1	ABC_transporter_ATPase_[Methanosarcina_barkeri]	31.3	195	130	3	23	216	21	212	2.20E-20	95.5
WP_014766973.1	ABC_transporter_[Desulfurococcus_amylolyticus]	WP_011306075.1	cobalt_ABC_transporter_[Methanosarcina_barkeri]	30.9	223	143	4	5	217	7	228	2.90E-20	95.1
WP_014766973.1	ABC_transporter_[Desulfurococcus_amylolyticus]	WP_049684812.1	peptidase_domain-containing_ABC_transporter_[Thermoanaerobacter_kivui]	27.1	221	147	6	3	216	484	697	2.90E-20	95.1
WP_014766973.1	ABC_transporter_[Desulfurococcus_amylolyticus]	WP_012571201.1	ABC_transporter_ATP-binding_protein_[Thermococcus_onnurineus]	27.8	216	152	2	3	218	2	213	2.90E-20	95.1
WP_014766973.1	ABC_transporter_[Desulfurococcus_amylolyticus]	WP_014354893.1	ABC_transporter_ATP-binding_protein_[Acetobacterium_woodii]	28.3	219	147	6	3	216	351	564	3.80E-20	94.7
WP_014766973.1	ABC_transporter_[Desulfurococcus_amylolyticus]	WP_049684632.1	ABC_transporter_ATP-binding_protein_[Thermoanaerobacter_kivui]	30.8	221	147	6	1	218	1	218	3.80E-20	94.7
WP_014766973.1	ABC_transporter_[Desulfurococcus_amylolyticus]	WP_049685967.1	ABC_transporter_ATP-binding_protein_[Thermoanaerobacter_kivui]	28.2	227	142	5	3	218	498	714	3.80E-20	94.7
WP_014766973.1	ABC_transporter_[Desulfurococcus_amylolyticus]	WP_011011475.1	ABC_transporter_ATP-binding_protein_[Pyrococcus_furiosus]	30.4	207	128	7	23	216	27	230	5.00E-20	94.4
WP_014766973.1	ABC_transporter_[Desulfurococcus_amylolyticus]	WP_011012354.1	ABC_transporter_ATP-binding_protein_[Pyrococcus_furiosus]	30.4	207	128	7	23	216	27	230	5.00E-20	94.4
WP_014766973.1	ABC_transporter_[Desulfurococcus_amylolyticus]	WP_049684388.1	ABC_transporter_ATP-binding_protein_[Thermoanaerobacter_kivui]	32	194	127	4	5	194	7	199	5.00E-20	94.4
WP_014766973.1	ABC_transporter_[Desulfurococcus_amylolyticus]	WP_049684503.1	cobalt_ABC_transporter_ATPase_[Thermoanaerobacter_kivui]	31.4	191	127	3	7	194	11	200	5.00E-20	94.4
WP_014766973.1	ABC_transporter_[Desulfurococcus_amylolyticus]	WP_014355142.1	ABC_transporter_ATP-binding_protein_[Acetobacterium_woodii]	30.7	189	126	3	11	194	16	204	6.50E-20	94
WP_014766973.1	ABC_transporter_[Desulfurococcus_amylolyticus]	WP_049685616.1	sn-glycerol-3-phosphate_ABC_transporter_ATP-binding_protein_UgpC_[Thermoanaerobacter_kivui]	32	194	122	4	5	194	6	193	6.50E-20	94
WP_014766973.1	ABC_transporter_[Desulfurococcus_amylolyticus]	WP_049685792.1	energy-coupling_factor_transporter_ATPase_[Thermoanaerobacter_kivui]	29.1	223	149	6	1	215	1	222	6.50E-20	94
WP_014766973.1	ABC_transporter_[Desulfurococcus_amylolyticus]	WP_049684514.1	ABC_transporter_ATP-binding_protein_[Thermoanaerobacter_kivui]	29.5	217	130	5	3	208	335	539	8.50E-20	93.6
WP_014766973.1	ABC_transporter_[Desulfurococcus_amylolyticus]	WP_012571212.1	ABC_transporter_ATP-binding_protein_[Thermococcus_onnurineus]	33.7	199	115	5	3	194	4	192	1.10E-19	93.2
WP_014766973.1	ABC_transporter_[Desulfurococcus_amylolyticus]	WP_000907792.1	MULTISPECIES:_sn-glycerol-3-phosphate_import_ATP-binding_protein_UgpC_[Proteobacteria]	29.6	196	133	3	19	213	19	210	1.90E-19	92.4
WP_014766973.1	ABC_transporter_[Desulfurococcus_amylolyticus]	WP_000179165.1	MULTISPECIES:_maltose/maltodextrin_import_ATP-binding_protein_MalK_[Proteobacteria]	29.1	199	135	4	19	215	18	212	3.20E-19	91.7
WP_014766973.1	ABC_transporter_[Desulfurococcus_amylolyticus]	WP_011306858.1	ABC_transporter_ATP-binding_protein_[Methanosarcina_barkeri]	29.4	204	135	5	19	217	17	216	3.20E-19	91.7
WP_014766973.1	ABC_transporter_[Desulfurococcus_amylolyticus]	WP_048103379.1	ABC_transporter_ATP-binding_protein_[Methanosarcina_barkeri]	31.2	192	123	4	10	194	40	229	3.20E-19	91.7
WP_014766973.1	ABC_transporter_[Desulfurococcus_amylolyticus]	WP_014767658.1	ABC_transporter_ATP-binding_protein_[Desulfurococcus_amylolyticus]	29.1	220	146	7	2	216	3	217	4.20E-19	91.3
WP_014766973.1	ABC_transporter_[Desulfurococcus_amylolyticus]	WP_011308255.1	ABC_transporter_ATP-binding_protein_[Methanosarcina_barkeri]	29.1	199	134	5	3	194	6	204	5.50E-19	90.9
WP_014766973.1	ABC_transporter_[Desulfurococcus_amylolyticus]	WP_014767521.1	ABC_transporter_[Desulfurococcus_amylolyticus]	28.2	202	137	4	20	215	24	223	9.40E-19	90.1
WP_014766973.1	ABC_transporter_[Desulfurococcus_amylolyticus]	WP_011305543.1	ABC_transporter_ATP-binding_protein_[Methanosarcina_barkeri]	31.1	206	133	5	19	218	16	218	1.20E-18	89.7
WP_014766973.1	ABC_transporter_[Desulfurococcus_amylolyticus]	WP_048103424.1	ABC_transporter_ATP-binding_protein_[Methanosarcina_barkeri]	27.9	204	140	5	3	199	6	209	1.20E-18	89.7
WP_014766973.1	ABC_transporter_[Desulfurococcus_amylolyticus]	WP_012571728.1	metal_ABC_transporter_ATP-binding_protein_[Thermococcus_onnurineus]	29.8	205	131	4	20	217	19	217	1.20E-18	89.7
WP_014766973.1	ABC_transporter_[Desulfurococcus_amylolyticus]	WP_012572921.1	ABC_transporter_ATP-binding_protein_[Thermococcus_onnurineus]	31.3	198	124	4	1	194	2	191	1.20E-18	89.7
WP_014766973.1	ABC_transporter_[Desulfurococcus_amylolyticus]	WP_000021036.1	MULTISPECIES:_sulfate/thiosulfate_import_ATP-binding_protein_CysA_[Proteobacteria]	32.1	224	134	7	1	215	1	215	1.60E-18	89.4
WP_014766973.1	ABC_transporter_[Desulfurococcus_amylolyticus]	WP_014354433.1	ABC_transporter_ATP-binding_protein_[Acetobacterium_woodii]	32.6	221	135	7	1	214	1	214	2.10E-18	89
WP_014766973.1	ABC_transporter_[Desulfurococcus_amylolyticus]	WP_000996005.1	MULTISPECIES:_putrescine_transport_ATP-binding_protein_PotG_[Proteobacteria]	28.9	218	141	4	3	219	20	224	2.10E-18	89
WP_014766973.1	ABC_transporter_[Desulfurococcus_amylolyticus]	WP_011307124.1	ABC_transporter_ATP-binding_protein_[Methanosarcina_barkeri]	28.7	178	124	2	20	194	20	197	2.10E-18	89
WP_014766973.1	ABC_transporter_[Desulfurococcus_amylolyticus]	WP_049685666.1	ABC_transporter_ATP-binding_protein_[Thermoanaerobacter_kivui]	28.9	204	142	3	15	217	32	233	2.10E-18	89
WP_014766973.1	ABC_transporter_[Desulfurococcus_amylolyticus]	WP_014767355.1	ABC_transporter_ATP-binding_protein_[Desulfurococcus_amylolyticus]	33.5	206	128	6	3	200	5	209	2.70E-18	88.6
WP_014766973.1	ABC_transporter_[Desulfurococcus_amylolyticus]	WP_049686163.1	phosphate_ABC_transporter_ATP-binding_protein_[Thermoanaerobacter_kivui]	32.7	199	128	5	19	216	18	211	2.70E-18	88.6
WP_014766973.1	ABC_transporter_[Desulfurococcus_amylolyticus]	WP_011307764.1	ABC_transporter_ATP-binding_protein_[Methanosarcina_barkeri]	31.6	177	118	2	20	194	282	457	3.60E-18	88.2
WP_014766973.1	ABC_transporter_[Desulfurococcus_amylolyticus]	WP_011012801.1	ABC_transporter_ATP-binding_protein_[Pyrococcus_furiosus]	27.6	225	141	5	3	216	339	552	3.60E-18	88.2
WP_014766973.1	ABC_transporter_[Desulfurococcus_amylolyticus]	WP_014767123.1	ABC_transporter_ATP-binding_protein_[Desulfurococcus_amylolyticus]	29.8	208	130	6	19	216	33	234	4.70E-18	87.8
WP_014766973.1	ABC_transporter_[Desulfurococcus_amylolyticus]	WP_011011228.1	ABC_transporter_ATP-binding_protein_[Pyrococcus_furiosus]	31.7	199	130	4	20	216	19	213	4.70E-18	87.8
WP_014766973.1	ABC_transporter_[Desulfurococcus_amylolyticus]	WP_049685777.1	ABC_transporter_ATP-binding_protein_[Thermoanaerobacter_kivui]	36	178	104	6	19	194	16	185	4.70E-18	87.8
WP_014766973.1	ABC_transporter_[Desulfurococcus_amylolyticus]	WP_000224099.1	MULTISPECIES:_ABC_transporter_ATP-binding_protein_[Proteobacteria]	28.4	201	141	3	19	217	18	217	6.10E-18	87.4
WP_014766973.1	ABC_transporter_[Desulfurococcus_amylolyticus]	WP_011307517.1	cobalt_ABC_transporter_[Methanosarcina_barkeri]	30.9	220	141	4	7	216	9	227	6.10E-18	87.4
WP_014766973.1	ABC_transporter_[Desulfurococcus_amylolyticus]	WP_012572203.1	ABC_transporter_ATP-binding_protein_[Thermococcus_onnurineus]	30.1	219	141	6	3	217	2	212	1.00E-17	86.7
WP_014766973.1	ABC_transporter_[Desulfurococcus_amylolyticus]	WP_014767194.1	ABC_transporter_ATP-binding_protein_[Desulfurococcus_amylolyticus]	33	188	114	5	16	194	14	198	1.40E-17	86.3
WP_014766973.1	ABC_transporter_[Desulfurococcus_amylolyticus]	WP_001256201.1	MULTISPECIES:_multidrug_resistance-like_ATP-binding_protein_MdlB_[Proteobacteria]	30.6	216	141	6	3	214	341	551	1.80E-17	85.9
WP_014766973.1	ABC_transporter_[Desulfurococcus_amylolyticus]	WP_011307233.1	ABC_transporter_ATP-binding_protein_[Methanosarcina_barkeri]	27.1	218	149	6	5	216	7	220	1.80E-17	85.9
WP_014766973.1	ABC_transporter_[Desulfurococcus_amylolyticus]	WP_011307906.1	ABC_transporter_ATP-binding_protein_[Methanosarcina_barkeri]	24.9	193	140	2	7	195	362	553	1.80E-17	85.9
WP_014766973.1	ABC_transporter_[Desulfurococcus_amylolyticus]	WP_011308358.1	ABC_transporter_ATP-binding_protein_[Methanosarcina_barkeri]	28	225	142	6	3	215	8	224	1.80E-17	85.9
WP_014766973.1	ABC_transporter_[Desulfurococcus_amylolyticus]	WP_048102557.1	ABC_transporter_ATP-binding_protein_[Methanosarcina_barkeri]	27.2	180	127	2	19	194	86	265	1.80E-17	85.9
WP_014766973.1	ABC_transporter_[Desulfurococcus_amylolyticus]	WP_011011645.1	ABC_transporter_ATP-binding_protein_[Pyrococcus_furiosus]	28	214	151	2	3	216	6	216	2.30E-17	85.5
WP_014766973.1	ABC_transporter_[Desulfurococcus_amylolyticus]	WP_014354539.1	ABC_transporter_ATP-binding_protein_[Acetobacterium_woodii]	30.4	224	144	6	1	216	1	220	3.00E-17	85.1
WP_014766973.1	ABC_transporter_[Desulfurococcus_amylolyticus]	WP_014354666.1	amino_acid_ABC_transporter_ATP-binding_protein_[Acetobacterium_woodii]	28.5	207	132	4	19	213	18	220	3.00E-17	85.1
WP_014766973.1	ABC_transporter_[Desulfurococcus_amylolyticus]	WP_014356515.1	CBS_domain-containing_protein_[Acetobacterium_woodii]	29.6	223	143	7	3	218	2	217	3.00E-17	85.1
WP_014766973.1	ABC_transporter_[Desulfurococcus_amylolyticus]	WP_014357254.1	ABC_transporter_ATP-binding_protein_[Acetobacterium_woodii]	31.4	204	125	6	20	215	23	219	3.00E-17	85.1
WP_014766973.1	ABC_transporter_[Desulfurococcus_amylolyticus]	WP_000985494.1	MULTISPECIES:_glycine_betaine/L-proline_ABC_transporter_ATP-binding_protein_[Proteobacteria]	30.6	183	116	5	20	194	44	223	3.00E-17	85.1
WP_014766973.1	ABC_transporter_[Desulfurococcus_amylolyticus]	WP_011306756.1	ABC_transporter_ATP-binding_protein_[Methanosarcina_barkeri]	32	194	123	5	3	194	343	529	3.00E-17	85.1
WP_014766973.1	ABC_transporter_[Desulfurococcus_amylolyticus]	WP_014354671.1	ABC_transporter_ATP-binding_protein_[Acetobacterium_woodii]	28.9	180	124	2	19	194	24	203	3.90E-17	84.7
WP_014766973.1	ABC_transporter_[Desulfurococcus_amylolyticus]	WP_014357756.1	NHLP_bacteriocin_export_ABC_transporter_permease/ATPase_subunit_[Acetobacterium_woodii]	26	219	151	4	3	216	488	700	3.90E-17	84.7
WP_014766973.1	ABC_transporter_[Desulfurococcus_amylolyticus]	WP_001157540.1	MULTISPECIES:_iron_export_ATP-binding_protein_FetA_[Proteobacteria]	29.4	211	140	6	3	211	8	211	3.90E-17	84.7
WP_014766973.1	ABC_transporter_[Desulfurococcus_amylolyticus]	WP_011306233.1	ABC_transporter_ATP-binding_protein_[Methanosarcina_barkeri]	29.8	178	122	2	20	194	20	197	3.90E-17	84.7
WP_014766973.1	ABC_transporter_[Desulfurococcus_amylolyticus]	WP_049686254.1	hypothetical_protein_[Thermoanaerobacter_kivui]	25.4	197	143	3	23	218	20	213	3.90E-17	84.7
WP_014766973.1	ABC_transporter_[Desulfurococcus_amylolyticus]	WP_014767852.1	DUF4162_domain-containing_protein_[Desulfurococcus_amylolyticus]	29.3	205	127	5	22	218	24	218	5.20E-17	84.3
WP_014766973.1	ABC_transporter_[Desulfurococcus_amylolyticus]	WP_048815919.1	ABC_transporter_ATP-binding_protein_[Desulfurococcus_amylolyticus]	31.5	219	138	7	3	215	4	216	5.20E-17	84.3
WP_014766973.1	ABC_transporter_[Desulfurococcus_amylolyticus]	WP_011012015.1	ABC_transporter_ATP-binding_protein_[Pyrococcus_furiosus]	28.4	183	122	5	18	199	15	189	5.20E-17	84.3
WP_014766973.1	ABC_transporter_[Desulfurococcus_amylolyticus]	WP_012572837.1	ABC_transporter_ATP-binding_protein_[Thermococcus_onnurineus]	30.3	208	135	5	17	217	13	217	5.20E-17	84.3
WP_014766973.1	ABC_transporter_[Desulfurococcus_amylolyticus]	WP_000175457.1	MULTISPECIES:_Fe(3+)_dicitrate_transport_ATP-binding_protein_FecE_[Enterobacteriaceae]	30.7	199	130	4	1	194	1	196	6.70E-17	84
WP_014766973.1	ABC_transporter_[Desulfurococcus_amylolyticus]	WP_011305616.1	energy-coupling_factor_transporter_ATPase_[Methanosarcina_barkeri]	28.4	215	149	3	3	215	2	213	6.70E-17	84
WP_014766973.1	ABC_transporter_[Desulfurococcus_amylolyticus]	WP_014354677.1	ABC_transporter_ATP-binding_protein_[Acetobacterium_woodii]	25.7	222	142	4	7	216	504	714	8.80E-17	83.6
WP_014766973.1	ABC_transporter_[Desulfurococcus_amylolyticus]	WP_000192349.1	MULTISPECIES:_Fe(3+)_ions_import_ATP-binding_protein_FbpC_[Enterobacteriaceae]	25.8	217	155	4	3	218	7	218	8.80E-17	83.6
WP_014766973.1	ABC_transporter_[Desulfurococcus_amylolyticus]	WP_011012045.1	ABC_transporter_ATP-binding_protein_[Pyrococcus_furiosus]	31.2	199	121	6	3	194	2	191	8.80E-17	83.6
WP_014766973.1	ABC_transporter_[Desulfurococcus_amylolyticus]	WP_049684395.1	ABC_transporter_ATP-binding_protein_[Thermoanaerobacter_kivui]	26.3	198	142	3	1	194	6	203	8.80E-17	83.6
WP_014766973.1	ABC_transporter_[Desulfurococcus_amylolyticus]	WP_012571945.1	ABC_transporter_ATP-binding_protein_[Thermococcus_onnurineus]	29	176	122	2	20	194	19	192	8.80E-17	83.6
WP_014766973.1	ABC_transporter_[Desulfurococcus_amylolyticus]	WP_011306549.1	ABC_transporter_ATP-binding_protein_[Methanosarcina_barkeri]	34.3	198	121	6	22	214	38	231	1.10E-16	83.2
WP_014766973.1	ABC_transporter_[Desulfurococcus_amylolyticus]	WP_011013028.1	daunorubicin_resistance_protein_DrrA_family_ABC_transporter_ATP-binding_protein_[Pyrococcus_furiosus]	27.4	201	144	2	20	219	30	229	1.10E-16	83.2
WP_014766973.1	ABC_transporter_[Desulfurococcus_amylolyticus]	WP_000594006.1	MULTISPECIES:_methionine_import_ATP-binding_protein_MetN_[Proteobacteria]	25.9	201	144	3	20	216	21	220	1.50E-16	82.8
WP_014766973.1	ABC_transporter_[Desulfurococcus_amylolyticus]	WP_029687549.1	ABC_transporter_ATP-binding_protein_[Thermoanaerobacter_kivui]	28.6	217	145	6	3	216	2	211	1.50E-16	82.8
WP_014766973.1	ABC_transporter_[Desulfurococcus_amylolyticus]	WP_049684612.1	amino_acid_ABC_transporter_ATP-binding_protein_[Thermoanaerobacter_kivui]	28.5	179	125	3	19	194	16	194	1.50E-16	82.8
WP_014766973.1	ABC_transporter_[Desulfurococcus_amylolyticus]	WP_049685018.1	multidrug_ABC_transporter_ATP-binding_protein_[Thermoanaerobacter_kivui]	26.4	212	146	6	11	218	12	217	1.50E-16	82.8
WP_014766973.1	ABC_transporter_[Desulfurococcus_amylolyticus]	WP_014355800.1	ABC_transporter_ATP-binding_protein_[Acetobacterium_woodii]	28.3	198	138	3	19	215	24	218	2.00E-16	82.4
WP_014766973.1	ABC_transporter_[Desulfurococcus_amylolyticus]	WP_014354722.1	ABC_transporter_[Acetobacterium_woodii]	26.7	225	154	4	1	215	10	233	2.60E-16	82
WP_014766973.1	ABC_transporter_[Desulfurococcus_amylolyticus]	WP_011011964.1	ABC_transporter_ATP-binding_protein_[Pyrococcus_furiosus]	31.8	198	132	3	20	217	19	213	2.60E-16	82
WP_014766973.1	ABC_transporter_[Desulfurococcus_amylolyticus]	WP_011012920.1	metal_ABC_transporter_ATP-binding_protein_[Pyrococcus_furiosus]	28.4	211	126	5	20	217	20	218	2.60E-16	82
WP_014766973.1	ABC_transporter_[Desulfurococcus_amylolyticus]	WP_049684463.1	metal_ABC_transporter_ATP-binding_protein_[Thermoanaerobacter_kivui]	29.7	222	140	7	3	215	4	218	2.60E-16	82
WP_014766973.1	ABC_transporter_[Desulfurococcus_amylolyticus]	WP_014355858.1	ABC_transporter_ATP-binding_protein_[Acetobacterium_woodii]	28.8	222	143	5	3	213	341	558	3.30E-16	81.6
WP_014766973.1	ABC_transporter_[Desulfurococcus_amylolyticus]	WP_000531594.1	MULTISPECIES:_Fe3+/spermidine/putrescine_ABC_transporter_ATP-binding_protein_[Enterobacteriaceae]	27.3	198	140	3	19	215	32	226	3.30E-16	81.6
WP_014766973.1	ABC_transporter_[Desulfurococcus_amylolyticus]	WP_014354812.1	NHLP_bacteriocin_export_ABC_transporter_permease/ATPase_subunit_[Acetobacterium_woodii]	26.2	221	148	7	3	216	479	691	4.40E-16	81.3
WP_014766973.1	ABC_transporter_[Desulfurococcus_amylolyticus]	WP_014357485.1	amino_acid_ABC_transporter_ATP-binding_protein_[Acetobacterium_woodii]	26.4	208	149	4	11	216	9	214	4.40E-16	81.3
WP_014766973.1	ABC_transporter_[Desulfurococcus_amylolyticus]	WP_041671360.1	ABC_transporter_ATP-binding_protein_[Acetobacterium_woodii]	27.4	190	133	3	10	194	12	201	4.40E-16	81.3
WP_014766973.1	ABC_transporter_[Desulfurococcus_amylolyticus]	WP_000631384.1	MULTISPECIES:_glutamate/aspartate_transport_ATP-binding_protein_GltL_[Enterobacteriaceae]	28.8	198	130	5	3	194	2	194	4.40E-16	81.3
WP_014766973.1	ABC_transporter_[Desulfurococcus_amylolyticus]	WP_011308458.1	ABC_transporter_ATP-binding_protein_[Methanosarcina_barkeri]	26.8	224	154	5	1	216	23	244	4.40E-16	81.3
WP_014766973.1	ABC_transporter_[Desulfurococcus_amylolyticus]	WP_049686169.1	ABC_transporter_ATP-binding_protein_[Thermoanaerobacter_kivui]	33.9	174	100	2	7	172	6	172	4.40E-16	81.3
WP_014766973.1	ABC_transporter_[Desulfurococcus_amylolyticus]	WP_012571321.1	energy-coupling_factor_ABC_transporter_ATP-binding_protein_[Thermococcus_onnurineus]	29.8	228	144	7	3	216	4	229	4.40E-16	81.3
WP_014766973.1	ABC_transporter_[Desulfurococcus_amylolyticus]	WP_048103454.1	ABC_transporter_ATP-binding_protein_[Methanosarcina_barkeri]	28.5	200	135	6	19	216	18	211	5.70E-16	80.9
WP_014766973.1	ABC_transporter_[Desulfurococcus_amylolyticus]	WP_001033694.1	MULTISPECIES:_lipoprotein-releasing_system_ATP-binding_protein_LolD_[Proteobacteria]	28.4	204	139	4	19	217	24	225	7.40E-16	80.5
WP_014766973.1	ABC_transporter_[Desulfurococcus_amylolyticus]	WP_011306012.1	ABC_transporter_ATP-binding_protein_[Methanosarcina_barkeri]	30.2	222	129	9	3	212	5	212	7.40E-16	80.5
WP_014766973.1	ABC_transporter_[Desulfurococcus_amylolyticus]	WP_041671607.1	amino_acid_ABC_transporter_ATP-binding_protein_[Acetobacterium_woodii]	28.9	194	133	5	3	194	2	192	9.70E-16	80.1
WP_014766973.1	ABC_transporter_[Desulfurococcus_amylolyticus]	WP_048102648.1	DUF4162_domain-containing_protein_[Methanosarcina_barkeri]	24.6	203	146	3	13	214	12	208	9.70E-16	80.1
WP_014766973.1	ABC_transporter_[Desulfurococcus_amylolyticus]	WP_011012148.1	ABC_transporter_ATP-binding_protein_[Pyrococcus_furiosus]	27.7	202	129	6	20	218	20	207	9.70E-16	80.1
WP_014766973.1	ABC_transporter_[Desulfurococcus_amylolyticus]	WP_014354979.1	amino_acid_ABC_transporter_ATP-binding_protein_[Acetobacterium_woodii]	28.9	197	134	5	1	194	1	194	1.30E-15	79.7
WP_014766973.1	ABC_transporter_[Desulfurococcus_amylolyticus]	WP_000569083.1	MULTISPECIES:_glutamine_transport_ATP-binding_protein_GlnQ_[Proteobacteria]	29.4	180	122	3	19	194	16	194	1.30E-15	79.7
WP_014766973.1	ABC_transporter_[Desulfurococcus_amylolyticus]	WP_001272991.1	MULTISPECIES:_L-cystine_ABC_transporter_ATP-binding_protein_YecC_[Enterobacteriaceae]	26.5	223	152	4	3	216	4	223	1.30E-15	79.7
WP_014766973.1	ABC_transporter_[Desulfurococcus_amylolyticus]	WP_014766874.1	ABC_transporter_ATP-binding_protein_[Desulfurococcus_amylolyticus]	28.1	221	149	7	3	218	4	219	1.30E-15	79.7
WP_014766973.1	ABC_transporter_[Desulfurococcus_amylolyticus]	WP_011011147.1	ABC_transporter_ATP-binding_protein_[Pyrococcus_furiosus]	27.8	198	138	4	22	217	25	219	1.30E-15	79.7
WP_014766973.1	ABC_transporter_[Desulfurococcus_amylolyticus]	WP_049686179.1	ABC_transporter_ATPase_[Thermoanaerobacter_kivui]	26.3	217	154	4	3	218	2	213	1.30E-15	79.7
WP_014766973.1	ABC_transporter_[Desulfurococcus_amylolyticus]	WP_014354716.1	ABC_transporter_ATP-binding_protein_[Acetobacterium_woodii]	24.5	220	152	4	3	217	2	212	1.70E-15	79.3
WP_014766973.1	ABC_transporter_[Desulfurococcus_amylolyticus]	WP_014356105.1	ABC_transporter_ATP-binding_protein_[Acetobacterium_woodii]	30.1	206	125	6	20	219	23	215	1.70E-15	79.3
WP_014766973.1	ABC_transporter_[Desulfurococcus_amylolyticus]	WP_014357588.1	ABC_transporter_ATP-binding_protein_[Acetobacterium_woodii]	27.1	181	127	3	19	194	25	205	1.70E-15	79.3
WP_014766973.1	ABC_transporter_[Desulfurococcus_amylolyticus]	WP_001293613.1	MULTISPECIES:_histidine_transport_ATP-binding_protein_HisP_[Proteobacteria]	29.2	202	121	5	11	194	13	210	1.70E-15	79.3
WP_014766973.1	ABC_transporter_[Desulfurococcus_amylolyticus]	WP_014767226.1	ABC_transporter_ATP-binding_protein_[Desulfurococcus_amylolyticus]	32.2	205	123	6	20	217	25	220	1.70E-15	79.3
WP_014766973.1	ABC_transporter_[Desulfurococcus_amylolyticus]	WP_014767551.1	ABC_transporter_[Desulfurococcus_amylolyticus]	29	207	125	8	17	213	14	208	1.70E-15	79.3
WP_014766973.1	ABC_transporter_[Desulfurococcus_amylolyticus]	WP_011305631.1	ABC_transporter_ATP-binding_protein_[Methanosarcina_barkeri]	25.9	201	141	4	20	219	25	218	1.70E-15	79.3
WP_014766973.1	ABC_transporter_[Desulfurococcus_amylolyticus]	WP_011307351.1	ABC_transporter_ATP-binding_protein_[Methanosarcina_barkeri]	26.7	180	127	3	20	194	25	204	1.70E-15	79.3
WP_014766973.1	ABC_transporter_[Desulfurococcus_amylolyticus]	WP_000551270.1	MULTISPECIES:_lipid_A_export_ATP-binding/permease_MsbA_[Proteobacteria]	25.5	200	140	3	3	195	342	539	2.20E-15	79
WP_014766973.1	ABC_transporter_[Desulfurococcus_amylolyticus]	WP_001158931.1	MULTISPECIES:_iron(3+)-hydroxamate_import_ATP-binding_protein_FhuC_[Proteobacteria]	28.9	197	129	6	5	194	14	206	2.20E-15	79
WP_014766973.1	ABC_transporter_[Desulfurococcus_amylolyticus]	WP_001202177.1	cysteine/glutathione_ABC_transporter_ATP-binding_protein/permease_CydC_[Escherichia_coli]	24.8	218	155	4	3	213	339	554	2.20E-15	79
WP_014766973.1	ABC_transporter_[Desulfurococcus_amylolyticus]	WP_011308167.1	daunorubicin_resistance_protein_DrrA_family_ABC_transporter_ATP-binding_protein_[Methanosarcina_barkeri]	26.5	200	140	4	20	216	20	215	2.20E-15	79
WP_014766973.1	ABC_transporter_[Desulfurococcus_amylolyticus]	WP_012571554.1	ABC_transporter_ATP-binding_protein_[Thermococcus_onnurineus]	25.5	220	155	5	3	216	7	223	2.20E-15	79
WP_014766973.1	ABC_transporter_[Desulfurococcus_amylolyticus]	WP_014354903.1	ABC_transporter_ATP-binding_protein_[Acetobacterium_woodii]	27.6	217	148	4	1	213	1	212	2.80E-15	78.6
WP_014766973.1	ABC_transporter_[Desulfurococcus_amylolyticus]	WP_049685401.1	phosphate_ABC_transporter_ATP-binding_protein_[Thermoanaerobacter_kivui]	28.2	188	118	5	20	194	19	202	2.80E-15	78.6
WP_014766973.1	ABC_transporter_[Desulfurococcus_amylolyticus]	WP_012571997.1	ABC_transporter_ATP-binding_protein_[Thermococcus_onnurineus]	28.8	198	129	5	20	217	17	202	2.80E-15	78.6
WP_014766973.1	ABC_transporter_[Desulfurococcus_amylolyticus]	WP_014357340.1	ABC_transporter_ATP-binding_protein_[Acetobacterium_woodii]	29.9	184	118	5	19	194	26	206	3.70E-15	78.2
WP_014766973.1	ABC_transporter_[Desulfurococcus_amylolyticus]	WP_011305948.1	ABC_transporter_ATP-binding_protein_[Methanosarcina_barkeri]	30.3	188	108	6	20	194	31	208	3.70E-15	78.2
WP_014766973.1	ABC_transporter_[Desulfurococcus_amylolyticus]	WP_012571953.1	DrrA-related_ABC_transporter_ATP-binding_protein_[Thermococcus_onnurineus]	26.4	216	154	4	3	217	4	215	3.70E-15	78.2
[truncated: 14,103 more rows]
