# Supplementary material for: Formate Utilization by the Crenarchaeon Desulfurococcus amylolyticus
Source: Microorganisms. 2020 Mar 23;8(3):454. doi: 10.3390/microorganisms8030454 (PMC7143981; doi:10.3390/microorganisms8030454)
Supplement: Supplementary file 1 [file microorganisms-08-00454-s001.zip › Supplementary_Table_3.xlsx]

## Sheet: orto_ncbi_ipek
Orthogroups	Awo_GCF_000247605.1_ASM24760v1_protein	Eco_GCF_000750555.1_ASM75055v1_protein	Dam_GCF_000231015.2_ASM23101v3_protein	Mba_GCF_000195895.1_ASM19589v1_protein	Pfu_GCF_000007305.1_ASM730v1_protein	Tki_GCF_000763575.1_ASM76357v1_protein	Ton_GCF_000018365.1_ASM1836v1_protein
OG0000000	WP_014354539.1, WP_014354574.1, WP_014354666.1, WP_014354671.1, WP_014354722.1, WP_014354979.1, WP_014355142.1, WP_014355258.1, WP_014355303.1, WP_014355394.1, WP_014355414.1, WP_014355433.1, WP_014355800.1, WP_014355838.1, WP_014356105.1, WP_014356515.1, WP_014356603.1, WP_014356610.1, WP_014356685.1, WP_014356895.1, WP_014356910.1, WP_014356999.1, WP_014357103.1, WP_014357115.1, WP_014357182.1,…	WP_000021036.1, WP_000027205.1, WP_000078349.1, WP_000179165.1, WP_000192349.1, WP_000220396.1, WP_000438245.1, WP_000531594.1, WP_000569083.1, WP_000569315.1, WP_000594006.1, WP_000611405.1, WP_000617723.1, WP_000631384.1, WP_000907792.1, WP_000916281.1, WP_000939375.1, WP_000996005.1, WP_001033694.1, WP_001090506.1, WP_001110573.1, WP_001157540.1, WP_001272991.1, WP_001293613.1	WP_014766973.1, WP_014767002.1, WP_014767102.1, WP_014767127.1, WP_014767355.1, WP_014767441.1, WP_014767551.1, WP_014767658.1, WP_048815919.1, WP_048815931.1	WP_011305615.1, WP_011305616.1, WP_011305818.1, WP_011306046.1, WP_011306075.1, WP_011306233.1, WP_011306315.1, WP_011306549.1, WP_011306756.1, WP_011307124.1, WP_011307351.1, WP_011307517.1, WP_011307764.1, WP_011307788.1, WP_011308255.1, WP_011308358.1, WP_011308458.1, WP_011308463.1, WP_048102557.1, WP_048103379.1, WP_048103424.1	WP_011011180.1, WP_011011194.1, WP_011011228.1, WP_011011645.1, WP_011012666.1, WP_011012885.1, WP_011012890.1, WP_011013073.1, WP_014835523.1	WP_049684388.1, WP_049684395.1, WP_049684503.1, WP_049684612.1, WP_049684719.1, WP_049685614.1, WP_049685616.1, WP_049685666.1, WP_049685777.1, WP_049685792.1, WP_049685793.1, WP_049686169.1	WP_012570972.1, WP_012571201.1, WP_012571321.1, WP_012571934.1, WP_012571945.1, WP_012572753.1, WP_012572921.1
OG0000001	WP_014355668.1	WP_001177052.1, WP_001295307.1		WP_011305166.1, WP_011305298.1, WP_011305752.1, WP_011305753.1, WP_011305754.1, WP_011305836.1, WP_011306211.1, WP_011306474.1, WP_011306475.1, WP_011306476.1, WP_011306477.1, WP_011306480.1, WP_011306481.1, WP_011306617.1, WP_011306731.1, WP_011306781.1, WP_011306783.1, WP_011306784.1, WP_011306785.1, WP_011306787.1, WP_011306850.1, WP_011306901.1, WP_011306913.1, WP_011306939.1, WP_011306969.1,…	WP_011012816.1	WP_049684656.1, WP_049684841.1, WP_049685932.1	WP_012572317.1, WP_012572677.1
OG0000002	WP_014354527.1, WP_014354589.1, WP_014354815.1, WP_014354832.1, WP_014354928.1, WP_014354968.1, WP_014354975.1, WP_014354981.1, WP_014354984.1, WP_014354985.1, WP_014355078.1, WP_014355106.1, WP_014355730.1, WP_014355788.1, WP_014355791.1, WP_014355794.1, WP_014355801.1, WP_014356014.1, WP_014356016.1, WP_014356119.1, WP_014356120.1, WP_014356136.1, WP_014356193.1, WP_014356228.1, WP_014356232.1,…	WP_000043761.1, WP_000086904.1, WP_000409873.1, WP_000426292.1, WP_000484048.1, WP_000592814.1, WP_000616433.1, WP_000628058.1, WP_000766132.1, WP_000878968.1, WP_000969032.1, WP_001310896.1, WP_001350521.1		WP_011306675.1		WP_049684273.1, WP_049684614.1, WP_049684947.1, WP_049684948.1, WP_049685850.1, WP_084574337.1
OG0000003	WP_014354488.1, WP_014354526.1, WP_014354716.1, WP_014354888.1, WP_014355103.1, WP_014355403.1, WP_014355407.1, WP_014355427.1, WP_014355987.1, WP_014355997.1, WP_014356100.1, WP_014356662.1, WP_014356693.1, WP_014357082.1, WP_014357337.1, WP_014357519.1, WP_014357726.1, WP_041668047.1, WP_041668173.1, WP_041669240.1, WP_041669549.1, WP_041670618.1	WP_000150637.1, WP_000996107.1	WP_014767220.1, WP_014767226.1, WP_014767357.1, WP_014767422.1, WP_014767852.1	WP_011305631.1, WP_011306754.1, WP_011307444.1, WP_011307798.1, WP_011308167.1, WP_011308283.1, WP_011308480.1, WP_048102540.1, WP_048102559.1, WP_048102648.1, WP_080565367.1	WP_011011147.1, WP_011011393.1, WP_011011695.1, WP_011011701.1, WP_011012015.1, WP_011012148.1, WP_011012393.1, WP_011013028.1, WP_014835108.1, WP_014835273.1	WP_006569182.1, WP_012268916.1, WP_029687549.1, WP_049684512.1, WP_049684515.1, WP_049684538.1, WP_049684865.1, WP_049685018.1, WP_049685655.1, WP_049685886.1, WP_049686179.1, WP_049686254.1, WP_049686282.1	WP_012571348.1, WP_012571792.1, WP_012571953.1, WP_012571997.1, WP_012572203.1, WP_012572310.1
OG0000004	WP_014354440.1, WP_014354441.1, WP_014354447.1, WP_014354448.1, WP_014354458.1, WP_014354459.1, WP_014354463.1, WP_014354897.1, WP_041667974.1	WP_000107012.1, WP_000110948.1, WP_000173631.1, WP_000193547.1, WP_000194927.1, WP_000573407.1, WP_000994906.1, WP_001075514.1, WP_001128858.1, WP_001136229.1, WP_001196486.1, WP_001285536.1, WP_001301279.1	WP_014767122.1, WP_014767123.1, WP_014767175.1, WP_014767176.1, WP_014767462.1, WP_014767463.1	WP_011305505.1, WP_011305506.1, WP_011305670.1, WP_011305948.1, WP_011305949.1, WP_011306290.1, WP_011306603.1, WP_011306604.1, WP_011306960.1, WP_011306961.1, WP_011307008.1, WP_011307009.1, WP_011308573.1, WP_011308574.1, WP_048103066.1	WP_011011306.1, WP_011011307.1, WP_011011474.1, WP_011011475.1, WP_011012353.1, WP_011012354.1, WP_011012558.1, WP_011012559.1	WP_049684687.1, WP_049684688.1, WP_049684993.1, WP_049684994.1, WP_049685001.1	WP_012572729.1, WP_012572730.1
OG0000005	WP_014355720.1, WP_014356479.1, WP_014356480.1	WP_000520320.1, WP_000634283.1, WP_000683964.1, WP_000699693.1, WP_000862592.1	WP_014767329.1, WP_014767331.1, WP_014767341.1, WP_014767808.1	WP_011301996.1, WP_011305074.1, WP_011305075.1, WP_011305095.1, WP_011305278.1, WP_011305280.1, WP_011305333.1, WP_011305410.1, WP_011305411.1, WP_011305412.1, WP_011306130.1, WP_011306144.1, WP_011306145.1, WP_011306375.1, WP_011306719.1, WP_011306898.1, WP_011308544.1, WP_080565353.1, WP_080565389.1	WP_004068720.1, WP_011011422.1, WP_011011912.1, WP_011011918.1, WP_011011921.1, WP_011011925.1, WP_011012505.1, WP_011012508.1, WP_011012510.1, WP_011012511.1, WP_014835543.1	WP_049684408.1, WP_049684729.1, WP_049684732.1, WP_049684958.1	WP_012571374.1, WP_012571774.1, WP_012572045.1, WP_012572282.1, WP_012572659.1, WP_012572783.1, WP_012572785.1, WP_012572818.1, WP_012572821.1
OG0000006	WP_014354434.1, WP_014354436.1, WP_014355448.1, WP_014357067.1, WP_014357257.1, WP_041667960.1, WP_041668002.1, WP_052307038.1	WP_000010115.1, WP_000016007.1, WP_000019590.1, WP_000227958.1, WP_000246761.1, WP_000990765.1, WP_001298300.1, WP_001326702.1	WP_014766996.1, WP_014767511.1	WP_011305056.1, WP_011305200.1, WP_011305353.1, WP_011305462.1, WP_011305497.1, WP_011305498.1, WP_011305502.1, WP_011305508.1, WP_011305546.1, WP_011305675.1, WP_011305758.1, WP_011306289.1, WP_011306295.1, WP_011306702.1, WP_011307297.1, WP_011307420.1, WP_011307452.1, WP_011307845.1, WP_011307864.1, WP_011308180.1, WP_011308577.1, WP_011308580.1, WP_048102689.1, WP_080565315.1, WP_080565428.1	WP_011011250.1, WP_011011853.1, WP_011012315.1, WP_014835216.1	WP_049685582.1, WP_049685882.1	WP_012571737.1, WP_012571798.1, WP_012572116.1, WP_012572358.1, WP_048055102.1
OG0000007	WP_014354486.1, WP_014354528.1, WP_014354538.1, WP_014354570.1, WP_014354573.1, WP_014354674.1, WP_014354706.1, WP_014354730.1, WP_014354738.1, WP_014354987.1, WP_014355070.1, WP_014355145.1, WP_014355156.1, WP_014355669.1, WP_014355746.1, WP_014355749.1, WP_014356101.1, WP_014356104.1, WP_014356192.1, WP_014356779.1, WP_014357051.1, WP_014357076.1, WP_014357255.1, WP_014357361.1, WP_014357369.1,…	WP_000190577.1, WP_000253839.1, WP_000559125.1, WP_000580417.1, WP_000673402.1, WP_000675150.1, WP_000732512.1, WP_000735412.1, WP_000826792.1, WP_000893623.1, WP_001211892.1, WP_001219577.1, WP_001253696.1, WP_001300633.1, WP_001300761.1, WP_001311037.1, WP_001326970.1		WP_011305708.1, WP_052305874.1		WP_049684588.1, WP_049684788.1, WP_049685043.1, WP_049685406.1, WP_049685876.1, WP_049686002.1, WP_049686078.1
OG0000008	WP_014354487.1, WP_014354529.1, WP_014354569.1, WP_014354572.1, WP_014354673.1, WP_014354705.1, WP_014354729.1, WP_014354737.1, WP_014354966.1, WP_014355069.1, WP_014355157.1, WP_014355670.1, WP_014355747.1, WP_014355748.1, WP_014356102.1, WP_014356103.1, WP_014356780.1, WP_014357077.1, WP_014357256.1, WP_014357362.1, WP_014357370.1, WP_014357729.1, WP_041669546.1, WP_041669828.1, WP_041670403.1	WP_000113933.1, WP_000137877.1, WP_000186076.1, WP_000697926.1, WP_000770953.1, WP_001033722.1, WP_001092508.1, WP_001120125.1, WP_001157751.1, WP_001188654.1, WP_001194358.1, WP_001221495.1, WP_001265471.1, WP_001395354.1		WP_011307835.1, WP_011308036.1		WP_049684587.1, WP_049684789.1, WP_049685042.1, WP_049685407.1, WP_049685922.1, WP_049686003.1, WP_049686079.1
OG0000009	WP_014354533.1, WP_014354913.1, WP_014356015.1, WP_014356184.1, WP_014356242.1, WP_014356448.1, WP_014356631.1, WP_014357152.1, WP_014357509.1, WP_041668627.1, WP_041669537.1, WP_041669641.1	WP_000991805.1, WP_001196283.1	WP_014766872.1, WP_014767309.1, WP_014768057.1, WP_048815916.1	WP_011305172.1, WP_011305313.1, WP_011305764.1, WP_011305786.1, WP_011306018.1, WP_011306798.1, WP_011307063.1, WP_011307418.1, WP_011308325.1, WP_011308333.1, WP_048103196.1	WP_011011854.1, WP_011012104.1, WP_011012107.1, WP_011013175.1, WP_014835473.1	WP_049684939.1, WP_049685008.1, WP_049685700.1, WP_049685734.1, WP_084574335.1	WP_012571274.1, WP_012571500.1, WP_012572442.1, WP_048055100.1
OG0000010	WP_014355154.1, WP_014355579.1, WP_014355793.1, WP_014355903.1, WP_014355928.1, WP_014355936.1, WP_014355937.1, WP_014355942.1, WP_014355946.1, WP_014355976.1, WP_014356127.1, WP_014356128.1, WP_014356200.1, WP_014356225.1, WP_014356227.1, WP_014356274.1, WP_014356420.1, WP_014356664.1, WP_014356725.1, WP_014356726.1, WP_014357236.1, WP_014357242.1, WP_014357243.1, WP_014357474.1, WP_014357633.1,…	WP_000094721.1, WP_000483239.1, WP_000919536.1, WP_000992002.1, WP_001098559.1, WP_001297437.1		WP_011306008.1	WP_011011548.1	WP_049684567.1, WP_049684609.1, WP_049686101.1	WP_012571670.1, WP_012572162.1, WP_012572718.1, WP_048055168.1
OG0000011	WP_014354748.1, WP_014354785.1, WP_014354822.1, WP_014355146.1, WP_014355273.1, WP_014355553.1, WP_014355733.1, WP_014355925.1, WP_014356095.1, WP_014356169.1, WP_014356190.1, WP_014356224.1, WP_014356690.1, WP_014356721.1, WP_014356914.1, WP_014357023.1, WP_014357024.1, WP_014357026.1, WP_014357389.1, WP_014357391.1, WP_014357392.1, WP_014357393.1, WP_014357412.1, WP_014357732.1, WP_014357829.1,…		WP_014768019.1	WP_011305762.1, WP_011307090.1	WP_011011812.1	WP_049685443.1	WP_012572776.1, WP_012572788.1, WP_012572870.1, WP_012572871.1, WP_048055121.1, WP_083757812.1
OG0000012	WP_014354921.1, WP_014354944.1, WP_014354948.1, WP_014355129.1, WP_014355137.1, WP_014355152.1, WP_014355204.1, WP_014355238.1, WP_014355239.1, WP_014355314.1, WP_014355568.1, WP_014355913.1, WP_014355950.1, WP_014355964.1, WP_014356035.1, WP_014356052.1, WP_014356206.1, WP_014356210.1, WP_014356648.1, WP_014356653.1, WP_014356698.1, WP_014356744.1, WP_014357150.1, WP_041668879.1, WP_041669066.1	WP_000096011.1		WP_011305768.1, WP_011305868.1, WP_011305870.1, WP_011306079.1, WP_011306503.1, WP_011307117.1, WP_011308491.1, WP_011308511.1, WP_011308537.1, WP_048102697.1, WP_048103078.1	WP_011013088.1	WP_049685511.1, WP_084574259.1	WP_012572036.1
OG0000013	WP_014355718.1, WP_014356154.1, WP_014356219.1, WP_014356673.1, WP_014356708.1, WP_014356710.1, WP_014357483.1, WP_041668573.1, WP_041668671.1, WP_083837855.1	WP_000018760.1, WP_000021334.1, WP_000079538.1, WP_000148959.1, WP_000347651.1, WP_000483353.1, WP_000500727.1, WP_000506490.1, WP_000517431.1, WP_000559286.1, WP_000603502.1, WP_000636571.1, WP_000951964.1, WP_000998695.1, WP_001008535.1, WP_001077358.1, WP_001281379.1, WP_001338420.1	WP_014766844.1, WP_014767974.1	WP_011305804.1, WP_011307468.1	WP_011011262.1, WP_011011675.1, WP_011012993.1, WP_011013039.1, WP_014835480.1	WP_003869939.1, WP_049685293.1	WP_012571053.1, WP_048055153.1
OG0000014	WP_014354433.1, WP_014354510.1, WP_014354869.1, WP_014354903.1, WP_014355418.1, WP_014355451.1, WP_014355622.1, WP_014356389.1, WP_014357378.1, WP_014357588.1	WP_000029474.1, WP_000140647.1, WP_000175457.1, WP_000202996.1, WP_001158931.1, WP_001193409.1	WP_014766874.1	WP_011305499.1, WP_011305543.1, WP_011306012.1, WP_011306188.1, WP_011306858.1, WP_011307233.1, WP_011307360.1, WP_011307363.1, WP_011307677.1	WP_011011619.1, WP_011012045.1, WP_011012920.1	WP_049684463.1, WP_049684632.1, WP_049685566.1, WP_049686166.1, WP_084574225.1	WP_012571212.1, WP_012571255.1, WP_012571728.1, WP_012572387.1, WP_012572837.1
OG0000015	WP_014354534.1, WP_014354576.1, WP_014354736.1, WP_014355600.1, WP_014355952.1, WP_014356454.1, WP_014356686.1, WP_014356692.1, WP_014357123.1, WP_014357146.1, WP_014357258.1, WP_014357498.1, WP_014357528.1, WP_014357562.1, WP_014357591.1, WP_014357665.1, WP_014357724.1, WP_014357768.1, WP_083837835.1, WP_083837893.1, WP_083837911.1	WP_000101737.1, WP_000191701.1, WP_000969092.1, WP_001032936.1, WP_001129518.1		WP_011305814.1, WP_011305861.1, WP_011307684.1, WP_011308331.1, WP_011308354.1		WP_049684292.1, WP_049684440.1, WP_049685544.1	WP_012571240.1
OG0000016	WP_014354438.1, WP_014354445.1, WP_014354456.1, WP_014354462.1, WP_014354896.1	WP_000084677.1, WP_000088923.1, WP_000979626.1, WP_000979661.1, WP_001008963.1, WP_001146163.1, WP_001236051.1	WP_014767121.1, WP_014767173.1, WP_014767461.1, WP_014767722.1	WP_011305504.1, WP_011305672.1, WP_011305950.1, WP_011306292.1, WP_011306350.1, WP_011306605.1, WP_011306957.1, WP_011308575.1, WP_048102776.1, WP_048103064.1	WP_011011305.1, WP_011011473.1, WP_011012352.1, WP_011012557.1	WP_049684686.1, WP_049684992.1, WP_084574325.1	WP_012572728.1
OG0000017	WP_014355215.1, WP_014355217.1, WP_014355219.1, WP_014355628.1, WP_014356285.1, WP_014356880.1	WP_000213028.1, WP_000213098.1, WP_000220281.1, WP_000331377.1, WP_000838428.1, WP_001070230.1, WP_001078777.1, WP_001079186.1, WP_001081870.1, WP_001240582.1, WP_001300918.1, WP_001310861.1, WP_001336048.1	WP_014767902.1	WP_048103055.1	WP_011012626.1	WP_049684329.1, WP_049684819.1, WP_049685750.1, WP_049685772.1, WP_049685773.1, WP_084574253.1	WP_012571238.1, WP_012571499.1, WP_012571502.1, WP_012571977.1, WP_012572526.1, WP_012572768.1	carbon monoxide dehydrogenase
OG0000018	WP_014354437.1, WP_014354444.1, WP_014354455.1, WP_014354461.1, WP_014354895.1	WP_000145123.1, WP_000501604.1, WP_000583277.1, WP_000911112.1, WP_000936043.1, WP_000938855.1, WP_000947068.1	WP_014767120.1, WP_014767172.1, WP_014767460.1	WP_011305503.1, WP_011305673.1, WP_011305951.1, WP_011306293.1, WP_011306351.1, WP_011306958.1, WP_011307011.1, WP_011308476.1, WP_011308576.1, WP_048102716.1	WP_011011304.1, WP_011011472.1, WP_011012351.1, WP_011012556.1	WP_049684685.1, WP_049684991.1	WP_012572727.1
OG0000019	WP_014354472.1, WP_014354592.1, WP_014354610.1, WP_014355795.1, WP_014355796.1, WP_014355939.1, WP_014355944.1, WP_014356165.1, WP_014356201.1, WP_014356720.1, WP_014356798.1, WP_014357120.1, WP_014357357.1, WP_014357557.1, WP_014357624.1, WP_083837859.1, WP_083837877.1	WP_000019548.1, WP_000073041.1, WP_000470560.1, WP_000497400.1, WP_000772731.1, WP_000859945.1, WP_001246499.1, WP_001266293.1, WP_001295494.1, WP_001301264.1, WP_001310610.1, WP_001360132.1, WP_001360263.1				WP_049684678.1, WP_049686098.1
OG0000020	WP_014354916.1, WP_014355253.1, WP_014355649.1, WP_014356059.1	WP_000086486.1, WP_000106833.1, WP_000273290.1, WP_000775794.1, WP_000870710.1, WP_001031729.1, WP_001203392.1, WP_001213584.1, WP_001295168.1, WP_001295269.1	WP_014767621.1, WP_014767899.1	WP_011305231.1, WP_011305589.1, WP_011305770.1, WP_011307670.1, WP_011307833.1	WP_011011335.1, WP_011011580.1, WP_011012918.1, WP_011012930.1	WP_003866992.1, WP_049685117.1, WP_049685620.1	WP_012571295.1, WP_012571580.1, WP_012571777.1, WP_012572129.1
OG0000021	WP_014354439.1, WP_014354446.1, WP_014354457.1, WP_014354460.1, WP_014354894.1	WP_000090140.1, WP_000637046.1, WP_000830550.1, WP_000953361.1, WP_001222883.1, WP_001250216.1	WP_014767119.1, WP_014767721.1	WP_011305507.1, WP_011305674.1, WP_011305952.1, WP_011306294.1, WP_011306352.1, WP_011306607.1, WP_011306959.1, WP_011307012.1, WP_011308474.1, WP_011308578.1, WP_011308579.1	WP_011011471.1, WP_011012350.1	WP_049684888.1, WP_049684997.1, WP_049685002.1, WP_049685003.1, WP_084574187.1
OG0000022	WP_014354432.1, WP_014354509.1, WP_014354868.1, WP_014354902.1, WP_014355417.1, WP_014355450.1, WP_014357379.1	WP_000016947.1, WP_000125187.1, WP_000684852.1, WP_000956528.1	WP_014766875.1, WP_014766889.1	WP_011305500.1, WP_011305544.1, WP_011306189.1, WP_011306857.1, WP_011307232.1, WP_011307359.1, WP_011307364.1, WP_011307678.1	WP_011011620.1, WP_014835276.1	WP_049684479.1, WP_049685567.1, WP_084574317.1	WP_012571213.1, WP_012571254.1, WP_012572386.1, WP_012572836.1
OG0000023	WP_014354880.1, WP_014355195.1, WP_014355498.1, WP_014355823.1, WP_014356039.1, WP_014356118.1, WP_014356160.1, WP_014357440.1, WP_014357458.1, WP_014357582.1, WP_014357828.1, WP_041668057.1, WP_041668456.1, WP_041669121.1, WP_041669292.1, WP_041669593.1, WP_041669615.1, WP_052307106.1	WP_000448564.1, WP_001278727.1, WP_001301023.1		WP_011305720.1, WP_011307056.1, WP_011307927.1, WP_011308257.1	WP_011012935.1	WP_003867464.1, WP_049685907.1	WP_012571507.1, WP_012572311.1
OG0000024		WP_000122577.1, WP_000156701.1, WP_000339455.1, WP_000429104.1, WP_000926441.1, WP_001056643.1, WP_001274396.1	WP_014767161.1, WP_014767859.1, WP_014767903.1, WP_048815908.1, WP_048816005.1	WP_011308313.1, WP_011308314.1, WP_048103034.1	WP_011012577.1, WP_011012594.1	WP_084574245.1	WP_012571224.1, WP_012571236.1, WP_012571237.1, WP_012571450.1, WP_012571981.1, WP_012571991.1, WP_012572527.1, WP_012572528.1, WP_012572529.1, WP_012572542.1, WP_012572551.1	cation protein
OG0000025	WP_014354642.1, WP_014356836.1, WP_014356845.1, WP_014357326.1	WP_000012218.1, WP_000676056.1, WP_000783975.1, WP_000933736.1	WP_014767004.1, WP_014767746.1, WP_014768181.1, WP_048815929.1	WP_011305272.1, WP_011306922.1, WP_011307000.1, WP_011307003.1	WP_011011350.1, WP_011012001.1, WP_011012874.1, WP_014835148.1	WP_049684289.1, WP_049685637.1, WP_049686005.1	WP_012571316.1, WP_012571618.1, WP_012572804.1, WP_048055123.1
OG0000026	WP_014356592.1			WP_011305842.1, WP_011306484.1, WP_011306531.1, WP_011306929.1, WP_011307158.1, WP_011307329.1, WP_011307507.1, WP_011307546.1, WP_011307625.1, WP_011307817.1, WP_011307846.1, WP_011307871.1, WP_011307968.1, WP_011307969.1, WP_011308168.1, WP_011308359.1, WP_011308444.1, WP_011308446.1, WP_048102668.1, WP_048102705.1, WP_048103135.1, WP_052305948.1, WP_080565348.1, WP_080565406.1, WP_080565422.1,…
OG0000027	WP_014356793.1, WP_041670954.1	WP_000228473.1, WP_000432970.1, WP_000884589.1	WP_014766916.1, WP_014767140.1	WP_011308376.1	WP_011011166.1, WP_011011997.1, WP_011012374.1, WP_011012690.1, WP_011012747.1, WP_011012880.1, WP_011013199.1, WP_014835095.1, WP_014835219.1	WP_004400312.1	WP_012571440.1, WP_012571482.1, WP_012571621.1, WP_012571796.1, WP_012571940.1, WP_012572244.1, WP_012572472.1, WP_012572577.1, WP_048055132.1
OG0000028	WP_014354717.1, WP_014354997.1, WP_014355428.1, WP_014356099.1	WP_000469031.1, WP_000972203.1	WP_014767358.1, WP_014767850.1, WP_014767851.1	WP_011305713.1, WP_011306753.1, WP_011307443.1, WP_011307471.1, WP_011308166.1, WP_011308481.1	WP_011011148.1, WP_011011700.1, WP_011013026.1, WP_014835542.1	WP_049684625.1, WP_049685057.1, WP_049685897.1, WP_049686213.1, WP_049686253.1, WP_084574313.1	WP_012571952.1
OG0000029	WP_014355105.1, WP_014355395.1, WP_014355907.1, WP_014356248.1, WP_014356422.1, WP_014356869.1, WP_014357529.1, WP_014357607.1, WP_041669330.1, WP_083837899.1	WP_000070491.1, WP_000611335.1, WP_000633668.1, WP_000763867.1, WP_000805428.1, WP_000991370.1, WP_001061917.1, WP_001113639.1, WP_001310227.1		WP_011306006.1, WP_011306007.1, WP_011306067.1, WP_011308239.1		WP_049685021.1, WP_049685445.1	WP_012572156.1
OG0000030	WP_014355234.1, WP_014355437.1, WP_014356282.1, WP_014356624.1, WP_041668591.1, WP_041668799.1	WP_000008957.1, WP_000137280.1	WP_052306323.1	WP_011305540.1, WP_011305612.1, WP_011306693.1, WP_011306695.1, WP_011306707.1, WP_011306717.1, WP_011307293.1, WP_048102733.1	WP_011012209.1, WP_011013197.1	WP_049685703.1, WP_049686090.1, WP_084574239.1, WP_084574264.1	WP_012571484.1, WP_012571588.1
OG0000031	WP_014355375.1, WP_014355625.1, WP_014356218.1, WP_014356801.1, WP_014357561.1, WP_041669280.1	WP_000013149.1, WP_000097801.1, WP_000250656.1, WP_000262172.1, WP_000723710.1, WP_000997010.1, WP_001186371.1, WP_001199295.1, WP_001199800.1	WP_014767677.1, WP_014768120.1	WP_011305790.1, WP_011305796.1, WP_011305806.1, WP_011307586.1, WP_011308268.1	WP_011013102.1	WP_049686292.1	WP_012571400.1
OG0000032	WP_014355432.1, WP_014355798.1, WP_041671511.1	WP_000105430.1, WP_000235721.1, WP_000458406.1, WP_000555458.1, WP_000580316.1, WP_000604034.1, WP_000852686.1, WP_001061658.1, WP_001251304.1, WP_072131175.1	WP_014766974.1, WP_014767103.1, WP_014767659.1	WP_011306550.1, WP_011307514.1, WP_048103222.1	WP_011012667.1, WP_014835477.1	WP_049685667.1	WP_012570971.1, WP_012571944.1, WP_012572922.1
OG0000033	WP_014354765.1, WP_014356473.1, WP_014357644.1	WP_000102564.1, WP_000565966.1, WP_000601187.1, WP_000888740.1, WP_001153547.1, WP_001186650.1, WP_001335915.1		WP_011302004.1, WP_011305092.1, WP_011305310.1, WP_011305794.1, WP_011308630.1, WP_048103201.1, WP_048103480.1, WP_052305849.1	WP_011011896.1, WP_011011926.1	WP_049684848.1, WP_049686188.1, WP_049686190.1	WP_012572661.1
OG0000034	WP_014354586.1, WP_014355148.1, WP_014355293.1, WP_014356785.1, WP_014357060.1, WP_014357144.1, WP_014357692.1, WP_052307090.1	WP_000010749.1, WP_000125282.1, WP_000148503.1, WP_000417791.1, WP_000941041.1, WP_001188777.1, WP_001232948.1, WP_001251544.1, WP_001295369.1, WP_001300658.1, WP_001301108.1, WP_001301332.1, WP_001350505.1				WP_049684842.1	WP_048055067.1
OG0000035	WP_014356115.1, WP_014357751.1	WP_000015837.1, WP_000019197.1, WP_000228346.1, WP_000246019.1, WP_000253273.1, WP_000774731.1, WP_000786319.1, WP_000969915.1, WP_000982172.1, WP_000996856.1, WP_001295173.1, WP_001295329.1, WP_001300590.1, WP_001311175.1, WP_001393629.1		WP_011305360.1, WP_011305871.1, WP_011307152.1		WP_049684761.1, WP_049684876.1	WP_012571743.1
OG0000036	WP_014354449.1, WP_014354925.1, WP_014356399.1, WP_014357282.1, WP_014357301.1, WP_052307113.1	WP_001323172.1	WP_014767087.1, WP_014767747.1	WP_011307583.1, WP_011308131.1, WP_011308402.1, WP_011308563.1, WP_011308604.1	WP_011011833.1, WP_011011952.1, WP_011012990.1, WP_014835245.1	WP_049685517.1	WP_012571269.1, WP_012571270.1, WP_048055151.1
OG0000037	WP_014355044.1, WP_014355496.1, WP_014355588.1, WP_014355815.1, WP_014356359.1, WP_014357434.1, WP_014357461.1, WP_014357830.1, WP_052307153.1, WP_083837915.1	WP_000044711.1, WP_000130691.1, WP_000790583.1, WP_000806638.1, WP_001350488.1	WP_014767890.1	WP_011307218.1, WP_048102314.1	WP_011013007.1	WP_049685166.1, WP_049685205.1	WP_012571973.1
OG0000038	WP_014355198.1, WP_014356008.1, WP_014356142.1, WP_014357297.1	WP_000074527.1, WP_000183907.1, WP_000785931.1	WP_014767392.1	WP_011306540.1, WP_011307060.1, WP_011307556.1, WP_011308059.1, WP_011308375.1	WP_011011639.1, WP_011012397.1, WP_011012644.1	WP_049684385.1, WP_049684427.1, WP_049685209.1	WP_012571189.1, WP_012571524.1, WP_012572219.1
OG0000039	WP_014355745.1, WP_014356111.1, WP_014356114.1	WP_000069229.1, WP_000081983.1, WP_000963792.1, WP_001087611.1, WP_001301395.1	WP_014766824.1, WP_014767015.1, WP_014767572.1	WP_011305894.1, WP_011307353.1, WP_011308200.1	WP_011011630.1, WP_011012375.1, WP_011012568.1, WP_011012831.1	WP_049685852.1, WP_049685939.1	WP_012571441.1, WP_012572567.1
OG0000040	WP_014355763.1, WP_014357170.1	WP_001395543.1	WP_014766913.1, WP_014767427.1	WP_011305532.1, WP_011305985.1, WP_011305986.1, WP_011305988.1, WP_011306982.1, WP_011307139.1, WP_048103143.1, WP_048103190.1	WP_011012750.1, WP_011012968.1, WP_011013095.1, WP_014835475.1	WP_049684984.1, WP_049685527.1	WP_012570994.1, WP_012571700.1, WP_012571892.1
OG0000041	WP_014356004.1, WP_014356147.1	WP_000135040.1, WP_000178677.1, WP_000206388.1, WP_000209826.1, WP_000212426.1, WP_000796332.1, WP_000883122.1, WP_001124469.1, WP_001287026.1	WP_014767264.1	WP_011306470.1, WP_011308158.1	WP_011011301.1, WP_011012027.1, WP_011012476.1	WP_049684468.1, WP_049685341.1	WP_012571011.1, WP_012571495.1, WP_012572724.1
OG0000042	WP_014354787.1, WP_014356621.1, WP_014357527.1, WP_014357597.1	WP_000085982.1, WP_000130850.1, WP_000213361.1, WP_000828746.1, WP_001018714.1, WP_001127216.1, WP_001137036.1, WP_001180089.1, WP_001182347.1, WP_001280852.1, WP_001295176.1	WP_014767465.1, WP_014768015.1	WP_011305809.1, WP_011307534.1, WP_011308226.1, WP_011308395.1
OG0000043		WP_000812896.1, WP_001225124.1		WP_011305059.1, WP_011305319.1, WP_011305455.1, WP_011307226.1, WP_011307385.1, WP_011307421.1, WP_011307478.1, WP_011307481.1, WP_011307832.1, WP_011307834.1, WP_011307877.1, WP_011307928.1, WP_011307992.1, WP_011308118.1, WP_011308121.1, WP_011308546.1, WP_048103333.1, WP_080565372.1		WP_049684721.1
OG0000044	WP_014354491.1, WP_014354707.1, WP_014354819.1, WP_014354969.1, WP_014355019.1, WP_014355023.1, WP_014355874.1, WP_014356112.1, WP_014356116.1, WP_014356898.1	WP_000013588.1, WP_000741518.1, WP_001058802.1, WP_001326575.1	WP_014767018.1		WP_011011187.1, WP_011011728.1	WP_049684436.1	WP_012571896.1, WP_048055147.1
OG0000045	WP_014354779.1	WP_001299914.1, WP_001350535.1	WP_014767414.1, WP_014767496.1, WP_014767634.1, WP_014767705.1, WP_014768044.1	WP_011306250.1, WP_011306917.1, WP_011307176.1, WP_011307596.1, WP_011308247.1	WP_011011518.1, WP_011011532.1, WP_011011634.1, WP_011011934.1	WP_029689223.1	WP_012572645.1, WP_012572793.1
OG0000046	WP_014354823.1	WP_000278509.1, WP_001300461.1	WP_014767077.1	WP_011305521.1, WP_011305852.1, WP_011305853.1, WP_011307539.1, WP_011307792.1, WP_011307970.1, WP_011308073.1, WP_011308435.1, WP_011308437.1, WP_011308473.1, WP_048102992.1, WP_085983083.1	WP_011012704.1	WP_049685580.1	WP_012572419.1, WP_012572455.1
OG0000047	WP_014354834.1, WP_014354858.1	WP_000100890.1, WP_000107627.1, WP_000108454.1, WP_000256438.1, WP_000347482.1, WP_000378575.1, WP_000435292.1, WP_000438807.1, WP_000841103.1, WP_001054204.1, WP_001097274.1, WP_001098105.1, WP_001112301.1, WP_001183198.1, WP_001298520.1	WP_014767590.1, WP_014767703.1				WP_048055048.1
OG0000048		WP_000826416.1		WP_011301993.1, WP_011301999.1, WP_011306035.1, WP_011306243.1, WP_011306954.1, WP_011307023.1, WP_011307639.1, WP_011307682.1, WP_011307980.1, WP_011308162.1, WP_011308601.1, WP_048102229.1, WP_048102392.1, WP_048102630.1, WP_048102928.1, WP_048103411.1, WP_048103455.1, WP_080565414.1	WP_014835532.1
OG0000049	WP_014354611.1, WP_014354612.1, WP_014355522.1, WP_083837817.1	WP_001025145.1, WP_001219894.1, WP_001326494.1	WP_014767601.1, WP_048815963.1	WP_011305759.1, WP_011306947.1, WP_011308610.1	WP_011011446.1, WP_011012614.1, WP_014835303.1	WP_049686222.1, WP_049686223.1	WP_012572139.1, WP_012572637.1
OG0000050	WP_014355134.1, WP_014355575.1, WP_014356516.1, WP_083837848.1	WP_000081674.1, WP_001078880.1, WP_001136389.1, WP_001350545.1	WP_014767901.1	WP_011305266.1	WP_011012473.1, WP_011013050.1, WP_014835555.1	WP_049684798.1	WP_012571014.1, WP_012571501.1, WP_012571662.1, WP_012572298.1, WP_012572338.1
OG0000051	WP_014355606.1, WP_014356837.1	WP_000610451.1, WP_000794699.1, WP_000860444.1, WP_000927089.1, WP_000982115.1	WP_014767318.1	WP_011306147.1, WP_011306336.1, WP_011306527.1, WP_011306906.1, WP_011308551.1	WP_011011582.1, WP_011011897.1, WP_011012506.1	WP_084574167.1	WP_012571574.1, WP_012572657.1
OG0000052	WP_014356614.1, WP_014357401.1, WP_014357404.1	WP_000461657.1, WP_000703651.1	WP_083836317.1	WP_011305539.1, WP_011306148.1, WP_011306158.1, WP_011307454.1	WP_011011170.1, WP_011012752.1, WP_014835449.1	WP_049685161.1, WP_049685240.1	WP_012571679.1, WP_012572328.1, WP_012572825.1, WP_012572881.1
OG0000053	WP_014354639.1, WP_014355257.1, WP_014356752.1	WP_000071134.1, WP_001297249.1, WP_001350528.1	WP_014766929.1, WP_014767010.1	WP_011305749.1, WP_011307001.1, WP_011307197.1	WP_011011707.1, WP_011011993.1	WP_049684763.1, WP_049685710.1	WP_012571202.1, WP_012572407.1, WP_012572751.1
OG0000054	WP_014355180.1, WP_014355992.1	WP_000762236.1, WP_000805038.1, WP_001151604.1	WP_014767730.1, WP_014767955.1, WP_014767977.1	WP_011306436.1, WP_011307192.1	WP_011011434.1, WP_011011484.1, WP_011012541.1	WP_049685593.1, WP_049686027.1	WP_012571528.1, WP_012571905.1, WP_012572425.1
OG0000055	WP_014355981.1, WP_014356450.1, WP_014357003.1, WP_014357159.1, WP_041669092.1	WP_000018003.1	WP_014767356.1, WP_014767672.1	WP_011305377.1, WP_011305553.1, WP_011306498.1, WP_085983102.1	WP_011011702.1, WP_014835422.1		WP_012570967.1, WP_012571072.1, WP_012571954.1, WP_012572893.1
OG0000056	WP_014357742.1	WP_001278525.1, WP_001287715.1, WP_001301334.1, WP_001340434.1	WP_014766918.1, WP_014767049.1	WP_011305212.1, WP_011306106.1, WP_011306594.1, WP_011306595.1, WP_011306596.1, WP_011307878.1, WP_011308334.1	WP_011011209.1, WP_011011571.1		WP_012571273.1, WP_012572651.1
OG0000057	WP_014354435.1, WP_014354678.1, WP_014354837.1, WP_014354923.1, WP_014355580.1, WP_014355922.1, WP_014355971.1, WP_014356398.1	WP_000378442.1, WP_000843414.1, WP_001296943.1		WP_011307584.1, WP_011308072.1, WP_011308248.1, WP_011308403.1		WP_049685017.1, WP_049685968.1
OG0000058	WP_014354521.1	WP_000106030.1, WP_000645221.1, WP_000646007.1, WP_000646173.1, WP_000737347.1, WP_000798110.1, WP_000836066.1, WP_000842106.1, WP_000844219.1, WP_001197411.1, WP_001393448.1	WP_048815804.1	WP_011307312.1	WP_011012128.1	WP_049685943.1	WP_012571354.1	formaldehyde dehydrogenase
OG0000059	WP_014354582.1, WP_014355326.1, WP_014355641.1, WP_014356713.1, WP_014357271.1	WP_000102485.1, WP_000160816.1, WP_001046307.1, WP_001120810.1	WP_014767468.1	WP_011305601.1, WP_011307641.1, WP_011308469.1		WP_049684303.1, WP_049684424.1, WP_049685441.1, WP_049685762.1
OG0000060	WP_014355084.1, WP_014355735.1, WP_014357135.1, WP_014357237.1	WP_000087187.1, WP_000535961.1, WP_000813037.1, WP_001271242.1, WP_001295297.1	WP_083836330.1	WP_011307500.1, WP_011308022.1, WP_011308518.1	WP_011011221.1, WP_011013187.1		WP_012572733.1, WP_012572738.1
OG0000061	WP_014355862.1	WP_000476093.1, WP_000564489.1, WP_000736007.1, WP_000781888.1, WP_001300367.1, WP_001300564.1, WP_001393539.1	WP_014767553.1	WP_011305725.1, WP_011305900.1, WP_080565375.1, WP_085983073.1	WP_011012736.1	WP_049684926.1, WP_049686140.1	WP_012572200.1
OG0000062	WP_083837881.1	WP_000012001.1, WP_000369231.1, WP_000621656.1, WP_000853353.1, WP_001065016.1, WP_001300603.1	WP_014767752.1, WP_048815869.1	WP_011307779.1, WP_011307842.1	WP_004068726.1, WP_011012605.1, WP_011013025.1	WP_049684450.1	WP_012572450.1, WP_048055110.1
OG0000063		WP_000115224.1, WP_000118507.1, WP_001311024.1	WP_014767163.1, WP_014767906.1, WP_048815907.1	WP_011305191.1, WP_011308320.1	WP_011012582.1, WP_011012592.1	WP_049684327.1, WP_084574243.1	WP_012571235.1, WP_012571448.1, WP_012571982.1, WP_012572530.1, WP_012572556.1
OG0000064	WP_014354520.1	WP_000056749.1, WP_000083216.1, WP_000089481.1, WP_000284050.1, WP_000966470.1, WP_001013779.1, WP_001056706.1, WP_001158034.1	WP_014766897.1, WP_014767110.1	WP_011305956.1, WP_011307040.1, WP_011308058.1, WP_085983078.1			WP_012571293.1
OG0000065	WP_014354581.1, WP_014357600.1, WP_014357668.1, WP_014357776.1, WP_014357781.1, WP_041668729.1		WP_014767554.1	WP_011305291.1, WP_011305776.1, WP_011306385.1, WP_011306392.1, WP_011307272.1, WP_011307533.1, WP_011308225.1, WP_011308380.1, WP_048103277.1
OG0000066	WP_014354739.1, WP_014356049.1	WP_000059678.1, WP_000072187.1, WP_000082780.1, WP_000133631.1, WP_000450121.1, WP_000642344.1, WP_000719096.1, WP_000804550.1, WP_000815099.1, WP_000903596.1, WP_001088620.1, WP_001300386.1	WP_014767218.1			WP_049686013.1
OG0000067	WP_014354783.1, WP_014355182.1, WP_014355183.1, WP_014355781.1	WP_000082850.1, WP_001013499.1		WP_011305655.1, WP_011305963.1, WP_011307166.1, WP_048102814.1, WP_048102815.1, WP_080565316.1	WP_011012073.1, WP_081420790.1	WP_049684250.1, WP_049684576.1
OG0000068	WP_014355018.1, WP_014355228.1, WP_014355896.1, WP_014357638.1, WP_014357639.1	WP_000140873.1, WP_000468186.1, WP_001138581.1		WP_011305338.1, WP_011305350.1, WP_011308310.1, WP_080565369.1		WP_049684341.1, WP_049685335.1, WP_049685348.1	WP_012571658.1
OG0000069	WP_014355607.1, WP_014355751.1		WP_014767726.1	WP_011306408.1, WP_011306418.1, WP_011306988.1, WP_011307188.1, WP_011307453.1, WP_011307576.1, WP_011307826.1, WP_048102737.1	WP_011011283.1	WP_049686265.1	WP_012571375.1, WP_012571773.1, WP_012572593.1
OG0000070	WP_014356667.1	WP_000548347.1, WP_000785596.1	WP_014768151.1, WP_048815868.1	WP_011307029.1, WP_011308449.1	WP_011012192.1, WP_011012320.1, WP_011012553.1, WP_011012786.1, WP_014835492.1	WP_049686031.1	WP_012571124.1, WP_012572192.1, WP_012572390.1
OG0000071	WP_014357695.1	WP_000089110.1, WP_000115943.1, WP_000138615.1, WP_000156615.1, WP_000177206.1, WP_000183980.1, WP_000772831.1, WP_001009090.1, WP_001163872.1	WP_014766885.1	WP_011306611.1, WP_011307354.1, WP_011307497.1, WP_048102475.1	WP_011011884.1
OG0000072		WP_000172749.1, WP_000493781.1, WP_000916055.1	WP_014767155.1, WP_014767841.1, WP_014767908.1	WP_011305187.1, WP_011308319.1	WP_011012583.1, WP_011012588.1	WP_049685745.1, WP_084574145.1	WP_012571233.1, WP_012571444.1, WP_012572532.1, WP_012572557.1
OG0000073	WP_014354676.1, WP_014354893.1, WP_014355262.1, WP_014355263.1, WP_014355582.1, WP_014355603.1, WP_014355858.1, WP_014356966.1	WP_000551270.1, WP_001235649.1, WP_001256201.1		WP_011307635.1	WP_011012800.1, WP_011012801.1	WP_049685966.1
OG0000074	WP_014354764.1, WP_014356534.1	WP_000744778.1, WP_001352260.1	WP_014767488.1		WP_011011787.1, WP_011012401.1, WP_011012409.1, WP_011012700.1	WP_049685320.1, WP_049685658.1	WP_012571676.1, WP_012572900.1, WP_012572929.1, WP_048055030.1
OG0000075	WP_014354770.1, WP_014355809.1	WP_000117728.1, WP_000829217.1, WP_000999737.1	WP_014766831.1	WP_011306251.1	WP_004068674.1, WP_011011121.1, WP_011012433.1	WP_049684836.1, WP_049685097.1, WP_084574281.1	WP_012571814.1, WP_012572584.1
OG0000076	WP_014354906.1, WP_014357834.1, WP_014357842.1	WP_001098726.1, WP_001280776.1		WP_011305662.1, WP_011306845.1, WP_011307280.1, WP_011307530.1, WP_011308521.1, WP_048103325.1	WP_011011870.1	WP_049685048.1, WP_049685099.1	WP_012571794.1
OG0000077	WP_014355013.1, WP_014357502.1	WP_000189159.1, WP_000339283.1	WP_014767444.1	WP_011305260.1, WP_011306386.1, WP_011307425.1, WP_011308187.1, WP_011308220.1	WP_011011840.1	WP_003868335.1, WP_049684697.1	WP_012571815.1, WP_012571970.1
OG0000078	WP_014355424.1, WP_014355692.1	WP_000148061.1, WP_000941517.1, WP_001301030.1		WP_011307645.1, WP_011308008.1	WP_004068689.1, WP_011013207.1, WP_011013208.1, WP_081420788.1	WP_049685085.1, WP_049685498.1, WP_084574157.1	WP_083757806.1
OG0000079	WP_014355726.1, WP_014356470.1	WP_000050265.1, WP_001393538.1	WP_014767368.1	WP_011305071.1, WP_011305086.1, WP_011305273.1, WP_011307114.1, WP_011307521.1, WP_048102657.1	WP_011011910.1, WP_011012500.1		WP_012572664.1, WP_012572814.1
OG0000080	WP_014355875.1, WP_014356909.1	WP_000023565.1, WP_000030005.1, WP_000114272.1, WP_000285362.1, WP_000985549.1, WP_001300666.1, WP_001336137.1	WP_048815912.1	WP_011307306.1	WP_011012566.1	WP_049684585.1, WP_049685487.1	WP_012571304.1
OG0000081	WP_014355920.1, WP_014356423.1, WP_014356741.1, WP_014357302.1	WP_000007101.1, WP_000047499.1, WP_000123737.1, WP_000219203.1, WP_001117011.1, WP_001295553.1	WP_083836336.1	WP_011305185.1	WP_011011682.1	WP_049685355.1	WP_012572002.1
OG0000082	WP_014356980.1	WP_000205805.1, WP_000235257.1, WP_000255039.1, WP_000387770.1, WP_000493470.1, WP_001146473.1, WP_001187819.1, WP_001194860.1	WP_014766837.1, WP_014767521.1	WP_011305735.1	WP_011012842.1	WP_049684569.1	WP_012571554.1
OG0000083	WP_014357853.1	WP_000389818.1, WP_000559900.1	WP_014767372.1, WP_014767606.1	WP_011307067.1, WP_011307916.1, WP_011307920.1, WP_011308001.1	WP_011011526.1, WP_011011946.1	WP_049686131.1	WP_012571759.1, WP_012572072.1, WP_012572901.1
OG0000084		WP_000067392.1, WP_000075558.1, WP_000386733.1	WP_014767152.1, WP_014767909.1	WP_011305190.1, WP_011307416.1, WP_011308323.1	WP_011012579.1, WP_011012591.1	WP_049685747.1, WP_049686154.1	WP_012571447.1, WP_012571984.1, WP_012572553.1
OG0000085		WP_000489667.1, WP_000984520.1, WP_001326497.1, WP_001350496.1	WP_083836304.1	WP_011305912.1, WP_011307781.1	WP_011012275.1, WP_011012743.1	WP_049684748.1, WP_049685009.1	WP_012571522.1, WP_012571665.1, WP_012572236.1, WP_012572331.1
OG0000086	WP_014354525.1, WP_014357079.1, WP_014357081.1			WP_011308272.1, WP_011308273.1, WP_011308278.1, WP_011308279.1	WP_011011392.1, WP_011012390.1, WP_011012396.1	WP_049685654.1, WP_049685887.1	WP_012571347.1, WP_012572509.1
OG0000087	WP_014354805.1, WP_014354807.1, WP_014354808.1, WP_014355845.1, WP_014355846.1, WP_014356373.1, WP_083837819.1		WP_014766948.1, WP_083836301.1	WP_011305748.1, WP_011308089.1	WP_011012869.1	WP_049685010.1	WP_012571144.1
OG0000088	WP_014354901.1, WP_014356393.1, WP_014357148.1	WP_000085899.1, WP_001028083.1	WP_014766915.1, WP_014767924.1	WP_011305707.1, WP_011306872.1, WP_011308267.1	WP_011011721.1	WP_049684629.1, WP_049684990.1	WP_012572597.1
OG0000089	WP_014355087.1, WP_014356978.1, WP_014356979.1, WP_041668690.1		WP_014766835.1, WP_014766836.1, WP_014767523.1, WP_048815870.1		WP_011012843.1, WP_011012844.1	WP_003869242.1, WP_003869243.1	WP_012571555.1, WP_012571556.1
OG0000090	WP_014355540.1, WP_014356893.1, WP_014356896.1, WP_014357420.1, WP_014357807.1	WP_001184045.1, WP_001214147.1, WP_001272592.1, WP_001301085.1		WP_011307818.1		WP_049684859.1, WP_049684902.1, WP_049685612.1, WP_049686081.1
OG0000091	WP_014355577.1, WP_014357525.1, WP_014357689.1	WP_000074172.1, WP_000127781.1, WP_000179691.1, WP_001000963.1, WP_001300943.1	WP_014767866.1	WP_011305223.1, WP_011305840.1	WP_011011256.1, WP_011011821.1		WP_012572353.1
OG0000092	WP_014356251.1, WP_083837867.1	WP_000010288.1, WP_000026812.1, WP_000077805.1, WP_000078239.1, WP_000758422.1, WP_001336282.1, WP_001350478.1		WP_011305306.1, WP_011307146.1, WP_011307762.1		WP_049684933.1, WP_049685599.1
OG0000093		WP_000083005.1	WP_014767761.1, WP_014767820.1	WP_048103083.1	WP_011011348.1, WP_011011649.1, WP_011012222.1, WP_011012687.1, WP_011012978.1		WP_012571961.1, WP_012572057.1, WP_012572275.1, WP_012572598.1, WP_012572627.1
OG0000094		WP_000091840.1, WP_000097072.1, WP_000109259.1, WP_000354284.1, WP_000410113.1, WP_000599636.1, WP_000936566.1, WP_000948731.1, WP_000956313.1, WP_001226465.1		WP_011305441.1	WP_011011561.1, WP_011011955.1		WP_012572348.1
OG0000095	WP_014354664.1, WP_014355301.1, WP_014355758.1, WP_014357486.1, WP_014357506.1, WP_041668166.1	WP_000737621.1, WP_000748271.1, WP_000756569.1, WP_000843866.1, WP_001295339.1, WP_001296168.1				WP_049684610.1
OG0000096	WP_014354818.1, WP_014355225.1, WP_014356434.1, WP_014357100.1, WP_014357475.1, WP_014357482.1, WP_014357571.1, WP_014357623.1, WP_014357725.1, WP_014357769.1	WP_000121433.1		WP_011307759.1		WP_084574235.1
OG0000097	WP_014355209.1	WP_000397340.1	WP_014767362.1, WP_014767586.1	WP_011305529.1, WP_011305606.1, WP_011307620.1	WP_011011660.1, WP_011012924.1	WP_049685665.1, WP_049686267.1	WP_012571651.1, WP_012572051.1
OG0000098	WP_014355438.1, WP_014356286.1, WP_014356606.1	WP_000064752.1	WP_014767419.1	WP_011305981.1	WP_011012327.1, WP_011012338.1, WP_011012679.1		WP_012571087.1, WP_012571262.1, WP_012571825.1, WP_012572231.1
OG0000099	WP_014355694.1	WP_000018695.1, WP_000456467.1, WP_001272330.1, WP_001300582.1	WP_014766846.1, WP_014768020.1	WP_011308157.1	WP_011012797.1, WP_011012819.1	WP_049684347.1	WP_012572869.1, WP_083757813.1
OG0000100	WP_014355787.1, WP_041671311.1	WP_000168475.1, WP_000815337.1, WP_001096881.1, WP_001283490.1, WP_001295534.1		WP_011305464.1, WP_011305473.1, WP_011306434.1, WP_011307496.1	WP_011012071.1	WP_049684255.1
OG0000101	WP_014356017.1, WP_014357555.1, WP_014357690.1	WP_001295191.1	WP_014767043.1, WP_014768099.1	WP_011306281.1, WP_011308616.1	WP_011011132.1, WP_011012905.1	WP_049685980.1	WP_012572276.1, WP_012572368.1
OG0000102	WP_014356315.1	WP_001235800.1, WP_001297122.1	WP_014767741.1, WP_014767919.1, WP_014768093.1	WP_011307105.1, WP_011307376.1	WP_011011611.1, WP_011011612.1	WP_049685272.1	WP_012571272.1, WP_012571288.1
OG0000103	WP_014357314.1	WP_000683335.1, WP_001291990.1	WP_014766978.1, WP_014767261.1, WP_014767925.1	WP_011305935.1, WP_011308102.1	WP_011011151.1, WP_011013092.1	WP_049685878.1	WP_012571560.1, WP_012572777.1
OG0000104	WP_014357656.1, WP_041668676.1	WP_000177515.1, WP_001160187.1, WP_001295484.1	WP_014767871.1	WP_011305897.1, WP_011306261.1, WP_080565339.1	WP_011011579.1	WP_049684782.1, WP_049685219.1	WP_012572128.1
OG0000105	WP_041668545.1			WP_011307743.1, WP_011308513.1	WP_011011555.1, WP_011011703.1, WP_011011772.1, WP_011012094.1, WP_011012467.1, WP_014835091.1	WP_049685061.1, WP_049685896.1	WP_012571660.1, WP_012572851.1
OG0000106	WP_083837818.1	WP_000977007.1	WP_014767657.1, WP_014767754.1	WP_011305178.1, WP_011307015.1	WP_011012697.1, WP_011012933.1	WP_049684693.1, WP_049684696.1, WP_049684750.1	WP_012571002.1, WP_012572196.1
OG0000107		WP_000236293.1, WP_000611568.1, WP_000617698.1, WP_000736158.1, WP_001282550.1, WP_001395397.1		WP_011306154.1	WP_011011672.1, WP_011011894.1, WP_011013057.1, WP_011013059.1	WP_049684728.1, WP_052392240.1
OG0000108		WP_000612644.1	WP_014767159.1, WP_014767857.1	WP_011308316.1	WP_011012576.1, WP_011012595.1, WP_014835341.1		WP_012571226.1, WP_012571451.1, WP_012571989.1, WP_012572540.1, WP_012572550.1, WP_048055085.1
OG0000109					WP_011011203.1, WP_011011251.1, WP_011011284.1, WP_011011479.1, WP_011012684.1, WP_011013004.1, WP_081420784.1		WP_012571653.1, WP_012572001.1, WP_012572033.1, WP_012572595.1, WP_012572616.1, WP_048055177.1
OG0000110	WP_014354734.1, WP_014355033.1, WP_014356760.1, WP_014357064.1, WP_014357578.1	WP_000632280.1		WP_011305250.1, WP_011307813.1, WP_011307921.1, WP_085983093.1		WP_049684932.1	WP_012571655.1
OG0000111	WP_014354750.1	WP_000761225.1, WP_000930752.1, WP_001336303.1	WP_014767446.1	WP_011306777.1	WP_011011595.1, WP_011013079.1	WP_049685531.1, WP_049685538.1	WP_012572413.1, WP_012572758.1
OG0000112	WP_014354794.1, WP_014355884.1, WP_014357069.1	WP_000023927.1, WP_001000379.1, WP_001102108.1, WP_001194661.1		WP_011305668.1, WP_011305971.1, WP_011306098.1, WP_011306500.1, WP_011306591.1
OG0000113	WP_014355021.1		WP_014767279.1, WP_014767303.1	WP_011307149.1, WP_011307187.1	WP_011011882.1, WP_011012910.1, WP_011012913.1	WP_003870045.1	WP_012571542.1, WP_012571545.1, WP_012571821.1
OG0000114	WP_014355022.1		WP_014767280.1, WP_014767304.1	WP_011307148.1, WP_011307186.1	WP_011011883.1, WP_011012909.1, WP_011012912.1	WP_049685716.1	WP_012571543.1, WP_012571546.1, WP_012571820.1
OG0000115	WP_014355121.1, WP_014357127.1	WP_000134870.1, WP_000872833.1, WP_001192229.1, WP_001266908.1	WP_014767098.1	WP_011307632.1	WP_011012389.1, WP_011012939.1		WP_012572228.1, WP_012572241.1
OG0000116	WP_014355270.1, WP_014355988.1	WP_000070131.1, WP_000149156.1, WP_001216257.1	WP_014767219.1, WP_014767225.1	WP_011305632.1, WP_011306062.1	WP_011011424.1	WP_049684539.1	WP_012572309.1
OG0000117	WP_014355378.1, WP_014355624.1, WP_014356283.1	WP_000131702.1, WP_001295691.1		WP_011305163.1	WP_011012335.1	WP_049684404.1, WP_049684465.1, WP_049685108.1, WP_049685488.1, WP_049685554.1
OG0000118	WP_014355629.1	WP_001273527.1	WP_014767861.1, WP_048815866.1	WP_011305724.1	WP_011011461.1, WP_011013103.1, WP_014835355.1		WP_012571401.1, WP_012572316.1, WP_012572769.1, WP_048055154.1
OG0000119	WP_014355766.1, WP_014356468.1, WP_014356846.1	WP_001265438.1	WP_014767340.1	WP_011305068.1, WP_011306160.1	WP_011012503.1, WP_011012929.1	WP_049684735.1, WP_049685592.1	WP_012571872.1
OG0000120	WP_014355770.1	WP_000089364.1	WP_014766922.1, WP_014766923.1, WP_014767039.1	WP_011306095.1, WP_011308371.1	WP_011012430.1	WP_049686066.1, WP_084574299.1	WP_012571490.1, WP_012571810.1
OG0000121	WP_014355854.1, WP_014357009.1, WP_014357371.1	WP_001145827.1	WP_014766855.1, WP_014768155.1	WP_011305656.1, WP_011306626.1	WP_011011324.1	WP_049684490.1, WP_049684966.1	WP_012572897.1
OG0000122	WP_014355943.1		WP_014767081.1	WP_011305533.1	WP_011011389.1, WP_011012304.1, WP_011012749.1, WP_014835097.1	WP_049685581.1	WP_012572286.1, WP_012572432.1, WP_012572673.1, WP_012572682.1
OG0000123	WP_014356265.1, WP_014357831.1	WP_000046812.1, WP_000187022.1, WP_001149682.1		WP_011308390.1	WP_011011956.1, WP_011012312.1	WP_049685508.1, WP_049685520.1	WP_012571907.1, WP_012572473.1
OG0000124	WP_014356401.1	WP_000211655.1, WP_000789592.1, WP_000858214.1, WP_001010696.1	WP_014767486.1, WP_083836320.1, WP_083836321.1, WP_083836325.1, WP_083836326.1		WP_011012616.1		WP_012571861.1
OG0000125	WP_014356556.1, WP_014356557.1	WP_000046637.1, WP_000934822.1		WP_011305875.1, WP_011305876.1	WP_011011286.1, WP_011011287.1	WP_049685087.1, WP_049685088.1	WP_012572705.1, WP_012572706.1
OG0000126	WP_014356736.1, WP_014356737.1	WP_000741620.1, WP_001251998.1	WP_014766982.1, WP_014766983.1	WP_011306766.1, WP_011306767.1	WP_011012144.1, WP_014835304.1	WP_049685402.1, WP_049685403.1
OG0000127		WP_000004655.1, WP_000211225.1, WP_000838250.1, WP_000861334.1	WP_083836331.1	WP_011306924.1, WP_011306925.1, WP_011306926.1, WP_011307220.1	WP_011012548.1		WP_012571562.1, WP_012572640.1
OG0000128		WP_000072845.1, WP_000072850.1		WP_011305635.1, WP_011305947.1, WP_011305954.1, WP_011306804.1, WP_011306811.1, WP_011306813.1, WP_011307953.1, WP_011308078.1		WP_049685586.1, WP_049685627.1
OG0000129		WP_000224659.1, WP_000572177.1, WP_001252058.1	WP_014767167.1		WP_004068721.1, WP_011011229.1, WP_011013076.1, WP_011013111.1	WP_003866993.1, WP_003869934.1, WP_084574161.1	WP_048055117.1
OG0000130		WP_000535469.1		WP_011305501.1, WP_011306190.1, WP_011306192.1, WP_011307234.1, WP_011307235.1, WP_011307362.1, WP_011307679.1		WP_049684621.1, WP_049684630.1, WP_049685497.1, WP_049685500.1
OG0000131		WP_000550695.1		WP_011305202.1, WP_011305837.1, WP_011306254.1, WP_011306440.1, WP_011306800.1, WP_011307537.1, WP_011308069.1, WP_011308070.1, WP_011308184.1, WP_011308373.1		WP_049684830.1
OG0000132		WP_000891353.1		WP_011305450.1, WP_011306373.1, WP_011307548.1, WP_011307560.1, WP_011307561.1, WP_011307599.1, WP_011307661.1, WP_011307903.1, WP_011308443.1, WP_011308608.1		WP_049685918.1
OG0000133		WP_001102321.1, WP_001288122.1	WP_014767154.1, WP_014767907.1	WP_011305188.1	WP_011012581.1	WP_049686155.1, WP_049686274.1	WP_012571234.1, WP_012571983.1, WP_012572531.1, WP_012572555.1
OG0000134	WP_014354431.1, WP_014357380.1	WP_000879155.1, WP_001129927.1, WP_001234311.1	WP_014766890.1		WP_011012915.1	WP_049684478.1, WP_084574315.1	WP_012571505.1, WP_012572835.1
OG0000135	WP_014354504.1	WP_000092206.1, WP_001251608.1	WP_014767525.1, WP_048815900.1		WP_011011726.1, WP_011012118.1	WP_049685331.1, WP_049685585.1	WP_012570966.1, WP_012572239.1
OG0000136	WP_014354507.1, WP_014357014.1, WP_041671117.1	WP_000034402.1, WP_001336044.1	WP_014767189.1, WP_014767432.1	WP_011307388.1	WP_011012998.1	WP_049685071.1	WP_012571964.1
OG0000137	WP_014354637.1, WP_014356469.1	WP_000006621.1, WP_000704857.1		WP_011306155.1	WP_011012501.1, WP_014835224.1, WP_014835592.1, WP_048059045.1	WP_049684727.1	WP_012571460.1
OG0000138	WP_014354672.1, WP_014356658.1, WP_014357341.1	WP_000188144.1	WP_048815855.1	WP_011305711.1, WP_011305774.1, WP_011307352.1, WP_011307729.1, WP_011307944.1		WP_049684396.1
OG0000139	WP_014354688.1, WP_014355196.1		WP_014767111.1, WP_014767187.1, WP_014767778.1	WP_011306686.1	WP_011011974.1, WP_011012536.1, WP_011012617.1	WP_049686069.1	WP_012572253.1
OG0000140	WP_014354697.1, WP_014354758.1, WP_041668593.1	WP_000593938.1, WP_001140652.1		WP_011306943.1, WP_048102793.1	WP_011012074.1, WP_011012825.1	WP_049684251.1, WP_049684577.1
OG0000141	WP_014354904.1, WP_014355449.1		WP_014766876.1	WP_011306015.1, WP_011306854.1, WP_011306855.1, WP_011306856.1	WP_011012047.1	WP_049684627.1, WP_049685568.1	WP_012571214.1
OG0000142	WP_014354931.1, WP_014357032.1, WP_014357480.1, WP_014357492.1, WP_083837866.1	WP_001283626.1, WP_001295364.1				WP_003869901.1, WP_049684882.1, WP_049685884.1, WP_049685949.1
OG0000143	WP_014354958.1, WP_014354959.1, WP_014356366.1	WP_000691382.1	WP_014767960.1	WP_011308039.1, WP_011308336.1, WP_011308342.1	WP_011011288.1	WP_049684379.1	WP_012572707.1
OG0000144	WP_014355079.1, WP_014355128.1, WP_014355885.1, WP_014356209.1, WP_014357465.1, WP_014357568.1			WP_011305677.1, WP_011307984.1	WP_011012640.1	WP_049685058.1	WP_012571423.1
OG0000145	WP_014355159.1, WP_014355319.1, WP_014355457.1, WP_083837824.1			WP_011305701.1, WP_011305866.1, WP_011306071.1, WP_011308490.1		WP_049685050.1, WP_049685737.1, WP_049685755.1
OG0000146	WP_014355235.1, WP_014356771.1	WP_000083955.1, WP_000106551.1	WP_014767284.1	WP_011305845.1, WP_011306875.1	WP_011011869.1	WP_049685549.1	WP_012571795.1, WP_083757815.1
OG0000147	WP_014355285.1, WP_014357399.1	WP_000847837.1, WP_000949502.1		WP_011305994.1, WP_011306273.1	WP_011012142.1, WP_011012530.1	WP_049684557.1	WP_012571339.1, WP_012571960.1
OG0000148	WP_014355442.1, WP_041668415.1			WP_011306820.1, WP_011306821.1	WP_011013170.1	WP_049685368.1, WP_049685575.1, WP_049685578.1	WP_012571216.1, WP_012571879.1, WP_012571881.1
OG0000149	WP_014355609.1, WP_014356682.1	WP_000906252.1, WP_001311109.1	WP_014766927.1, WP_014767130.1	WP_011305520.1, WP_011308173.1	WP_011012685.1		WP_012571920.1, WP_012572615.1
OG0000150	WP_014355671.1	WP_001157406.1	WP_014767249.1, WP_014767579.1	WP_011307619.1	WP_011011388.1, WP_011012899.1	WP_049684293.1, WP_049685336.1	WP_012572654.1, WP_048055190.1
OG0000151	WP_014355679.1, WP_014356077.1, WP_014357536.1, WP_041669335.1	WP_001272928.1		WP_011306060.1, WP_011306496.1	WP_011011591.1	WP_049685449.1, WP_049686232.1	WP_012571671.1
OG0000152	WP_014355682.1	WP_000668662.1	WP_014767609.1	WP_011305058.1	WP_011012432.1, WP_011012634.1, WP_011012975.1	WP_049685434.1	WP_012571813.1, WP_012571966.1, WP_048055159.1
OG0000153	WP_014355953.1, WP_014357313.1	WP_001107467.1	WP_014768125.1	WP_011305436.1, WP_011305651.1	WP_011011227.1	WP_049684325.1, WP_049685625.1, WP_049685877.1	WP_012572347.1
OG0000154	WP_014356549.1	WP_000117881.1, WP_001258678.1	WP_014767233.1, WP_014767671.1	WP_011308097.1	WP_011012002.1, WP_014835459.1	WP_049685096.1	WP_012571921.1, WP_048055023.1
OG0000155	WP_014356558.1, WP_041668890.1	WP_000695655.1, WP_000937424.1, WP_001287154.1	WP_014768201.1	WP_011306473.1	WP_014835573.1	WP_049684938.1, WP_049685833.1	WP_012571147.1
OG0000156	WP_014356596.1, WP_014357344.1	WP_000108941.1		WP_011305895.1, WP_011308365.1	WP_011011407.1, WP_011012811.1	WP_049684485.1, WP_049685646.1	WP_012571638.1, WP_012571846.1
OG0000157	WP_014356679.1	WP_000039850.1, WP_000372108.1	WP_014767860.1, WP_014768050.1	WP_011305591.1, WP_011307879.1	WP_011012584.1, WP_014835526.1		WP_012571917.1, WP_012572423.1
OG0000158	WP_014356790.1	WP_000628244.1	WP_014767308.1, WP_014768058.1	WP_011306017.1	WP_011012103.1, WP_011012106.1	WP_049684564.1, WP_049685889.1	WP_012572440.1, WP_012572443.1
OG0000159	WP_014356930.1, WP_014357839.1	WP_000122013.1, WP_001267956.1	WP_014767611.1	WP_011305874.1, WP_011306575.1	WP_011011205.1	WP_049684274.1, WP_049684311.1	WP_012572376.1
OG0000160	WP_014357172.1	WP_000270375.1	WP_014767756.1	WP_011307668.1, WP_085983103.1	WP_011011662.1, WP_011011802.1	WP_049685372.1, WP_049685695.1	WP_012572178.1, WP_012572396.1
OG0000161	WP_014357227.1, WP_041669024.1	WP_001256538.1, WP_001295291.1	WP_014767897.1	WP_011308489.1	WP_011011152.1	WP_049684773.1, WP_049685548.1, WP_049685964.1	WP_012571769.1
OG0000162	WP_014357843.1	WP_000450594.1, WP_001350533.1	WP_012608514.1, WP_014767379.1	WP_048103149.1	WP_011012167.1, WP_011012813.1	WP_049684244.1, WP_074592786.1	WP_012571538.1
OG0000163		WP_000099289.1, WP_001080790.1, WP_001297290.1	WP_014767166.1		WP_011012884.1, WP_011013077.1, WP_011013110.1	WP_049684833.1, WP_049684839.1, WP_049685536.1	WP_012572756.1
OG0000164		WP_000101055.1	WP_083836316.1		WP_011011602.1, WP_011012989.1, WP_014835599.1	WP_049684899.1	WP_012571355.1, WP_012571760.1, WP_012572019.1, WP_012572041.1, WP_048055103.1
OG0000165		WP_000165879.1, WP_000891621.1, WP_001007138.1, WP_001135066.1, WP_001393558.1	WP_014766892.1	WP_011307909.1, WP_011308223.1	WP_011012244.1	WP_049685546.1	WP_012570973.1
OG0000166		WP_001301727.1	WP_014767559.1		WP_011011652.1	WP_049684508.1, WP_049684509.1, WP_049684520.1, WP_049684524.1, WP_049685961.1, WP_049686170.1, WP_049686300.1	WP_012572487.1
OG0000167			WP_014767415.1, WP_014767501.1	WP_011306918.1, WP_011307177.1, WP_048103378.1	WP_011011517.1, WP_011011531.1, WP_011011635.1, WP_011011933.1		WP_012572646.1, WP_012572792.1
OG0000168	WP_014354602.1, WP_014355170.1, WP_014355173.1	WP_000717694.1, WP_000780338.1		WP_011305199.1, WP_011307315.1, WP_011308100.1		WP_049686095.1	WP_012571112.1
OG0000169	WP_014354605.1, WP_014355071.1, WP_014355114.1	WP_001271717.1, WP_001296746.1	WP_014766917.1	WP_011305695.1	WP_011011567.1	WP_049684854.1	WP_012572734.1
OG0000170	WP_014354702.1, WP_041670920.1	WP_000029634.1	WP_014767352.1, WP_048815867.1	WP_011307153.1, WP_011308269.1	WP_011011818.1, WP_011011880.1		WP_012571823.1
OG0000171	WP_014354708.1, WP_014355030.1, WP_014356183.1	WP_000383406.1, WP_001238899.1, WP_001285993.1, WP_001295354.1		WP_011307526.1		WP_049684680.1	WP_012572342.1
OG0000172	WP_014354718.1, WP_014355736.1, WP_014355962.1, WP_014355966.1, WP_014356897.1, WP_014356899.1	WP_000210799.1, WP_000701040.1, WP_001288549.1, WP_001326926.1
OG0000173	WP_014354749.1, WP_014354754.1	WP_000081909.1, WP_000993449.1	WP_014767078.1	WP_011307931.1, WP_011308543.1	WP_011012682.1	WP_049685512.1	WP_012571149.1
OG0000174	WP_014354790.1, WP_014355806.1	WP_000024392.1, WP_001195240.1, WP_001223227.1		WP_011306054.1, WP_011307395.1, WP_048103137.1	WP_011011849.1		WP_012571428.1
OG0000175	WP_014354797.1, WP_014354798.1, WP_014357681.1	WP_000073623.1, WP_000779105.1	WP_014767701.1		WP_014835518.1	WP_049685011.1	WP_012571158.1, WP_012571159.1
OG0000176	WP_014354820.1, WP_014355626.1, WP_014355843.1, WP_014356110.1, WP_014356706.1, WP_041669033.1, WP_083837834.1, WP_083837898.1	WP_000929443.1				WP_049685615.1
OG0000177	WP_014354833.1, WP_014354929.1, WP_014356135.1, WP_014356275.1, WP_083837864.1	WP_000186450.1, WP_000809774.1, WP_000876011.1		WP_011306068.1, WP_011307941.1
OG0000178	WP_014355007.1, WP_014356417.1	WP_000601847.1		WP_011305941.1, WP_011308531.1	WP_011012662.1, WP_011012854.1	WP_003867685.1, WP_049685742.1	WP_012572857.1
OG0000179	WP_014355012.1	WP_000459630.1, WP_000480245.1, WP_000563040.1	WP_048815957.1	WP_011305964.1	WP_011011991.1	WP_049684317.1, WP_049684936.1	WP_012571901.1
OG0000180	WP_014355140.1	WP_000902780.1, WP_000933250.1	WP_014767490.1		WP_011012158.1, WP_011012318.1	WP_049684452.1	WP_012571575.1, WP_012572437.1, WP_048055183.1
OG0000181	WP_014355181.1	WP_000440781.1, WP_000893142.1, WP_001170847.1, WP_001278994.1, WP_051983899.1	WP_014767315.1	WP_011306260.1	WP_011011220.1		WP_012572489.1
OG0000182	WP_014355197.1, WP_014355396.1	WP_001270094.1, WP_001333345.1		WP_011305738.1, WP_011306487.1, WP_011307375.1, WP_011307887.1, WP_011308629.1, WP_080565334.1
OG0000183	WP_014355205.1, WP_014355240.1, WP_014355654.1, WP_014356211.1	WP_000434038.1, WP_000509902.1, WP_001276847.1, WP_001295387.1, WP_001300779.1				WP_003869244.1
OG0000184	WP_014355223.1, WP_014356626.1	WP_000577988.1, WP_001300698.1	WP_014767132.1	WP_011305757.1	WP_011011277.1	WP_049686065.1, WP_049686136.1	WP_012571247.1
OG0000185	WP_014355277.1	WP_000057073.1	WP_014767507.1, WP_048815872.1	WP_011307884.1, WP_048103256.1	WP_011012970.1	WP_049686251.1	WP_012571656.1, WP_012571716.1
OG0000186	WP_014355299.1, WP_014355643.1, WP_014355664.1, WP_014356050.1, WP_014356707.1, WP_014356711.1	WP_000136788.1	WP_014767697.1		WP_011013149.1		WP_012571160.1
OG0000187	WP_014355309.1, WP_014356921.1	WP_000124700.1, WP_000175940.1	WP_014768164.1	WP_011308586.1	WP_011013157.1	WP_049685823.1, WP_049685848.1	WP_012571715.1
OG0000188	WP_014355372.1, WP_014357175.1, WP_014357222.1	WP_000892044.1, WP_001118241.1, WP_001300885.1		WP_011307967.1, WP_011307995.1, WP_011307997.1		WP_049685103.1
OG0000189	WP_014355431.1, WP_041669047.1	WP_000101984.1	WP_014767104.1	WP_011306317.1, WP_011306551.1, WP_011307515.1, WP_011308337.1	WP_014835478.1	WP_049685779.1
OG0000190	WP_014355444.1, WP_014355445.1		WP_014767484.1	WP_011306817.1, WP_011306818.1	WP_011013176.1	WP_049685576.1, WP_049685577.1	WP_012571875.1, WP_012571876.1
OG0000191	WP_014355594.1, WP_014357645.1	WP_000199300.1, WP_000760626.1	WP_014767181.1, WP_014767632.1		WP_011011233.1	WP_049684857.1	WP_012571906.1, WP_012572256.1
OG0000192	WP_014355611.1, WP_014356002.1	WP_000006900.1, WP_001264442.1	WP_014767527.1, WP_048815875.1	WP_011306770.1	WP_014835451.1	WP_049685343.1	WP_012572725.1
OG0000193	WP_014355769.1	WP_000948863.1	WP_014766924.1, WP_014767040.1	WP_011306094.1, WP_048103043.1	WP_011012431.1	WP_049686067.1	WP_012571489.1, WP_012571811.1
OG0000194	WP_014355857.1, WP_014355870.1	WP_000904502.1	WP_014767411.1	WP_011308385.1	WP_011012681.1	WP_003870856.1, WP_049686214.1	WP_012571918.1, WP_012572018.1
OG0000195	WP_014355969.1, WP_014356042.1, WP_014356198.1	WP_000431845.1, WP_001060070.1	WP_014767696.1	WP_011306529.1, WP_011307263.1	WP_011011597.1		WP_048055060.1
OG0000196	WP_014355973.1, WP_014356029.1	WP_000405996.1, WP_001092461.1	WP_014767232.1, WP_014767578.1	WP_011305978.1	WP_011011382.1	WP_049684640.1	WP_012572380.1
OG0000197	WP_014356075.1	WP_001076742.1	WP_014767447.1	WP_011305881.1, WP_011306441.1, WP_011307122.1, WP_011308552.1	WP_014835395.1	WP_019907181.1	WP_048055113.1
OG0000198	WP_014356231.1		WP_014767755.1	WP_011305882.1, WP_011305929.1, WP_011305930.1, WP_011306793.1, WP_011306878.1	WP_011013022.1	WP_004399058.1	WP_012572073.1
OG0000199	WP_014356258.1	WP_000224714.1, WP_000714563.1, WP_001136613.1, WP_001311023.1	WP_014767978.1	WP_011306166.1	WP_011011778.1	WP_049684850.1	WP_012571465.1
OG0000200	WP_014356335.1	WP_000963143.1	WP_014768077.1	WP_011306055.1, WP_011307307.1	WP_011011133.1, WP_011013066.1	WP_049685217.1	WP_012572369.1, WP_012572609.1
OG0000201	WP_014356341.1		WP_014767204.1, WP_014767576.1	WP_011305103.1, WP_048102957.1	WP_011011650.1, WP_011011976.1	WP_049685713.1	WP_012572274.1, WP_048055006.1
OG0000202	WP_014356342.1		WP_014767203.1, WP_014767575.1	WP_011305102.1, WP_011307922.1	WP_011011252.1, WP_048059079.1	WP_049685712.1	WP_012572273.1, WP_012572357.1
OG0000203	WP_014356471.1, WP_014356803.1, WP_014356835.1, WP_014357403.1	WP_001295286.1		WP_011306153.1	WP_011011895.1	WP_049684726.1, WP_049684734.1	WP_012572662.1
OG0000204	WP_014356561.1, WP_014356586.1	WP_000156518.1, WP_001295325.1		WP_048102872.1, WP_080565438.1	WP_011011584.1	WP_049684706.1, WP_049685492.1	WP_012571488.1
OG0000205	WP_014356883.1, WP_014357043.1	WP_000283667.1		WP_011306633.1, WP_011308182.1	WP_011012637.1	WP_049685601.1, WP_049685945.1, WP_049686257.1	WP_012572037.1
OG0000206	WP_014356889.1, WP_041668619.1, WP_041671023.1	WP_001200455.1	WP_014766987.1	WP_011306453.1, WP_011306454.1	WP_048059086.1	WP_049684386.1	WP_012571615.1
OG0000207	WP_014357073.1, WP_041669021.1	WP_000939747.1		WP_011305527.1, WP_011305528.1, WP_011308614.1	WP_011012378.1	WP_049684277.1, WP_049684278.1	WP_012571755.1
OG0000208	WP_041669104.1	WP_000433152.1	WP_014767243.1, WP_014767799.1	WP_011305348.1, WP_011308050.1	WP_011011760.1, WP_011012260.1	WP_049686050.1, WP_049686108.1
OG0000209	WP_041670788.1, WP_083837854.1	WP_001107125.1, WP_001277801.1, WP_001298964.1	WP_014767530.1		WP_011012326.1, WP_011012832.1		WP_012571898.1, WP_012572424.1
OG0000210		WP_000010829.1, WP_001019484.1	WP_014767491.1	WP_011305253.1	WP_011012694.1, WP_011013001.1	WP_049684554.1, WP_049684556.1	WP_012571326.1, WP_012571992.1
OG0000211		WP_000045978.1, WP_000100205.1, WP_000211858.1, WP_000507106.1, WP_000596014.1, WP_000911184.1, WP_001222721.1, WP_001275118.1, WP_001276670.1, WP_010723275.1
OG0000212		WP_000447361.1		WP_011305184.1, WP_080565376.1	WP_011011482.1	WP_049684313.1, WP_049685735.1, WP_049686220.1	WP_012571530.1, WP_012571532.1, WP_052289026.1
OG0000213		WP_001310858.1	WP_014767041.1, WP_014768051.1	WP_011306659.1, WP_048102726.1	WP_011012188.1, WP_011012651.1	WP_049684738.1	WP_012571572.1, WP_012571897.1
OG0000214			WP_014766959.1, WP_014767952.1	WP_011305931.1, WP_011307055.1, WP_011307291.1, WP_011307825.1	WP_011012100.1, WP_011013021.1		WP_012572054.1, WP_012572074.1
OG0000215			WP_014766960.1, WP_048815958.1	WP_011308035.1, WP_011308037.1	WP_011011214.1, WP_011013071.1		WP_012571571.1, WP_012571849.1, WP_012572702.1, WP_012572741.1
OG0000216			WP_014767354.1	WP_011305709.1, WP_011305712.1, WP_011306277.1, WP_011306278.1, WP_011307945.1, WP_011308074.1, WP_011308075.1	WP_011011376.1		WP_012572589.1
OG0000217	WP_014354499.1, WP_014355386.1, WP_014356054.1, WP_014357574.1, WP_014357661.1	WP_000598641.1, WP_001295458.1				WP_049684647.1, WP_049684880.1
OG0000218	WP_014354523.1, WP_014355650.1, WP_014355651.1, WP_014355652.1, WP_014355872.1	WP_001298497.1	WP_014767474.1			WP_049684980.1	WP_048055106.1
OG0000219	WP_014354591.1, WP_014355849.1, WP_014355850.1	WP_001276926.1	WP_048815960.1	WP_011305628.1, WP_011307106.1	WP_011012678.1	WP_049685662.1
OG0000220	WP_014354648.1, WP_014355534.1, WP_014355995.1, WP_083837814.1	WP_000016907.1, WP_000102886.1, WP_000990333.1				WP_049684690.1, WP_049685725.1
OG0000221	WP_014354694.1, WP_014356256.1	WP_000110772.1, WP_001264707.1, WP_001290310.1		WP_011305884.1	WP_011012189.1, WP_011012190.1	WP_049685224.1
OG0000222	WP_014354698.1, WP_014355784.1	WP_000818228.1		WP_011305283.1, WP_011306346.1, WP_011307241.1	WP_011012075.1, WP_011012826.1	WP_049684252.1
OG0000223	WP_014354773.1	WP_000045177.1, WP_000224877.1, WP_000689844.1	WP_014767753.1, WP_014767781.1			WP_049685379.1, WP_049685472.1	WP_012571089.1
OG0000224	WP_014354775.1, WP_014355634.1, WP_014356702.1, WP_014356705.1	WP_000087280.1, WP_000098614.1			WP_011012834.1	WP_049685677.1	WP_012572091.1
OG0000225	WP_014354776.1, WP_014355635.1, WP_014356701.1, WP_014356704.1	WP_000006797.1			WP_011012835.1	WP_049685150.1, WP_049685676.1	WP_012572092.1
OG0000226	WP_014354879.1, WP_014356007.1	WP_000037608.1, WP_001276305.1		WP_011307958.1, WP_011308229.1, WP_011308596.1	WP_011012865.1		WP_012572245.1
OG0000227	WP_014354900.1, WP_014355991.1		WP_014766994.1, WP_083836314.1	WP_011306093.1, WP_011307102.1	WP_011013167.1	WP_049685574.1	WP_012571314.1
OG0000228	WP_014355075.1	WP_000013950.1, WP_000041675.1, WP_000176781.1, WP_000850303.1, WP_001062091.1, WP_001340362.1			WP_011012385.1		WP_012571788.1
OG0000229	WP_014355085.1, WP_014355175.1, WP_014356802.1	WP_000374004.1, WP_001120441.1	WP_014768142.1	WP_011305330.1	WP_014835398.1		WP_048055072.1
OG0000230	WP_014355214.1, WP_014355216.1	WP_001300547.1		WP_011306554.1	WP_011012668.1	WP_049685774.1	WP_012571239.1, WP_012571498.1, WP_012572525.1		formate dehydrogenase
OG0000231	WP_014355244.1, WP_014355979.1, WP_014356037.1, WP_014356145.1, WP_014356459.1	WP_000046749.1, WP_000634798.1, WP_000961458.1				WP_049684642.1
OG0000232	WP_014355272.1, WP_014357522.1, WP_014357563.1, WP_014357765.1, WP_041670971.1, WP_083837852.1	WP_000285607.1, WP_000412428.1, WP_001026747.1
OG0000233	WP_014355310.1	WP_000031783.1, WP_000031784.1, WP_001090361.1	WP_014768215.1	WP_011308585.1	WP_011012522.1	WP_049685822.1	WP_012571712.1
OG0000234	WP_014355327.1, WP_014357605.1	WP_001295377.1	WP_014767473.1		WP_011012639.1	WP_049684304.1, WP_049684421.1, WP_049685756.1	WP_012572296.1
OG0000235	WP_014355355.1	WP_000462776.1		WP_011305230.1, WP_011305649.1	WP_011011642.1, WP_011013132.1	WP_049685413.1	WP_012572216.1, WP_048055014.1
OG0000236	WP_014355399.1, WP_014357059.1	WP_001221319.1	WP_014767515.1	WP_011305396.1, WP_048102268.1	WP_011012306.1	WP_049684401.1	WP_012572383.1
OG0000237	WP_014355413.1, WP_014355837.1			WP_011306074.1, WP_011306232.1, WP_011307123.1, WP_048102865.1	WP_011011646.1	WP_049684389.1	WP_012571200.1
OG0000238	WP_014355464.1			WP_011305104.1, WP_011306871.1, WP_011307357.1, WP_080565360.1	WP_011013174.1	WP_049685004.1, WP_049685785.1	WP_012571979.1
OG0000239	WP_014355648.1, WP_014356700.1, WP_014357053.1	WP_001285661.1	WP_014767934.1	WP_011305389.1, WP_011306409.1, WP_011306419.1		WP_049685210.1
OG0000240	WP_014355673.1	WP_000173288.1, WP_001290136.1	WP_014767534.1	WP_011306325.1	WP_011012489.1	WP_049685135.1	WP_012571101.1, WP_012571610.1
OG0000241	WP_014355938.1, WP_014356215.1, WP_014356569.1, WP_041668815.1, WP_083837820.1	WP_000827696.1, WP_001021996.1				WP_049684698.1	WP_012571120.1
OG0000242	WP_014356043.1, WP_083837924.1	WP_001300687.1	WP_014767388.1	WP_011306776.1, WP_011308068.1	WP_011012491.1	WP_049684951.1	WP_012571210.1
OG0000243	WP_014356076.1, WP_014357007.1	WP_000162740.1	WP_014767962.1	WP_011306822.1	WP_011013052.1	WP_049684970.1, WP_049685200.1	WP_012572519.1
OG0000244	WP_014356108.1, WP_014356888.1	WP_000737039.1	WP_048815819.1	WP_011305620.1, WP_011306455.1	WP_011011989.1	WP_049684387.1	WP_012571616.1
OG0000245	WP_014356223.1		WP_014767577.1, WP_014767819.1	WP_080565345.1	WP_011012928.1, WP_011012977.1	WP_049686133.1	WP_012571284.1, WP_012571962.1
OG0000246	WP_014356570.1	WP_001030339.1	WP_083836306.1	WP_011305600.1, WP_011305957.1, WP_011308251.1	WP_011012372.1	WP_049685490.1	WP_012571956.1
OG0000247	WP_014356593.1, WP_014357220.1	WP_001107167.1	WP_014768073.1	WP_011308364.1	WP_011011379.1	WP_049685095.1, WP_049685649.1	WP_012572684.1
OG0000248	WP_014356799.1	WP_000832573.1, WP_001018479.1, WP_001087145.1, WP_001175728.1	WP_014767742.1	WP_011306274.1, WP_011308621.1	WP_011011543.1
OG0000249	WP_014356964.1, WP_014356965.1	WP_000593273.1, WP_000684321.1	WP_014767929.1	WP_011305236.1, WP_011308127.1	WP_011011322.1, WP_011012828.1
OG0000250	WP_014357006.1	WP_000807125.1	WP_014768081.1	WP_011306728.1	WP_011011120.1, WP_011012246.1	WP_049684971.1	WP_012570982.1, WP_012571398.1
OG0000251	WP_014357030.1, WP_014357031.1	WP_000039062.1, WP_000140592.1, WP_000156149.1, WP_000181201.1, WP_000339954.1				WP_049684725.1, WP_049684743.1
OG0000252	WP_041668122.1	WP_000710375.1, WP_000945011.1, WP_001300427.1	WP_014767084.1	WP_011305629.1	WP_011013017.1	WP_049685970.1	WP_012572429.1
OG0000253	WP_041669030.1	WP_000198328.1, WP_001280192.1, WP_001295238.1, WP_001295374.1, WP_001326838.1			WP_011012383.1	WP_049685890.1	WP_012571442.1
OG0000254	WP_041670172.1, WP_083837914.1	WP_000040195.1, WP_001020973.1, WP_001295383.1, WP_001326492.1, WP_001381593.1				WP_049684307.1, WP_049685049.1
OG0000255	WP_052307137.1	WP_000347217.1, WP_001047336.1	WP_048815955.1	WP_011306422.1, WP_048102420.1	WP_011012241.1	WP_049685149.1	WP_012571095.1
OG0000256		WP_000248636.1		WP_011307189.1, WP_011307707.1, WP_011307880.1	WP_011012245.1, WP_011012731.1	WP_049684260.1	WP_012570974.1, WP_012571342.1
OG0000257		WP_000598619.1	WP_014767099.1, WP_014767494.1, WP_014767686.1	WP_011305530.1	WP_011011460.1, WP_011011661.1		WP_012571739.1, WP_012572585.1
OG0000258			WP_014767239.1, WP_014767744.1	WP_011306806.1, WP_011307486.1	WP_011011604.1, WP_011013210.1		WP_012571916.1, WP_012572277.1, WP_012572830.1
OG0000259				WP_011301992.1, WP_011305413.1, WP_011305417.1, WP_011306525.1, WP_011306742.1, WP_011307044.1, WP_011307279.1, WP_011308415.1, WP_011308416.1
OG0000260				WP_011305392.1, WP_011306124.1, WP_011306730.1, WP_011307876.1, WP_048102899.1, WP_048102901.1, WP_048102981.1, WP_080565378.1, WP_080565392.1
OG0000261				WP_011305679.1, WP_011305683.1, WP_011306992.1, WP_011307633.1, WP_011308274.1, WP_011308284.1, WP_080565396.1			WP_012571771.1, WP_012572417.1
OG0000262	WP_014354484.1	WP_000654630.1	WP_014767546.1	WP_048102713.1	WP_011011189.1, WP_011012822.1	WP_049685603.1	WP_048055058.1
OG0000263	WP_014354564.1, WP_014357015.1	WP_000420621.1, WP_001118476.1, WP_001200579.1		WP_011308344.1, WP_080565341.1		WP_049684965.1
OG0000264	WP_014354593.1	WP_000084387.1, WP_001068682.1		WP_085983079.1	WP_011011881.1	WP_049686243.1	WP_012571746.1, WP_012571822.1
OG0000265	WP_014354624.1	WP_001295575.1, WP_001301412.1	WP_014766956.1	WP_011305924.1	WP_011011421.1	WP_049684350.1	WP_012572046.1
OG0000266	WP_014354670.1, WP_014357339.1	WP_000678989.1, WP_000746442.1, WP_000976409.1, WP_001081984.1, WP_001300356.1				WP_049684394.1
OG0000267	WP_014354685.1	WP_000094011.1	WP_014767428.1	WP_011305823.1, WP_011307294.1	WP_011011258.1	WP_049685565.1	WP_012572174.1
OG0000268	WP_014354950.1			WP_011305181.1, WP_011306083.1, WP_011306084.1, WP_011307869.1, WP_048102856.1, WP_048103346.1		WP_049684269.1
OG0000269	WP_014354957.1	WP_000545677.1, WP_001097895.1	WP_014767970.1	WP_011308335.1, WP_048103475.1	WP_014835554.1		WP_012571320.1
OG0000270	WP_014354986.1, WP_014356247.1, WP_014356278.1, WP_014356825.1	WP_000204337.1		WP_011306003.1		WP_049685199.1	WP_012572155.1
OG0000271	WP_014355045.1, WP_014356236.1, WP_014356238.1, WP_014357438.1, WP_014357821.1	WP_001157239.1	WP_014768122.1		WP_011011161.1
OG0000272	WP_014355108.1, WP_014356204.1, WP_014356652.1, WP_014356750.1, WP_014357513.1	WP_000198828.1		WP_011305784.1, WP_080565416.1
OG0000273	WP_014355111.1	WP_001118036.1, WP_001310635.1	WP_014767580.1	WP_011305908.1, WP_011307024.1	WP_011012155.1		WP_012572885.1
OG0000274	WP_014355126.1			WP_011305444.1, WP_011306120.1, WP_048102736.1		WP_049685630.1, WP_049686234.1, WP_084574180.1	WP_012571373.1
OG0000275	WP_014355168.1	WP_000497723.1, WP_000753946.1, WP_001295271.1	WP_014767137.1	WP_011307910.1		WP_049686001.1, WP_049686073.1
OG0000276	WP_014355237.1	WP_001052181.1		WP_011307275.1	WP_011011738.1	WP_049685991.1, WP_084574249.1	WP_012571222.1, WP_012572543.1
OG0000277	WP_014355245.1	WP_000122871.1, WP_001123464.1, WP_001300496.1		WP_011306841.1	WP_011012746.1	WP_049685086.1	WP_012571329.1
OG0000278	WP_014355256.1	WP_000012931.1, WP_001281825.1	WP_014767027.1	WP_011308421.1	WP_011011713.1	WP_049684635.1	WP_012571392.1
OG0000279	WP_014355291.1, WP_014356808.1	WP_001216325.1	WP_014768105.1	WP_011305955.1	WP_011013060.1	WP_084574339.1	WP_012572602.1
OG0000280	WP_014355300.1, WP_014355929.1		WP_048815882.1	WP_011305442.1, WP_011305534.1, WP_011306069.1		WP_049684949.1, WP_049686198.1
OG0000281	WP_014355317.1, WP_014355644.1, WP_014355662.1, WP_014356155.1	WP_000271909.1	WP_014767698.1		WP_011013150.1		WP_012571161.1
OG0000282	WP_014355350.1	WP_000964131.1, WP_001050960.1	WP_014767624.1		WP_011011507.1	WP_049684355.1, WP_049685422.1	WP_012572327.1
OG0000283	WP_014355421.1, WP_014355426.1, WP_014355429.1			WP_048102746.1		WP_049684620.1, WP_049684998.1, WP_049685499.1	WP_012572838.1
OG0000284	WP_014355441.1		WP_014767829.1	WP_011305470.1, WP_011305664.1, WP_048102603.1	WP_011011740.1	WP_049685551.1	WP_012571888.1
OG0000285	WP_014355446.1	WP_001005448.1	WP_014767023.1	WP_011305663.1, WP_011307565.1	WP_011012285.1	WP_049686153.1	WP_012572445.1
OG0000286	WP_014355614.1	WP_000037992.1, WP_000661672.1, WP_000855379.1	WP_014766925.1		WP_011011798.1	WP_049684636.1	WP_012572464.1
OG0000287	WP_014355667.1	WP_000091148.1, WP_001295403.1	WP_014768104.1	WP_011305215.1	WP_014835351.1	WP_049685523.1	WP_012571745.1
OG0000288	WP_014355722.1	WP_001340422.1		WP_011305097.1, WP_011307115.1	WP_011011924.1, WP_011012777.1	WP_049684356.1	WP_012571459.1
OG0000289	WP_014355750.1	WP_000932347.1, WP_000940019.1, WP_001223132.1	WP_014766845.1	WP_011306587.1		WP_003869071.1	WP_012572428.1
OG0000290	WP_014355773.1, WP_014356222.1	WP_000050139.1	WP_014767231.1	WP_011308177.1	WP_011012587.1	WP_049685326.1	WP_012571758.1
OG0000291	WP_014355785.1	WP_000042353.1, WP_000978494.1		WP_011305287.1, WP_011305654.1, WP_011306347.1	WP_011012076.1	WP_049684253.1
OG0000292	WP_014355808.1	WP_000084639.1, WP_001295414.1	WP_014767085.1	WP_011306374.1	WP_011011486.1	WP_014062233.1	WP_012571650.1
OG0000293	WP_014355836.1			WP_011306073.1, WP_011306230.1, WP_011307520.1	WP_011011648.1	WP_049684391.1, WP_049686209.1	WP_012571198.1
OG0000294	WP_014355876.1, WP_014355879.1	WP_000111043.1, WP_000204105.1, WP_001088415.1, WP_001295295.1			WP_011011417.1, WP_011011751.1
OG0000295	WP_014355902.1, WP_014356273.1, WP_014356856.1	WP_000147302.1		WP_011306009.1		WP_049685073.1, WP_049685254.1	WP_012572153.1
OG0000296	WP_014356005.1	WP_000956071.1	WP_014767074.1, WP_014767265.1	WP_011306469.1	WP_011012686.1	WP_049685340.1	WP_012572224.1
OG0000297	WP_014356021.1	WP_000334220.1	WP_014767292.1, WP_014767293.1, WP_048815937.1	WP_011308408.1	WP_048059071.1	WP_049684668.1
OG0000298	WP_014356055.1, WP_014357660.1, WP_041669288.1, WP_052307062.1, WP_083837806.1	WP_000939767.1, WP_001216477.1				WP_049684648.1
OG0000299	WP_014356130.1		WP_014768140.1, WP_014768163.1	WP_011305232.1, WP_048102878.1	WP_014835404.1	WP_049684758.1	WP_012571123.1
OG0000300	WP_014356264.1	WP_000091016.1	WP_014767645.1	WP_011305619.1, WP_011306460.1	WP_014835252.1	WP_049686277.1	WP_012572919.1
OG0000301	WP_014356334.1	WP_000132231.1, WP_000921621.1, WP_001024746.1	WP_014767719.1		WP_011011593.1	WP_049685218.1	WP_012571597.1
OG0000302	WP_014356455.1, WP_014357097.1			WP_011305246.1	WP_011012459.1, WP_011013184.1, WP_014835507.1		WP_012571925.1, WP_012571926.1
OG0000303	WP_014356524.1	WP_001171866.1	WP_014767544.1, WP_014768139.1	WP_011305295.1	WP_011011575.1	WP_049685305.1	WP_012572124.1
OG0000304	WP_014356604.1, WP_014356612.1, WP_014357001.1	WP_001018417.1, WP_001244308.1		WP_011306048.1		WP_049684720.1	WP_012571132.1
OG0000305	WP_014356611.1, WP_014357105.1, WP_041668790.1, WP_041669000.1	WP_000114620.1, WP_000235203.1		WP_011306047.1		WP_049684718.1
OG0000306	WP_014356613.1	WP_000173484.1, WP_000815571.1	WP_014767295.1	WP_011307477.1	WP_011011540.1, WP_011011545.1	WP_049684934.1
OG0000307	WP_014356734.1	WP_000377786.1	WP_014766980.1	WP_011306769.1	WP_011012146.1, WP_011012147.1	WP_049684701.1, WP_049685400.1
OG0000308	WP_014356751.1	WP_000334099.1	WP_014766841.1, WP_014766899.1	WP_011307002.1	WP_011011270.1	WP_049685709.1	WP_012571734.1
OG0000309	WP_014356763.1, WP_014356815.1	WP_000213294.1	WP_014767884.1	WP_011305421.1	WP_011011296.1	WP_049685266.1	WP_048055114.1
OG0000310	WP_014356809.1	WP_000111269.1	WP_014767075.1	WP_011306795.1, WP_011308470.1	WP_011012194.1	WP_049685482.1	WP_012571950.1
OG0000311	WP_014356908.1, WP_041669509.1	WP_000047539.1, WP_000719990.1, WP_001126780.1			WP_011011789.1	WP_049685385.1	WP_012571486.1
OG0000312	WP_014356953.1	WP_001270286.1		WP_011307097.1, WP_011307099.1, WP_011307321.1, WP_011307330.1, WP_011307336.1	WP_011012468.1
OG0000313	WP_014357109.1		WP_048815859.1	WP_011305545.1, WP_011307253.1, WP_011307506.1	WP_014835402.1	WP_049685596.1	WP_012571372.1
OG0000314	WP_014357134.1, WP_041668153.1	WP_000137657.1		WP_011305867.1, WP_011306676.1, WP_011308492.1, WP_011308542.1, WP_048102650.1
OG0000315	WP_014357181.1		WP_014767001.1	WP_011305614.1, WP_011306755.1, WP_011307763.1, WP_011308459.1		WP_049685791.1	WP_012571935.1
OG0000316	WP_014357191.1, WP_014357609.1	WP_001018194.1	WP_014768100.1	WP_011306326.1	WP_011011659.1	WP_049685800.1	WP_012571319.1
OG0000317	WP_014357260.1	WP_000220066.1	WP_014767791.1	WP_011308046.1, WP_048102388.1	WP_011012258.1	WP_049686049.1, WP_049686299.1
OG0000318	WP_014357304.1	WP_000175026.1	WP_014766910.1	WP_011305308.1, WP_048103327.1	WP_011011210.1	WP_049684717.1	WP_012572732.1
OG0000319	WP_014357406.1	WP_000084573.1	WP_014767926.1	WP_011308501.1	WP_011011128.1, WP_011011984.1		WP_012571086.1, WP_012572613.1
OG0000320	WP_014357590.1, WP_014357598.1	WP_001041786.1		WP_011307026.1		WP_049684272.1, WP_049684532.1, WP_049685919.1	WP_012571593.1
OG0000321	WP_052307134.1	WP_000263098.1	WP_014768222.1	WP_011308593.1, WP_080565408.1	WP_011012710.1	WP_049685826.1	WP_012571175.1
OG0000322	WP_083837838.1	WP_000394140.1, WP_001170162.1	WP_014767735.1	WP_011305051.1	WP_011012608.1, WP_011013191.1		WP_012571360.1
OG0000323	WP_083837872.1	WP_001258895.1	WP_014767254.1, WP_014767387.1	WP_011306338.1	WP_011011513.1	WP_049684605.1	WP_012571851.1
OG0000324		WP_000014739.1, WP_000015200.1, WP_000015298.1, WP_000015300.1, WP_001350556.1, WP_042405549.1, WP_077249612.1		WP_080565437.1
OG0000325		WP_000043484.1, WP_000718893.1, WP_000765839.1, WP_000848004.1, WP_001303675.1	WP_014767626.1		WP_011011841.1	WP_049685032.1
OG0000326		WP_000052796.1	WP_014767505.1	WP_011305513.1	WP_011011847.1, WP_011012170.1	WP_003869087.1	WP_012571789.1, WP_012571807.1
OG0000327		WP_000053415.1	WP_014767022.1, WP_014767430.1	WP_011306426.1	WP_011011563.1, WP_011012784.1		WP_012571091.1, WP_012572240.1
OG0000328		WP_000069375.1	WP_014767668.1	WP_011307195.1, WP_011308021.1, WP_011308185.1	WP_011011155.1	WP_049685016.1	WP_012571268.1
OG0000329		WP_000131925.1, WP_000224351.1, WP_000797560.1				WP_049685732.1, WP_049685869.1, WP_049685988.1	WP_012571599.1, WP_012571780.1
OG0000330		WP_000189532.1, WP_001297705.1	WP_048815997.1	WP_011306059.1, WP_011307436.1, WP_011308209.1	WP_011013146.1		WP_012571155.1
OG0000331		WP_000334881.1, WP_000334896.1	WP_014767150.1	WP_011306835.1	WP_011011666.1	WP_049684333.1, WP_049684338.1	WP_012571241.1
OG0000332		WP_000455227.1	WP_014767898.1	WP_011305354.1, WP_011306105.1, WP_011306680.1, WP_011306849.1	WP_011013105.1		WP_012572913.1
OG0000333		WP_001190062.1	WP_014767646.1	WP_011305541.1, WP_011307221.1, WP_011307687.1	WP_011011437.1	WP_084574241.1	WP_012571108.1
OG0000334		WP_001300563.1		WP_011305121.1, WP_011306403.1, WP_011307180.1, WP_011307543.1, WP_011308399.1, WP_048102780.1, WP_048102885.1
OG0000335			WP_014767157.1, WP_014767839.1, WP_014767854.1		WP_011012291.1		WP_012571229.1, WP_012571986.1, WP_012572293.1, WP_012572537.1
OG0000336			WP_014767307.1, WP_048816009.1	WP_011306016.1, WP_011308104.1	WP_011012102.1, WP_011012105.1		WP_012572441.1, WP_012572444.1
OG0000337			WP_014767916.1, WP_014768118.1	WP_011306100.1, WP_011306215.1, WP_011308095.1	WP_011013116.1		WP_012571667.1, WP_012572840.1
OG0000338			WP_014767966.1	WP_048102747.1, WP_048103357.1, WP_080565354.1, WP_080565363.1, WP_080565368.1	WP_011012728.1		WP_012571727.1
OG0000339				WP_011305429.1, WP_011306107.1, WP_011306343.1, WP_011306461.1, WP_011306683.1, WP_011306780.1, WP_011307185.1	WP_011011767.1
OG0000340	WP_014354471.1, WP_014354915.1	WP_000284615.1		WP_011308237.1	WP_011012480.1	WP_049684471.1, WP_049684837.1
OG0000341	WP_014354475.1	WP_001076997.1, WP_001176295.1		WP_011306521.1	WP_014835483.1	WP_049684258.1	WP_012571567.1
OG0000342	WP_014354544.1, WP_014357290.1	WP_001217338.1, WP_001299507.1			WP_011011399.1	WP_049684662.1	WP_012572847.1
OG0000343	WP_014354607.1	WP_000527955.1	WP_048815847.1	WP_011305439.1	WP_011011423.1	WP_049686099.1	WP_012571871.1
OG0000344	WP_014354638.1	WP_000183060.1, WP_000718995.1		WP_011306137.1	WP_011011898.1, WP_011012502.1	WP_049686197.1
OG0000345	WP_014354677.1, WP_014354892.1, WP_014355581.1, WP_014355604.1, WP_014356967.1			WP_011307634.1		WP_049685967.1
OG0000346	WP_014354714.1	WP_001174777.1	WP_048815951.1	WP_011305317.1	WP_011011364.1	WP_049684692.1	WP_012572578.1
OG0000347	WP_014354744.1	WP_000358930.1, WP_000372240.1	WP_014766939.1	WP_011305998.1, WP_011307688.1			WP_012572672.1
OG0000348	WP_014354769.1	WP_001025322.1	WP_014767360.1	WP_011306025.1	WP_011012527.1	WP_049685981.1	WP_012571464.1
OG0000349	WP_014354784.1	WP_000373021.1	WP_014766893.1	WP_011307874.1	WP_011012748.1	WP_049685719.1	WP_012571115.1
OG0000350	WP_014354813.1		WP_048815811.1	WP_011306877.1, WP_011308471.1	WP_011012427.1	WP_049684593.1	WP_012571826.1
OG0000351	WP_014354817.1, WP_014354885.1, WP_014355284.1	WP_000830741.1, WP_001327042.1, WP_001336292.1		WP_011306216.1
OG0000352	WP_014354839.1	WP_001106233.1	WP_014767998.1	WP_011306052.1	WP_011013114.1	WP_049685552.1	WP_012572834.1
OG0000353	WP_014354840.1	WP_000187778.1	WP_014767997.1	WP_011306053.1	WP_011013113.1	WP_049685553.1	WP_012572833.1
OG0000354	WP_014354864.1, WP_014357091.1	WP_000471889.1		WP_011307080.1, WP_011307720.1, WP_080565380.1		WP_049685962.1
OG0000355	WP_014354937.1	WP_000105566.1	WP_014766969.1	WP_011305722.1	WP_014835524.1	WP_049685184.1	WP_012571382.1
OG0000356	WP_014354941.1	WP_000018413.1		WP_011306636.1	WP_011012313.1	WP_049685297.1, WP_049685547.1	WP_012570968.1
OG0000357	WP_014355001.1	WP_001295694.1, WP_001301079.1		WP_011307392.1, WP_011307957.1	WP_011012410.1	WP_049685660.1
OG0000358	WP_014355003.1			WP_011305946.1	WP_011012849.1, WP_081420792.1	WP_012269590.1, WP_049685040.1	WP_012572102.1
OG0000359	WP_014355008.1, WP_041668705.1	WP_000854958.1, WP_001194582.1		WP_011308530.1	WP_011012855.1	WP_049685378.1
OG0000360	WP_014355009.1, WP_014355039.1, WP_014356392.1	WP_000208520.1, WP_000478681.1		WP_011305607.1		WP_049684940.1
OG0000361	WP_014355036.1	WP_000543457.1	WP_014766911.1	WP_011306794.1	WP_011013121.1	WP_049685597.1	WP_012572928.1
OG0000362	WP_014355090.1, WP_014355619.1, WP_041669100.1	WP_001147439.1		WP_011306275.1, WP_011306552.1			WP_012571976.1
OG0000363	WP_014355141.1		WP_014767652.1		WP_011012159.1, WP_014835401.1	WP_049684453.1	WP_012572426.1, WP_012572513.1
OG0000364	WP_014355212.1	WP_000582468.1	WP_014768195.1	WP_011305326.1	WP_011012863.1	WP_084574231.1	WP_012572906.1
OG0000365	WP_014355220.1, WP_014357048.1, WP_041669282.1, WP_083837847.1	WP_000190939.1				WP_049685739.1, WP_049685771.1
OG0000366	WP_014355248.1	WP_001286857.1	WP_014767509.1	WP_011308517.1	WP_011012235.1	WP_049685380.1	WP_012572765.1
OG0000367	WP_014355305.1	WP_000653944.1	WP_014768221.1	WP_011308592.1	WP_014835440.1	WP_049685825.1	WP_012571176.1
OG0000368	WP_014355307.1	WP_000246815.1	WP_014768217.1	WP_011308588.1	WP_010867743.1	WP_049686276.1	WP_012571180.1
OG0000369	WP_014355308.1	WP_001138045.1	WP_014768216.1	WP_048103085.1	WP_011012705.1	WP_049685824.1	WP_012571181.1
OG0000370	WP_014355312.1, WP_014355912.1, WP_014355915.1	WP_000018380.1, WP_000192863.1, WP_001075849.1, WP_001295267.1
OG0000371	WP_014355315.1, WP_014355951.1, WP_014356208.1, WP_014356647.1, WP_014356699.1, WP_014356748.1, WP_041668148.1
OG0000372	WP_014355331.1	WP_000886683.1	WP_014767404.1	WP_048102491.1	WP_011012345.1	WP_049684262.1	WP_012572050.1
OG0000373	WP_014355343.1, WP_014355447.1		WP_014766877.1	WP_011305822.1, WP_011305953.1		WP_049685564.1	WP_012571215.1
OG0000374	WP_014355369.1, WP_014355681.1	WP_001295373.1		WP_011307390.1, WP_011308125.1, WP_048102740.1		WP_049685435.1
OG0000375	WP_014355373.1	WP_000047184.1	WP_014767980.1	WP_011306368.1	WP_011011385.1	WP_049685104.1	WP_012572691.1
OG0000376	WP_014355382.1	WP_000254708.1	WP_014767949.1	WP_011307911.1	WP_011013062.1	WP_049685113.1	WP_012572136.1
OG0000377	WP_014355401.1, WP_014355487.1	WP_001333820.1		WP_011307442.1	WP_011011801.1	WP_049685349.1	WP_012572185.1
OG0000378	WP_014355425.1, WP_052307064.1			WP_011307132.1, WP_011308539.1	WP_011011420.1	WP_084574311.1	WP_012571649.1
OG0000379	WP_014355435.1, WP_014357111.1	WP_001135174.1		WP_011306853.1	WP_011013120.1	WP_029689222.1	WP_012572852.1
OG0000380	WP_014355463.1, WP_014356284.1			WP_011308433.1, WP_011308617.1		WP_049684818.1, WP_049685786.1	WP_012571978.1
OG0000381	WP_014355473.1	WP_001085926.1	WP_014767984.1	WP_011305646.1	WP_011013135.1	WP_003868695.1	WP_012571137.1
OG0000382	WP_014355474.1	WP_001096684.1	WP_014767983.1	WP_011305645.1	WP_011013136.1	WP_006569571.1	WP_012571138.1
OG0000383	WP_014355477.1	WP_001260717.1	WP_014767887.1	WP_011305219.1	WP_011012437.1	WP_049685835.1	WP_012571527.1
OG0000384	WP_014355550.1, WP_014355889.1, WP_014355891.1	WP_001226164.1		WP_011305592.1, WP_011307708.1		WP_049684393.1
OG0000385	WP_014355574.1, WP_014357678.1	WP_000388150.1, WP_000583615.1	WP_014767192.1, WP_014767562.1, WP_014767565.1
OG0000386	WP_014355621.1	WP_001300644.1	WP_014767195.1	WP_011306011.1	WP_011011487.1	WP_049684464.1	WP_012571557.1
OG0000387	WP_014355623.1	WP_000571480.1	WP_014767196.1	WP_011306013.1	WP_011012921.1	WP_049684462.1	WP_012571729.1
OG0000388	WP_014355642.1, WP_014355756.1, WP_014356712.1		WP_014766991.1		WP_014835396.1	WP_049684423.1	WP_012572494.1
OG0000389	WP_014355690.1	WP_000667319.1	WP_014768116.1	WP_011306104.1	WP_011012183.1	WP_049685082.1	WP_012571576.1
OG0000390	WP_014355704.1	WP_001059169.1	WP_014767946.1	WP_011307165.1	WP_011012242.1	WP_049685152.1	WP_012572594.1
OG0000391	WP_014355727.1			WP_011305294.1, WP_011305483.1, WP_011305691.1, WP_011305904.1, WP_011307260.1			WP_012572523.1
OG0000392	WP_014355805.1	WP_001295473.1	WP_014767584.1, WP_014767745.1		WP_011012384.1	WP_049684353.1	WP_012571271.1
OG0000393	WP_014355810.1	WP_001350494.1	WP_014767101.1	WP_011306205.1	WP_011011202.1	WP_049685664.1	WP_012572372.1
OG0000394	WP_014355811.1	WP_000080885.1	WP_048815966.1	WP_011305401.1	WP_011012994.1	WP_003868650.1	WP_012571673.1
OG0000395	WP_014355813.1	WP_000919159.1	WP_014767472.1	WP_011307286.1	WP_011012919.1	WP_049686266.1	WP_012571781.1
OG0000396	WP_014355833.1	WP_000067755.1	WP_014767610.1	WP_011307052.1	WP_011011204.1	WP_049685505.1	WP_048055096.1
OG0000397	WP_014355835.1	WP_000830156.1, WP_001092082.1, WP_001300708.1				WP_049684920.1, WP_049685167.1, WP_049685179.1
OG0000398	WP_014355861.1		WP_014767142.1	WP_048102849.1	WP_011012425.1	WP_029688528.1, WP_049685923.1	WP_012571828.1
OG0000399	WP_014355901.1, WP_014356272.1, WP_014356826.1	WP_001350517.1		WP_011306004.1		WP_049685255.1	WP_012572158.1
OG0000400	WP_014355904.1, WP_014356246.1, WP_014356855.1	WP_000036361.1		WP_048102640.1		WP_049685256.1	WP_012572157.1
OG0000401	WP_014355996.1	WP_001065381.1	WP_014766847.1	WP_080565436.1	WP_011013003.1	WP_049684319.1	WP_012571366.1
OG0000402	WP_014356000.1	WP_000013046.1	WP_014767560.1	WP_011306184.1	WP_011011718.1	WP_049685344.1	WP_012572399.1
OG0000403	WP_014356031.1	WP_001264352.1	WP_014768188.1	WP_048102375.1	WP_011011285.1	WP_049684641.1	WP_012572596.1
OG0000404	WP_014356048.1, WP_083837871.1, WP_083837890.1			WP_011306829.1		WP_049685338.1, WP_049685692.1, WP_049685985.1
OG0000405	WP_014356070.1	WP_001299745.1	WP_048815961.1	WP_011306743.1	WP_048059099.1	WP_049685290.1	WP_012572695.1
OG0000406	WP_014356074.1	WP_001295189.1	WP_014767255.1	WP_011305403.1	WP_011011313.1	WP_049685684.1	WP_012572621.1
OG0000407	WP_014356140.1			WP_011306280.1, WP_011308249.1	WP_004068718.1, WP_011011236.1, WP_014835197.1		WP_012572759.1
OG0000408	WP_014356300.1	WP_000288132.1	WP_014767177.1	WP_011305583.1	WP_011012109.1	WP_049685295.1	WP_012572262.1
OG0000409	WP_014356303.1	WP_001196238.1	WP_014766926.1		WP_011011432.1	WP_049684716.1, WP_049685883.1	WP_012572767.1
OG0000410	WP_014356304.1, WP_014357061.1	WP_000942344.1, WP_001241872.1, WP_001295305.1		WP_011307896.1		WP_049685190.1
OG0000411	WP_014356318.1	WP_000246882.1	WP_014768205.1	WP_011306428.1	WP_011012787.1	WP_049686236.1	WP_012571070.1
OG0000412	WP_014356323.1	WP_001031057.1	WP_014768218.1	WP_011308589.1	WP_011012706.1	WP_049685237.1	WP_012571179.1
OG0000413	WP_014356324.1	WP_000133044.1	WP_014768197.1	WP_011308296.1	WP_011012277.1	WP_049685234.1	WP_012571908.1
OG0000414	WP_014356338.1	WP_000423742.1	WP_014767299.1	WP_011305702.1	WP_011011788.1	WP_049685208.1	WP_012571889.1
OG0000415	WP_014356340.1	WP_000086722.1, WP_000582977.1		WP_011306808.1		WP_003867443.1, WP_049685301.1, WP_049685714.1
OG0000416	WP_014356344.1	WP_000246534.1, WP_001075164.1		WP_011308519.1	WP_011011558.1	WP_049685851.1	WP_012572778.1
OG0000417	WP_014356347.1	WP_000416392.1	WP_014767933.1	WP_011306956.1	WP_011011404.1	WP_049684814.1	WP_012571636.1
OG0000418	WP_014356364.1	WP_000018596.1	WP_048815833.1	WP_011306382.1	WP_011012126.1	WP_049685453.1	WP_012571353.1
OG0000419	WP_014356372.1	WP_001144202.1	WP_014768078.1	WP_011307881.1	WP_011012497.1	WP_049685460.1	WP_012571333.1
OG0000420	WP_014356374.1	WP_000505866.1	WP_014768179.1	WP_011306089.1	WP_011011488.1	WP_049685432.1	WP_012571625.1
OG0000421	WP_014356379.1	WP_000673575.1	WP_014768137.1	WP_048102792.1	WP_011012642.1	WP_049684911.1	WP_012571313.1
OG0000422	WP_014356438.1	WP_000203105.1, WP_001125202.1		WP_011306642.1	WP_011011329.1	WP_049686208.1	WP_012572038.1
OG0000423	WP_014356445.1	WP_000125583.1, WP_000137296.1, WP_000475719.1, WP_000522247.1, WP_038432907.1				WP_049684574.1
OG0000424	WP_014356486.1	WP_000569430.1	WP_014766933.1	WP_011307697.1	WP_011012922.1	WP_049685274.1	WP_012571730.1
OG0000425	WP_014356494.1	WP_000460035.1	WP_048815806.1	WP_011305940.1	WP_011012877.1	WP_049685285.1	WP_012571081.1
OG0000426	WP_014356496.1	WP_001040654.1	WP_014767987.1	WP_011305496.1	WP_011012907.1	WP_049685287.1	WP_012571551.1
OG0000427	WP_014356553.1, WP_014356739.1, WP_014357790.1	WP_000226815.1, WP_000280488.1		WP_011308308.1		WP_049685091.1
OG0000428	WP_014356555.1	WP_000813200.1		WP_011306740.1, WP_011307088.1	WP_011013202.1	WP_049686221.1	WP_012571477.1
OG0000429	WP_014356615.1	WP_000130621.1, WP_000234896.1, WP_000790504.1		WP_011306727.1		WP_049684297.1, WP_049684299.1
OG0000430	WP_014356735.1	WP_000063125.1	WP_014766981.1	WP_011306768.1	WP_011012145.1	WP_049685401.1, WP_049686163.1
OG0000431	WP_014356813.1	WP_000537418.1	WP_014768119.1	WP_011307837.1	WP_014835409.1	WP_049685727.1	WP_012572565.1
OG0000432	WP_014356906.1	WP_000979579.1	WP_048816002.1	WP_085983074.1	WP_011012745.1	WP_049685246.1	WP_012571330.1
OG0000433	WP_014356918.1	WP_000165552.1	WP_014766898.1	WP_011306381.1	WP_011011356.1	WP_049685276.1	WP_012572628.1
OG0000434	WP_014356920.1, WP_014357328.1		WP_014767301.1, WP_014768088.1		WP_011012881.1	WP_049686007.1	WP_012571078.1
OG0000435	WP_014357094.1	WP_000383469.1, WP_000451243.1		WP_011305945.1	WP_011012839.1	WP_049685118.1	WP_012572096.1
OG0000436	WP_014357158.1, WP_083837831.1	WP_000214516.1, WP_000650337.1, WP_001299031.1	WP_014767005.1				WP_012572686.1
OG0000437	WP_014357178.1	WP_000829818.1	WP_014768207.1	WP_011306431.1	WP_011012791.1	WP_049685788.1	WP_012571066.1
OG0000438	WP_014357179.1	WP_000847559.1	WP_014768208.1	WP_011306432.1	WP_011012792.1	WP_049685789.1	WP_012571065.1
OG0000439	WP_014357186.1	WP_000135224.1	WP_014768212.1	WP_011305119.1	WP_010867652.1	WP_049685795.1	WP_012571061.1
OG0000440	WP_014357187.1	WP_001029684.1	WP_014768211.1	WP_011305118.1	WP_011012795.1	WP_049685796.1	WP_012571062.1
OG0000441	WP_014357188.1	WP_000090775.1	WP_083836332.1	WP_011305120.1	WP_011012796.1	WP_049685797.1	WP_012571060.1
OG0000442	WP_014357192.1	WP_001220233.1	WP_014767674.1	WP_011305128.1	WP_011012182.1	WP_049685801.1	WP_012571740.1
OG0000443	WP_014357194.1	WP_001238914.1	WP_014768025.1	WP_011305130.1	WP_011012943.1	WP_049685803.1	WP_012571046.1
OG0000444	WP_014357196.1	WP_000940121.1	WP_014768027.1	WP_011305132.1	WP_011012945.1	WP_049685804.1	WP_012571044.1
OG0000445	WP_014357198.1	WP_000091945.1	WP_014768031.1	WP_011305136.1	WP_011012949.1	WP_049685806.1	WP_012571040.1
OG0000446	WP_014357199.1	WP_000062611.1	WP_014768032.1	WP_011305137.1	WP_011012950.1	WP_049685807.1	WP_012571039.1
OG0000447	WP_014357201.1	WP_001096200.1	WP_014768033.1	WP_048102287.1	WP_011012952.1	WP_049685808.1	WP_012571037.1
OG0000448	WP_014357203.1	WP_000613955.1	WP_014768036.1	WP_011305142.1	WP_011012955.1	WP_049685810.1	WP_012571034.1
OG0000449	WP_014357204.1	WP_000130100.1	WP_014768037.1	WP_011305143.1	WP_011012956.1	WP_049685811.1	WP_012571033.1
OG0000450	WP_014357205.1	WP_000644741.1	WP_014768039.1	WP_011305145.1	WP_011012959.1	WP_049685812.1	WP_012571030.1
OG0000451	WP_014357207.1	WP_000529945.1	WP_014768040.1	WP_011305146.1	WP_011012960.1	WP_049685814.1	WP_012571029.1
OG0000452	WP_014357210.1	WP_000617544.1	WP_048816008.1	WP_011305150.1	WP_014835564.1	WP_049685818.1	WP_012571025.1
OG0000453	WP_014357212.1	WP_000579833.1	WP_014768048.1	WP_011305152.1	WP_011012966.1	WP_049685820.1	WP_012571023.1
OG0000454	WP_014357213.1	WP_001181004.1	WP_014768214.1	WP_011021276.1	WP_011012523.1	WP_049685821.1	WP_012571711.1
OG0000455	WP_014357259.1		WP_014767792.1	WP_011305343.1	WP_014835332.1	WP_049686048.1, WP_049686106.1	WP_012571277.1
OG0000456	WP_014357266.1			WP_011305340.1	WP_011011506.1, WP_011012271.1	WP_049686063.1, WP_049686105.1	WP_012571283.1
OG0000457	WP_014357289.1	WP_000138270.1	WP_014767260.1	WP_011306194.1	WP_014835431.1	WP_049684663.1	WP_012572856.1
OG0000458	WP_014357296.1	WP_000907387.1		WP_011305509.1, WP_011305610.1		WP_004401462.1, WP_049684875.1	WP_012572247.1
OG0000459	WP_014357299.1	WP_000912385.1	WP_014767780.1	WP_011306643.1	WP_014835307.1	WP_049685831.1	WP_012571561.1
OG0000460	WP_041668184.1	WP_000036723.1	WP_014766881.1	WP_011307791.1	WP_011011328.1	WP_049685479.1	WP_012572575.1
OG0000461	WP_041668598.1		WP_012608295.1, WP_014767282.1	WP_048102947.1	WP_011013049.1	WP_049685493.1	WP_012572323.1
OG0000462	WP_041668609.1	WP_000806177.1	WP_014767263.1	WP_011308424.1	WP_011012171.1	WP_049685339.1	WP_012572475.1
OG0000463	WP_041668673.1	WP_000224573.1	WP_014766842.1	WP_011305815.1	WP_011012554.1	WP_049685248.1	WP_012572230.1
OG0000464	WP_041668683.1	WP_000672380.1	WP_048815829.1	WP_011307696.1	WP_011012127.1	WP_049685452.1	WP_012571352.1
OG0000465	WP_041669080.1	WP_000358960.1	WP_014768028.1	WP_011305133.1	WP_011012946.1	WP_084574257.1	WP_012571043.1
OG0000466	WP_041669084.1	WP_000447529.1	WP_014768041.1	WP_011305147.1	WP_011012961.1	WP_049685815.1	WP_012571028.1
OG0000467	WP_041669085.1	WP_001138117.1	WP_042667820.1	WP_011305148.1	WP_011012962.1	WP_049685816.1	WP_012571027.1
OG0000468	WP_041669086.1	WP_000301864.1	WP_014768045.1	WP_011305149.1	WP_011012963.1	WP_049685817.1	WP_012571026.1
OG0000469	WP_041669130.1	WP_001298109.1	WP_014767386.1	WP_011305400.1	WP_011011351.1	WP_049686004.1	WP_012572365.1
OG0000470	WP_041671290.1	WP_000014594.1, WP_000034825.1, WP_000066484.1, WP_000066490.1, WP_001062678.1				WP_003867228.1
OG0000471	WP_041671553.1	WP_000210878.1	WP_014766977.1	WP_011308427.1	WP_011012979.1	WP_049686018.1	WP_012571309.1
OG0000472	WP_083837891.1	WP_000387388.1, WP_000947159.1		WP_011307918.1	WP_014835509.1	WP_049685657.1	WP_083757803.1
OG0000473		WP_000024872.1, WP_000573945.1, WP_000667481.1, WP_001132469.1, WP_001197875.1, WP_001273151.1, WP_001273238.1
OG0000474		WP_000110363.1, WP_000643228.1, WP_001295376.1	WP_014767426.1		WP_011011470.1, WP_011011560.1, WP_011012349.1
OG0000475		WP_000544953.1, WP_001299100.1	WP_014767582.1	WP_011306837.1	WP_011011735.1	WP_049684334.1	WP_012571219.1
OG0000476		WP_000578061.1	WP_014768090.1	WP_011307590.1, WP_011307882.1	WP_011011238.1, WP_011013042.1		WP_048055141.1
OG0000477		WP_000616554.1, WP_000885033.1, WP_001002544.1	WP_014767528.1	WP_011308611.1	WP_011011874.1		WP_012572251.1
OG0000478		WP_000803190.1			WP_011013109.1	WP_049684284.1, WP_049684558.1, WP_049684559.1, WP_049684563.1, WP_084574159.1
OG0000479		WP_001132955.1	WP_014767776.1	WP_048102653.1	WP_011013061.1	WP_049685913.1	WP_012572121.1, WP_012572135.1
OG0000480		WP_001190781.1, WP_001257000.1	WP_014767031.1	WP_011306114.1	WP_011012876.1	WP_049684308.1	WP_012571154.1
OG0000481		WP_001294573.1	WP_014767513.1, WP_014767597.1	WP_011306345.1, WP_011306616.1	WP_011012305.1		WP_012572382.1
OG0000482		WP_001295627.1	WP_014766989.1, WP_048815936.1	WP_011307861.1	WP_011011875.1	WP_049684349.1	WP_012572307.1
OG0000483			WP_012608081.1, WP_014767855.1		WP_048059061.1		WP_012571228.1, WP_012571987.1, WP_012572538.1, WP_012572547.1
OG0000484			WP_012608945.1, WP_048815946.1	WP_011305233.1	WP_011011272.1, WP_011012551.1		WP_012571122.1, WP_012572388.1
OG0000485			WP_014766821.1, WP_014766869.1	WP_011302006.1, WP_011305997.1, WP_011306214.1	WP_011011129.1		WP_012572606.1
OG0000486			WP_014766985.1, WP_014767826.1	WP_080565384.1, WP_080565388.1, WP_080565424.1	WP_011011254.1		WP_012572355.1
OG0000487			WP_014767537.1, WP_083836327.1	WP_011307057.1	WP_011012619.1, WP_014835319.1	WP_049686028.1	WP_012571018.1
OG0000488			WP_014767545.1, WP_014767678.1	WP_048103144.1	WP_011012879.1, WP_048059098.1		WP_012571079.1, WP_012572698.1
OG0000489			WP_014767785.1	WP_011033303.1, WP_011306042.1, WP_011306043.1, WP_011306044.1	WP_011012199.1		WP_012572520.1
OG0000490			WP_014768115.1	WP_011306102.1, WP_011306558.1	WP_011011127.1, WP_014835340.1		WP_012571197.1, WP_012572612.1
OG0000491				WP_011305486.1, WP_011307257.1	WP_011012029.1, WP_011012478.1		WP_012571009.1, WP_012571493.1, WP_012572521.1
OG0000492	WP_014354422.1	WP_000060112.1, WP_000599802.1		WP_011307525.1, WP_011307649.1		WP_049684240.1
OG0000493	WP_014354451.1, WP_014357171.1	WP_000443951.1		WP_011308192.1		WP_049684744.1, WP_049685351.1
OG0000494	WP_014354476.1	WP_001021161.1		WP_011307059.1	WP_011011175.1	WP_049684259.1	WP_012571566.1
OG0000495	WP_014354482.1, WP_014354483.1		WP_014767845.1		WP_014835504.1	WP_049685470.1	WP_012572747.1
OG0000496	WP_014354511.1, WP_014354870.1			WP_011305547.1, WP_011306296.1, WP_011307231.1			WP_012571253.1
OG0000497	WP_014354575.1, WP_014357589.1	WP_001251348.1		WP_011307601.1, WP_011308356.1, WP_011308357.1
OG0000498	WP_014354600.1, WP_014354899.1, WP_014357664.1		WP_048815876.1	WP_011307048.1	WP_014835188.1
OG0000499	WP_014354655.1, WP_041669960.1		WP_014767317.1	WP_011305627.1, WP_011306899.1			WP_012572784.1
OG0000500	WP_014354693.1			WP_011306884.1	WP_011012243.1	WP_049685661.1, WP_049686032.1	WP_012570993.1
OG0000501	WP_014354713.1		WP_014768171.1	WP_011307464.1	WP_011012714.1	WP_049684691.1	WP_012570987.1
OG0000502	WP_014354751.1	WP_001197646.1	WP_014767214.1		WP_011013188.1	WP_049685056.1	WP_012572760.1
OG0000503	WP_014354791.1, WP_014357835.1	WP_001263933.1, WP_001291268.1			WP_011011846.1		WP_012571808.1
OG0000504	WP_014354796.1	WP_000291549.1			WP_011013147.1	WP_049685012.1	WP_012571156.1, WP_048055016.1
OG0000505	WP_014354862.1			WP_011305195.1, WP_048102935.1, WP_048103265.1	WP_014835416.1		WP_012571430.1
OG0000506	WP_014354863.1	WP_000057871.1, WP_000482901.1			WP_011011671.1	WP_049684351.1, WP_084574193.1
OG0000507	WP_014354898.1			WP_011306193.1, WP_011306963.1, WP_011307013.1, WP_011307681.1, WP_048103063.1
OG0000508	WP_014354912.1	WP_000068922.1		WP_011305661.1, WP_011306703.1	WP_011011829.1		WP_012571818.1
OG0000509	WP_014354917.1	WP_000822274.1	WP_048815993.1	WP_011308411.1	WP_011012479.1	WP_049684470.1
OG0000510	WP_014354926.1		WP_014767258.1	WP_011308487.1	WP_011012675.1	WP_049684760.1	WP_012572854.1
OG0000511	WP_014354927.1		WP_014767257.1	WP_011308488.1	WP_011012676.1	WP_004397232.1	WP_012572853.1
OG0000512	WP_014354936.1	WP_000818411.1	WP_014767475.1		WP_011011239.1	WP_049685183.1	WP_012572284.1
OG0000513	WP_014355002.1	WP_000811065.1			WP_011012836.1	WP_049685039.1, WP_049686244.1	WP_012572093.1
OG0000514	WP_014355011.1	WP_000174643.1, WP_000708487.1		WP_011308091.1		WP_049684316.1, WP_049685173.1
OG0000515	WP_014355068.1, WP_014355853.1			WP_048103221.1		WP_049684628.1	WP_012571260.1, WP_012571698.1
OG0000516	WP_014355074.1, WP_014356832.1, WP_014356838.1		WP_014767493.1		WP_011011459.1		WP_012572315.1
OG0000517	WP_014355117.1, WP_014355135.1	WP_001300352.1		WP_011305693.1	WP_011011318.1	WP_049686093.1
OG0000518	WP_014355120.1, WP_041669057.1	WP_000857257.1	WP_014767097.1		WP_011012938.1		WP_012572227.1
OG0000519	WP_014355127.1	WP_000955028.1	WP_014767136.1		WP_011011566.1	WP_049685594.1	WP_012571587.1
OG0000520	WP_014355132.1, WP_014355968.1, WP_014357667.1, WP_014357763.1	WP_000777653.1		WP_011308420.1
OG0000521	WP_014355166.1	WP_000357259.1		WP_011305069.1		WP_049684359.1, WP_049685418.1, WP_049686074.1
OG0000522	WP_014355169.1, WP_014355172.1	WP_000685029.1		WP_011305198.1, WP_085983092.1		WP_049686096.1
OG0000523	WP_014355174.1, WP_014355178.1, WP_014356056.1, WP_014357280.1	WP_000154342.1, WP_000373366.1
OG0000524	WP_014355202.1	WP_000493556.1, WP_001244734.1				WP_049685769.1	WP_012571497.1, WP_012572535.1
OG0000525	WP_014355222.1	WP_000331745.1		WP_011305731.1		WP_049684442.1, WP_049685388.1, WP_049685624.1
OG0000526	WP_014355306.1		WP_014768200.1	WP_011308300.1	WP_014835393.1	WP_003870268.1	WP_012571914.1
OG0000527	WP_014355333.1	WP_000003071.1, WP_000004771.1, WP_001295074.1		WP_011306657.1		WP_049685862.1
OG0000528	WP_014355370.1	WP_000331707.1		WP_011306724.1, WP_011307391.1, WP_011308126.1		WP_049686064.1
OG0000529	WP_014355387.1, WP_014357764.1			WP_011306150.1, WP_011306162.1, WP_080565409.1		WP_049684804.1
OG0000530	WP_014355402.1, WP_014356663.1, WP_014357244.1, WP_014357336.1, WP_041671292.1					WP_049684552.1
OG0000531	WP_014355480.1	WP_000764731.1		WP_011307284.1	WP_011012440.1	WP_049685860.1	WP_012571343.1
OG0000532	WP_014355481.1	WP_000365562.1	WP_014767938.1	WP_048103460.1	WP_011011338.1		WP_012571298.1
OG0000533	WP_014355504.1, WP_014357857.1			WP_011301997.1	WP_011011643.1	WP_049686138.1	WP_012572215.1
OG0000534	WP_014355570.1, WP_014356433.1, WP_083837879.1	WP_000423261.1, WP_000442949.1, WP_001019525.1
OG0000535	WP_014355573.1	WP_000070700.1, WP_001016605.1	WP_014767191.1, WP_014767564.1, WP_014767567.1
OG0000536	WP_014355645.1, WP_014355661.1, WP_014356156.1		WP_014767699.1		WP_011013151.1		WP_048055134.1
OG0000537	WP_014355680.1	WP_001234768.1	WP_014768006.1	WP_011305780.1	WP_011013140.1		WP_048055015.1
OG0000538	WP_014355683.1	WP_000460362.1		WP_011305388.1	WP_014835348.1	WP_049685064.1	WP_048055180.1
OG0000539	WP_014355744.1	WP_000237947.1, WP_001302318.1		WP_048102662.1	WP_011012830.1	WP_049685940.1
OG0000540	WP_014355776.1	WP_001043156.1, WP_001299714.1	WP_014767365.1			WP_049684879.1	WP_012571865.1
OG0000541	WP_014355856.1		WP_014767412.1	WP_048103481.1	WP_014835437.1	WP_049684504.1	WP_012572017.1
OG0000542	WP_014355897.1	WP_000963837.1		WP_011308297.1	WP_011012067.1	WP_003867735.1	WP_012571911.1
OG0000543	WP_014355999.1	WP_000284280.1		WP_011306471.1	WP_011012154.1	WP_049684398.1	WP_012572629.1
OG0000544	WP_014356018.1	WP_000970102.1	WP_014767290.1	WP_011307699.1	WP_014835081.1	WP_049684666.1
OG0000545	WP_014356019.1	WP_001295318.1	WP_014767296.1	WP_011308051.1	WP_011011541.1	WP_049686182.1
OG0000546	WP_014356020.1	WP_001295467.1	WP_083836311.1	WP_011305564.1	WP_011011266.1	WP_049684664.1
OG0000547	WP_014356022.1	WP_001336050.1	WP_083836312.1	WP_011305885.1	WP_011011546.1	WP_049684669.1
OG0000548	WP_014356025.1	WP_000866800.1	WP_014767294.1	WP_011308422.1	WP_014835140.1	WP_049684672.1
OG0000549	WP_014356026.1	WP_001295331.1		WP_011305514.1	WP_011012861.1	WP_049686233.1	WP_012571848.1
OG0000550	WP_014356137.1		WP_014767454.1	WP_011306796.1	WP_011012532.1	WP_049684296.1	WP_012572480.1
OG0000551	WP_014356148.1				WP_011012026.1, WP_011012475.1	WP_049684467.1	WP_012571012.1, WP_012571496.1
OG0000552	WP_014356149.1	WP_000458809.1			WP_011011813.1, WP_048059081.1	WP_049686120.1	WP_048055034.1
OG0000553	WP_014356262.1	WP_001326708.1		WP_011308368.1	WP_011011414.1	WP_049685743.1	WP_012571644.1
OG0000554	WP_014356291.1	WP_000118404.1	WP_014767640.1		WP_011011793.1	WP_049685874.1	WP_012570998.1
OG0000555	WP_014356292.1, WP_014356972.1	WP_000884639.1	WP_014767669.1	WP_011306580.1		WP_049684248.1
OG0000556	WP_014356294.1	WP_000354622.1	WP_014767641.1		WP_011011795.1	WP_049685872.1	WP_012570996.1
OG0000557	WP_014356307.1	WP_000020749.1		WP_011308055.1	WP_011011510.1	WP_049684979.1	WP_012572177.1
OG0000558	WP_014356327.1	WP_000089698.1		WP_011305124.1	WP_011012926.1	WP_049685231.1	WP_012571054.1
OG0000559	WP_014356403.1	WP_000922901.1		WP_011307070.1, WP_011307224.1		WP_084574150.1	WP_012571924.1
OG0000560	WP_014356444.1	WP_000852296.1	WP_012607879.1	WP_011307274.1	WP_011011212.1		WP_012572582.1
OG0000561	WP_014356487.1		WP_014766829.1	WP_011307986.1	WP_011012135.1	WP_049685279.1	WP_012572634.1
OG0000562	WP_014356513.1, WP_014356514.1	WP_000220837.1, WP_000774988.1, WP_000783123.1		WP_011307344.1
OG0000563	WP_014356526.1, WP_014357323.1	WP_000678419.1, WP_001115094.1				WP_049685310.1, WP_049685998.1
OG0000564	WP_014356542.1		WP_014766943.1	WP_011306568.1	WP_011012539.1	WP_049685333.1	WP_012571110.1
OG0000565	WP_014356551.1	WP_001109486.1		WP_011305965.1	WP_011012445.1	WP_049685093.1	WP_012571899.1
OG0000566	WP_014356560.1	WP_000183349.1		WP_011306893.1	WP_011011226.1	WP_049684707.1	WP_012572910.1
OG0000567	WP_014356566.1, WP_014356642.1	WP_000082101.1, WP_000224099.1				WP_049684699.1	WP_012571119.1
OG0000568	WP_014356594.1	WP_000131782.1		WP_011306322.1	WP_011012804.1	WP_049685648.1	WP_012571839.1
OG0000569	WP_014356595.1	WP_000009594.1		WP_011308417.1	WP_011012805.1	WP_049685647.1	WP_012571840.1
OG0000570	WP_014356598.1	WP_001103560.1		WP_011308388.1	WP_011012807.1	WP_049685644.1	WP_012571842.1
OG0000571	WP_014356600.1	WP_000880182.1		WP_011306513.1	WP_014835588.1	WP_049685642.1	WP_012571844.1
OG0000572	WP_014356601.1	WP_000954911.1		WP_048103498.1	WP_014835587.1	WP_049685641.1	WP_012571845.1
OG0000573	WP_014356620.1	WP_000951292.1		WP_011308188.1	WP_011011676.1	WP_049684443.1	WP_012571218.1
OG0000574	WP_014356644.1, WP_014357316.1	WP_001121363.1, WP_001295254.1		WP_011306212.1		WP_049685908.1
OG0000575	WP_014356656.1	WP_000291270.1, WP_001219309.1	WP_014767380.1			WP_049684305.1, WP_049685600.1
OG0000576	WP_014356665.1	WP_000187530.1		WP_011306864.1, WP_011307531.1		WP_049685089.1, WP_049685545.1
OG0000577	WP_014356738.1	WP_000867146.1	WP_014766984.1	WP_011306765.1	WP_011012140.1	WP_049685405.1
OG0000578	WP_014356767.1		WP_014767879.1	WP_011305415.1, WP_011305426.1	WP_011011291.1		WP_012572710.1
OG0000579	WP_014356768.1		WP_014767878.1	WP_048102412.1, WP_048102418.1	WP_011011290.1		WP_012572709.1
OG0000580	WP_014356772.1, WP_052307125.1	WP_000019944.1, WP_001141271.1				WP_029688530.1, WP_049685098.1
OG0000581	WP_014356775.1	WP_000444929.1		WP_048102760.1	WP_014835175.1	WP_049686183.1	WP_012571305.1
OG0000582	WP_014356786.1	WP_000798871.1		WP_011305061.1	WP_011012202.1	WP_049685475.1	WP_012572694.1
OG0000583	WP_014356879.1		WP_014766968.1	WP_011306223.1	WP_011012774.1	WP_049684983.1	WP_012571602.1
OG0000584	WP_014356928.1	WP_000623140.1, WP_000955906.1, WP_000957910.1, WP_001174077.1				WP_049685849.1
OG0000585	WP_014356976.1	WP_000445231.1		WP_048103183.1	WP_011012845.1	WP_049685041.1	WP_012572098.1
OG0000586	WP_014356981.1		WP_014766838.1, WP_014767520.1		WP_011012841.1	WP_049684568.1	WP_012571553.1
OG0000587	WP_014357065.1		WP_014766827.1	WP_011307717.1, WP_011308332.1	WP_011012601.1		WP_012572482.1
OG0000588	WP_014357113.1	WP_000115290.1		WP_011306851.1	WP_011013119.1	WP_029689220.1	WP_012572850.1
OG0000589	WP_014357137.1	WP_000805497.1	WP_014767224.1		WP_011012283.1	WP_049684580.1	WP_012571678.1
OG0000590	WP_014357374.1, WP_041669143.1			WP_011305657.1, WP_011305658.1		WP_049684491.1, WP_049684492.1
OG0000591	WP_014357569.1, WP_014357641.1, WP_052307144.1			WP_011308306.1	WP_011011781.1	WP_049686201.1
OG0000592	WP_014357604.1	WP_000068701.1	WP_014767471.1		WP_011012487.1	WP_049684422.1	WP_012572456.1
OG0000593	WP_014357845.1		WP_014767286.1	WP_011307787.1	WP_011011390.1	WP_049686100.1	WP_012572680.1
OG0000594	WP_041668101.1	WP_000586962.1	WP_014768203.1	WP_011306424.1	WP_011011987.1		WP_012571093.1
OG0000595	WP_041668704.1	WP_000386551.1, WP_000763511.1		WP_011308528.1	WP_011012856.1	WP_049685377.1
OG0000596	WP_041668788.1	WP_000080105.1		WP_011306320.1	WP_011012806.1	WP_049685645.1	WP_012571841.1
OG0000597	WP_041669305.1	WP_000195062.1	WP_014767469.1		WP_011013144.1	WP_049684419.1	WP_012571172.1
OG0000598	WP_041670170.1	WP_000734287.1	WP_014766919.1		WP_011013070.1	WP_049685198.1	WP_012572704.1
OG0000599	WP_041670908.1	WP_001138201.1, WP_010723101.1				WP_049685227.1, WP_049685429.1, WP_049685430.1
OG0000600	WP_041671525.1	WP_001283586.1		WP_011306340.1	WP_011012054.1	WP_049685790.1	WP_012571351.1
OG0000601	WP_052307079.1	WP_001054420.1	WP_014767994.1	WP_011306369.1	WP_011012645.1		WP_012572064.1
OG0000602	WP_052307093.1	WP_001333535.1		WP_011306442.1	WP_081420791.1	WP_049685458.1	WP_012572099.1
OG0000603	WP_052307146.1, WP_052307148.1	WP_001112606.1	WP_014766826.1	WP_048102891.1	WP_014835159.1
OG0000604	WP_083837833.1	WP_000753617.1		WP_011306393.1, WP_052305932.1		WP_049685770.1	WP_012572524.1
OG0000605		WP_000035670.1	WP_014768147.1, WP_014768161.1	WP_011306764.1	WP_011011325.1		WP_012570957.1
OG0000606		WP_000055075.1	WP_014767920.1	WP_011306482.1, WP_011308612.1	WP_011011372.1		WP_012572877.1
OG0000607		WP_000091291.1, WP_000686723.1		WP_011305484.1, WP_011306298.1, WP_011307259.1			WP_012572522.1
OG0000608		WP_000118826.1, WP_001213834.1	WP_014767767.1		WP_011011380.1	WP_049684776.1	WP_012572377.1
OG0000609		WP_000123197.1, WP_000827360.1	WP_083836315.1		WP_011011134.1	WP_003870962.1	WP_012572370.1
OG0000610		WP_000422045.1, WP_001259810.1		WP_011305574.1	WP_011012729.1	WP_049684867.1	WP_012571340.1
OG0000611		WP_000477807.1	WP_014767048.1	WP_011308112.1	WP_011012753.1	WP_049684572.1	WP_012572022.1
OG0000612		WP_000490428.1, WP_000719999.1		WP_011305681.1, WP_011305689.1, WP_080565395.1		WP_049684439.1
OG0000613		WP_000553451.1, WP_000886919.1	WP_014767533.1	WP_011307164.1	WP_011013159.1		WP_012572005.1
OG0000614		WP_000639274.1	WP_014767489.1, WP_014768086.1	WP_011307820.1	WP_011012325.1		WP_048055062.1
OG0000615		WP_000683020.1, WP_001295629.1, WP_001393463.1				WP_049684683.1, WP_049684684.1, WP_049685622.1
OG0000616		WP_000774165.1	WP_014767518.1	WP_011305942.1, WP_048103168.1	WP_011013098.1		WP_012571863.1
OG0000617		WP_000928723.1	WP_014767445.1		WP_011012371.1	WP_049684507.1, WP_049684519.1	WP_012572004.1
OG0000618		WP_000987944.1		WP_011305174.1, WP_011307575.1	WP_011012422.1	WP_049685858.1	WP_012571539.1
OG0000619		WP_001059922.1	WP_014767149.1	WP_011306839.1	WP_014835178.1	WP_049684340.1	WP_012571245.1
OG0000620		WP_001105504.1	WP_014768072.1	WP_011306263.1	WP_048059093.1	WP_049686194.1	WP_012571674.1
OG0000621		WP_001107704.1	WP_014767151.1	WP_011305418.1	WP_014835167.1	WP_049684337.1	WP_048055020.1
OG0000622		WP_001189201.1	WP_014767403.1	WP_011307898.1	WP_014835102.1		WP_012571830.1, WP_012572322.1
OG0000623		WP_001278906.1		WP_011306372.1	WP_011013182.1	WP_049684475.1, WP_049684847.1	WP_012572491.1
OG0000624		WP_001294700.1	WP_014767347.1	WP_011306573.1	WP_011011139.1	WP_049685334.1	WP_012572775.1
OG0000625			WP_014766861.1, WP_014767350.1, WP_014768055.1	WP_011305902.1	WP_011012120.1		WP_012571786.1
OG0000626			WP_014766878.1, WP_014767694.1	WP_011306021.1	WP_014835112.1		WP_012572495.1, WP_012572517.1
OG0000627			WP_014766971.1	WP_011306400.1	WP_011011809.1, WP_011012524.1		WP_012572060.1, WP_012572197.1
OG0000628			WP_014767026.1		WP_011011525.1, WP_011011941.1, WP_011012361.1		WP_012571735.1, WP_012572782.1
OG0000629			WP_014767158.1, WP_014767837.1, WP_014767856.1				WP_012571227.1, WP_012571988.1, WP_012572539.1
OG0000630			WP_014767160.1, WP_014767835.1, WP_014767858.1				WP_012571225.1, WP_012571990.1, WP_012572541.1
OG0000631			WP_014767207.1	WP_011306654.1	WP_011012157.1, WP_011012631.1		WP_012571167.1, WP_012572884.1
OG0000632			WP_014767276.1	WP_011307897.1	WP_004068677.1, WP_011011879.1	WP_049684526.1	WP_012572560.1
OG0000633			WP_014767298.1, WP_014767300.1	WP_011305327.1, WP_011306342.1	WP_011011535.1, WP_011012664.1
OG0000634			WP_014767302.1		WP_011012911.1, WP_011012914.1	WP_049685715.1	WP_012571541.1, WP_012571544.1
OG0000635			WP_014767390.1, WP_014767832.1	WP_011305106.1, WP_011307018.1	WP_014835103.1		WP_012571661.1
OG0000636			WP_014767434.1	WP_011307752.1	WP_011011259.1, WP_011011260.1		WP_012571957.1, WP_012571958.1
OG0000637			WP_014767452.1	WP_011306634.1, WP_011306885.1	WP_011012782.1	WP_049685694.1	WP_048055182.1
OG0000638			WP_014767502.1	WP_011307091.1, WP_011307715.1		WP_049685437.1, WP_049685439.1	WP_048055054.1
OG0000639			WP_014767637.1	WP_011305984.1, WP_011306438.1, WP_048102775.1	WP_011013165.1		WP_012572917.1
OG0000640			WP_014767713.1	WP_011306149.1, WP_011306161.1, WP_048102658.1	WP_011011940.1		WP_012572790.1
OG0000641			WP_014767818.1	WP_011306109.1, WP_011306583.1, WP_048102828.1	WP_011011182.1		WP_012572466.1
OG0000642			WP_083836329.1		WP_014835514.1	WP_049684565.1, WP_049685214.1, WP_049685367.1, WP_049685894.1
OG0000643			WP_083836339.1	WP_080565432.1	WP_011012160.1, WP_011012878.1		WP_012571080.1, WP_012572508.1
OG0000644				WP_011305478.1	WP_011011900.1	WP_003871029.1, WP_029688037.1, WP_049685598.1, WP_049685651.1
OG0000645				WP_011306363.1	WP_011012266.1	WP_009609728.1, WP_009609733.1, WP_049685363.1, WP_084574348.1
OG0000646				WP_011307718.1, WP_011308065.1	WP_004068228.1	WP_049684287.1, WP_049684288.1, WP_049686035.1
OG0000647				WP_011307803.1, WP_011308302.1, WP_052305857.1	WP_011011529.1	WP_049684438.1	WP_012572165.1
OG0000648					WP_011012575.1, WP_014835342.1, WP_014835415.1		WP_012571452.1, WP_012572290.1, WP_012572549.1
OG0000649	WP_014354426.1	WP_000600622.1, WP_000816280.1, WP_001311314.1				WP_049685316.1
OG0000650	WP_014354466.1, WP_014355176.1	WP_000153129.1			WP_011011547.1		WP_012572780.1
OG0000651	WP_014354474.1	WP_000493947.1			WP_011011173.1	WP_049684257.1	WP_012571568.1
OG0000652	WP_014354485.1			WP_085983094.1	WP_011012823.1	WP_049684791.1	WP_012571933.1
OG0000653	WP_014354513.1, WP_014355851.1, WP_014357635.1			WP_011306663.1, WP_011307237.1
OG0000654	WP_014354547.1, WP_014355817.1, WP_014356086.1	WP_010723086.1				WP_084574352.1
OG0000655	WP_014354556.1	WP_000078177.1, WP_000086527.1, WP_000905001.1					WP_083757805.1
OG0000656	WP_014354578.1	WP_000857405.1		WP_011308545.1	WP_014835438.1		WP_012572617.1
OG0000657	WP_014354583.1, WP_014355640.1, WP_014356714.1, WP_014357272.1	WP_000099823.1
OG0000658	WP_014354608.1	WP_000597260.1		WP_048102833.1	WP_011012859.1	WP_049686289.1
OG0000659	WP_014354609.1	WP_001126348.1		WP_011307341.1	WP_011012860.1	WP_049685938.1
OG0000660	WP_014354623.1		WP_014767757.1		WP_011013044.1	WP_049684887.1	WP_012572324.1
OG0000661	WP_014354625.1, WP_014355292.1	WP_000716794.1	WP_014766840.1			WP_049684352.1
OG0000662	WP_014354644.1	WP_000699460.1, WP_001226601.1		WP_011305270.1			WP_012572805.1
OG0000663	WP_014354650.1, WP_014354651.1			WP_011305274.1, WP_011305277.1			WP_012572824.1
OG0000664	WP_014354665.1, WP_014357505.1	WP_001158220.1, WP_001159065.1				WP_049684611.1
OG0000665	WP_014354687.1, WP_014357058.1			WP_011305112.1	WP_011012307.1		WP_012572384.1
OG0000666	WP_014354703.1, WP_014356753.1	WP_001297484.1				WP_049685102.1, WP_084574301.1
OG0000667	WP_014354740.1	WP_000091263.1, WP_000251727.1, WP_001208118.1				WP_049686012.1
OG0000668	WP_014354802.1, WP_041668450.1	WP_001310799.1		WP_011306673.1, WP_011307476.1
OG0000669	WP_014354824.1	WP_000258765.1, WP_001018040.1	WP_014767237.1			WP_049684976.1
OG0000670	WP_014354828.1	WP_001277561.1		WP_011307387.1, WP_052305848.1		WP_049685832.1
OG0000671	WP_014354914.1	WP_001195564.1		WP_011308238.1	WP_011012481.1	WP_049684472.1
OG0000672	WP_014354924.1		WP_014768021.1	WP_011305125.1	WP_011011949.1		WP_012571051.1
OG0000673	WP_014354970.1, WP_083837862.1					WP_049685369.1, WP_084574210.1, WP_084574237.1
OG0000674	WP_014355014.1, WP_014356252.1	WP_000285774.1		WP_011305304.1		WP_049684927.1
OG0000675	WP_014355104.1, WP_014357530.1	WP_000918073.1, WP_001295243.1				WP_049685446.1
OG0000676	WP_014355119.1, WP_014357129.1		WP_014767095.1		WP_011012936.1		WP_012572225.1
OG0000677	WP_014355124.1	WP_000622126.1, WP_000624298.1, WP_000626422.1				WP_049685035.1
OG0000678	WP_014355160.1		WP_014767558.1	WP_011308413.1	WP_011012738.1		WP_012571105.1
OG0000679	WP_014355164.1, WP_014357442.1	WP_000788970.1, WP_000799911.1				WP_049686083.1
OG0000680	WP_014355207.1	WP_001312504.1		WP_011307499.1	WP_011011690.1		WP_012572845.1
OG0000681	WP_014355246.1		WP_083836318.1		WP_011013015.1	WP_049684950.1	WP_012572568.1
OG0000682	WP_014355251.1	WP_000200120.1		WP_048102761.1	WP_011011405.1	WP_049685038.1
OG0000683	WP_014355264.1	WP_000234823.1, WP_000331776.1, WP_000523845.1, WP_000636500.1
OG0000684	WP_014355298.1, WP_083837863.1		WP_014767573.1	WP_011307686.1	WP_011011977.1
OG0000685	WP_014355325.1	WP_000007523.1		WP_011307282.1	WP_014835373.1	WP_049685763.1
OG0000686	WP_014355341.1	WP_000952737.1			WP_011012294.1	WP_004401923.1	WP_012571779.1
OG0000687	WP_014355357.1	WP_000045744.1, WP_001300814.1	WP_014767873.1			WP_049685163.1
OG0000688	WP_014355359.1			WP_011305624.1	WP_011012982.1	WP_084574203.1	WP_012572031.1
OG0000689	WP_014355360.1			WP_011305625.1	WP_011013166.1	WP_049685175.1	WP_012572918.1
OG0000690	WP_014355362.1		WP_014768156.1		WP_011013035.1	WP_049684582.1	WP_012572301.1
OG0000691	WP_014355367.1	WP_000140327.1, WP_001166395.1				WP_049685196.1, WP_049685197.1
OG0000692	WP_014355368.1, WP_014357013.1	WP_001241357.1			WP_081420793.1	WP_049685101.1
OG0000693	WP_014355379.1			WP_011306423.1	WP_011012240.1	WP_084574329.1	WP_012571094.1
OG0000694	WP_014355383.1	WP_000476011.1, WP_001311152.1		WP_011307205.1		WP_049685114.1
OG0000695	WP_014355400.1	WP_000698951.1	WP_014767512.1	WP_011305397.1		WP_049684402.1
OG0000696	WP_014355406.1, WP_014355948.1, WP_014356146.1			WP_011307568.1		WP_049684469.1
OG0000697	WP_014355455.1			WP_011305878.1, WP_011308566.1	WP_011011820.1		WP_012571438.1
OG0000698	WP_014355488.1		WP_014767999.1		WP_011011658.1	WP_049685731.1	WP_012571394.1
OG0000699	WP_014355569.1, WP_014355737.1, WP_083837850.1, WP_083837904.1	WP_001296991.1
OG0000700	WP_014355646.1, WP_014355660.1		WP_014767700.1		WP_011013152.1		WP_012571163.1
OG0000701	WP_014355672.1		WP_014767519.1	WP_011306576.1	WP_011012916.1		WP_012571768.1
OG0000702	WP_014355678.1	WP_001303492.1		WP_011306510.1, WP_011308602.1		WP_049685450.1
OG0000703	WP_014355684.1	WP_001308167.1		WP_048102731.1		WP_049685067.1	WP_012571684.1
OG0000704	WP_014355711.1, WP_083837883.1	WP_000137196.1, WP_000208650.1				WP_049684765.1
OG0000705	WP_014355734.1	WP_000899600.1, WP_000920064.1, WP_000942548.1				WP_049685950.1
OG0000706	WP_014355740.1	WP_001230087.1		WP_011305052.1	WP_011011321.1	WP_049685937.1
OG0000707	WP_014355741.1	WP_000207680.1		WP_011307340.1	WP_011011320.1	WP_049686288.1
OG0000708	WP_014355742.1	WP_000935370.1		WP_011306981.1	WP_011012829.1	WP_049685942.1
OG0000709	WP_014355752.1	WP_000986797.1		WP_011307384.1	WP_014835572.1	WP_049684294.1
OG0000710	WP_014355753.1	WP_000722957.1		WP_011307383.1	WP_011012894.1	WP_049684295.1
OG0000711	WP_014355755.1	WP_000644904.1				WP_049684586.1, WP_049684838.1, WP_049685595.1
OG0000712	WP_014355780.1	WP_000024939.1		WP_011305259.1	WP_014835282.1	WP_049684249.1
OG0000713	WP_014355786.1	WP_001127399.1		WP_011307046.1	WP_011012078.1	WP_049684254.1
OG0000714	WP_014355855.1		WP_014767772.1	WP_011307985.1	WP_011011618.1		WP_012571893.1
OG0000715	WP_014355871.1	WP_000952503.1, WP_001025939.1, WP_001109794.1, WP_001350493.1
OG0000716	WP_014355894.1	WP_000128841.1, WP_001340191.1		WP_011306383.1			WP_012572000.1
OG0000717	WP_014355947.1, WP_014357252.1	WP_000548294.1				WP_049685006.1, WP_049685738.1
OG0000718	WP_014355949.1, WP_014357736.1	WP_000705865.1	WP_014767223.1		WP_011012543.1
OG0000719	WP_014356001.1	WP_000148581.1		WP_011306183.1	WP_011011717.1		WP_012572400.1
OG0000720	WP_014356023.1	WP_001028612.1		WP_011306305.1, WP_011307287.1		WP_049684670.1
OG0000721	WP_014356131.1, WP_041668621.1		WP_014767139.1		WP_014835206.1		WP_012571437.1
OG0000722	WP_014356162.1, WP_014356902.1	WP_000944256.1, WP_001340895.1				WP_049685239.1
OG0000723	WP_014356182.1		WP_048815991.1	WP_011307784.1	WP_011011711.1		WP_012571685.1
OG0000724	WP_014356259.1	WP_001289167.1		WP_011305787.1	WP_011012193.1	WP_049684851.1
OG0000725	WP_014356261.1, WP_014356927.1, WP_014357270.1	WP_000487600.1				WP_049685528.1
OG0000726	WP_014356279.1, WP_014357382.1, WP_014357398.1, WP_014357495.1, WP_083837895.1
OG0000727	WP_014356314.1, WP_014356362.1	WP_000228551.1			WP_011012458.1	WP_049685273.1
OG0000728	WP_014356326.1			WP_011305251.1	WP_011011498.1	WP_049685232.1	WP_012571406.1
OG0000729	WP_014356339.1	WP_000785834.1, WP_001285927.1		WP_011305743.1	WP_011011316.1
OG0000730	WP_014356412.1	WP_000443067.1		WP_011308527.1	WP_011012851.1	WP_049685374.1
OG0000731	WP_014356413.1	WP_000209520.1		WP_011308526.1	WP_011012852.1	WP_049685375.1
OG0000732	WP_014356415.1	WP_000983871.1		WP_011308525.1	WP_011012857.1	WP_049685376.1
OG0000733	WP_014356497.1			WP_011305623.1	WP_014835559.1	WP_049685288.1	WP_012572032.1
OG0000734	WP_014356502.1	WP_000095707.1, WP_001295545.1		WP_011306807.1		WP_049685300.1
OG0000735	WP_014356519.1	WP_001181706.1, WP_001300383.1		WP_011305258.1		WP_029687583.1
OG0000736	WP_014356530.1, WP_041669365.1	WP_000041964.1		WP_011307665.1		WP_049685317.1
OG0000737	WP_014356536.1	WP_000004473.1, WP_000860273.1		WP_080565328.1		WP_049685323.1
OG0000738	WP_014356562.1	WP_000130305.1	WP_048815828.1	WP_011306774.1		WP_049684705.1
OG0000739	WP_014356565.1, WP_014356643.1	WP_000416891.1				WP_049684700.1	WP_012571118.1
OG0000740	WP_014356572.1	WP_000918162.1, WP_001137675.1, WP_001336003.1				WP_049684437.1
OG0000741	WP_014356599.1	WP_000586462.1		WP_011306321.1	WP_011012808.1	WP_049685643.1
OG0000742	WP_014356607.1, WP_014356618.1	WP_000118897.1, WP_000492339.1				WP_049684300.1
OG0000743	WP_014356619.1			WP_011305194.1, WP_011306227.1, WP_011306699.1		WP_049685704.1
OG0000744	WP_014356655.1, WP_014357837.1			WP_011307873.1	WP_011012426.1		WP_012571827.1
OG0000745	WP_014356683.1, WP_014357149.1	WP_001065718.1	WP_014767129.1	WP_011308260.1
OG0000746	WP_014356762.1		WP_014767875.1	WP_048102415.1	WP_011011297.1		WP_012572716.1
OG0000747	WP_014356764.1		WP_014767883.1	WP_011305422.1	WP_011011295.1		WP_012572714.1
OG0000748	WP_014356774.1	WP_000098896.1		WP_011306306.1, WP_011306691.1, WP_011308510.1
OG0000749	WP_014356804.1	WP_000934041.1, WP_001235102.1				WP_049685843.1	WP_012572405.1
OG0000750	WP_014356807.1	WP_001350558.1		WP_011307194.1, WP_048102665.1		WP_049685480.1
OG0000751	WP_014356810.1	WP_000048641.1, WP_000153502.1, WP_000218480.1				WP_049685483.1
OG0000752	WP_014356872.1	WP_000207552.1, WP_000589847.1, WP_000795630.1				WP_049684644.1
OG0000753	WP_014356950.1, WP_041668875.1	WP_000544359.1, WP_001295431.1				WP_049684881.1
OG0000754	WP_014356977.1	WP_000439848.1			WP_011012837.1	WP_049685037.1	WP_012572094.1
OG0000755	WP_014357002.1	WP_000951213.1		WP_011308327.1, WP_011308329.1		WP_084574321.1
OG0000756	WP_014357093.1	WP_000193393.1, WP_000818618.1		WP_011308107.1		WP_049685130.1
OG0000757	WP_014357112.1	WP_001094491.1			WP_011013118.1	WP_049686246.1	WP_012572848.1
OG0000758	WP_014357190.1		WP_012608815.1		WP_011011948.1	WP_049685799.1	WP_012571052.1
OG0000759	WP_014357228.1	WP_000860201.1		WP_011305944.1	WP_011012838.1		WP_012572095.1
OG0000760	WP_014357345.1			WP_011308366.1	WP_011011410.1	WP_049684482.1	WP_012571639.1
OG0000761	WP_014357346.1			WP_011308115.1	WP_011011416.1	WP_049684481.1	WP_012571647.1
OG0000762	WP_014357377.1			WP_011305385.1, WP_011306203.1, WP_011307133.1		WP_049684480.1
OG0000763	WP_014357405.1		WP_048816011.1	WP_011306057.1	WP_011012495.1		WP_012571894.1
OG0000764	WP_014357411.1, WP_014357798.1, WP_014357819.1	WP_000742143.1				WP_049684603.1
OG0000765	WP_014357572.1, WP_014357708.1, WP_041669490.1			WP_011308353.1		WP_049685495.1
OG0000766	WP_014357603.1		WP_014767470.1		WP_011013143.1	WP_049684420.1	WP_012571171.1
OG0000767	WP_014357691.1, WP_041670690.1			WP_011305241.1, WP_011305467.1		WP_049685757.1
OG0000768	WP_014357848.1			WP_011305404.1	WP_011013084.1	WP_049686124.1	WP_012571513.1
OG0000769	WP_041668115.1	WP_000069437.1, WP_001099085.1		WP_011305461.1		WP_049685921.1
OG0000770	WP_041668124.1	WP_000147574.1		WP_011305193.1, WP_011305812.1, WP_011306697.1
OG0000771	WP_041668712.1			WP_011305877.1	WP_011012744.1	WP_049684354.1	WP_048055087.1
OG0000772	WP_041668987.1	WP_000225229.1		WP_011308052.1	WP_011012847.1		WP_012572100.1
OG0000773	WP_041669036.1		WP_014767715.1		WP_011011374.1		WP_012571738.1, WP_012572927.1
OG0000774	WP_041669316.1	WP_000019358.1, WP_000091199.1, WP_000983647.1		WP_011307301.1
OG0000775	WP_041670156.1		WP_014767313.1		WP_014835122.1, WP_048059058.1		WP_012571114.1
OG0000776	WP_041671355.1, WP_052307087.1	WP_001295111.1				WP_049686186.1	WP_012571117.1
OG0000777	WP_052307042.1	WP_000084622.1		WP_011306384.1, WP_011306870.1, WP_011307264.1
OG0000778	WP_083837874.1	WP_000342644.1		WP_011307976.1	WP_011012163.1	WP_049685847.1
OG0000779	WP_083837880.1	WP_000615254.1	WP_014768187.1		WP_014835152.1		WP_012571669.1
OG0000780	WP_083837909.1					WP_049684543.1, WP_049684799.1, WP_049685696.1, WP_049686057.1
OG0000781		WP_000003671.1, WP_001221939.1		WP_011306831.1	WP_048059049.1		WP_012571492.1
OG0000782		WP_000019348.1, WP_001403836.1			WP_011011983.1	WP_049686181.1	WP_012572920.1
OG0000783		WP_000048252.1		WP_011308203.1	WP_011011397.1	WP_049685486.1	WP_012572452.1
OG0000784		WP_000055909.1	WP_048815990.1	WP_048103056.1	WP_011011273.1		WP_012572416.1
OG0000785		WP_000056457.1, WP_000922639.1	WP_014767006.1	WP_011305604.1			WP_012572420.1
OG0000786		WP_000056849.1, WP_000101193.1, WP_000241011.1, WP_001209795.1				WP_049684889.1
OG0000787		WP_000062457.1	WP_014767115.1	WP_011306598.1	WP_011012867.1		WP_012572249.1
OG0000788		WP_000075845.1, WP_000092909.1, WP_000093154.1, WP_000412379.1		WP_011307550.1
OG0000789		WP_000132961.1	WP_014767306.1	WP_048102447.1	WP_011011737.1		WP_012571221.1
OG0000790		WP_000176270.1	WP_014767262.1	WP_011305105.1	WP_011012254.1		WP_012572211.1
OG0000791		WP_000189743.1	WP_048815860.1	WP_011308096.1	WP_011012402.1		WP_012571126.1
OG0000792		WP_000191497.1	WP_014767429.1	WP_011305334.1	WP_011011559.1	WP_049684406.1
OG0000793		WP_000288420.1		WP_011306986.1	WP_011011628.1	WP_049684653.1	WP_012572015.1
OG0000794		WP_000337077.1		WP_011307228.1	WP_011012208.1	WP_049684919.1	WP_012572043.1
OG0000795		WP_000339804.1	WP_014767034.1	WP_011305744.1	WP_011012278.1		WP_012571349.1
OG0000796		WP_000354251.1, WP_000586732.1		WP_011307296.1, WP_048103067.1			WP_012571098.1
OG0000797		WP_000377098.1, WP_000399147.1, WP_000546237.1		WP_011305698.1, WP_011306641.1
OG0000798		WP_000395863.1, WP_000828527.1		WP_011308003.1, WP_011308009.1			WP_012572658.1
OG0000799		WP_000396036.1	WP_014768003.1		WP_011012339.1	WP_049685857.1	WP_012571975.1
OG0000800		WP_000438725.1, WP_000531952.1, WP_000656030.1, WP_000786547.1, WP_001206197.1
OG0000801		WP_000444747.1		WP_011306246.1, WP_080565391.1	WP_011011200.1		WP_012571701.1
OG0000802		WP_000568943.1	WP_014767957.1	WP_011308130.1	WP_011012702.1		WP_012571303.1
OG0000803		WP_000642433.1, WP_000692754.1, WP_001309160.1	WP_014768004.1	WP_011305798.1
OG0000804		WP_000695387.1	WP_014767165.1		WP_011013078.1	WP_049685537.1	WP_012572757.1
OG0000805		WP_000742109.1	WP_048815856.1	WP_011306051.1	WP_011013016.1		WP_012571376.1
OG0000806		WP_000845394.1, WP_071592181.1		WP_011306810.1, WP_011307193.1			WP_012571380.1
OG0000807		WP_000848659.1			WP_011012117.1, WP_014835582.1		WP_012571628.1, WP_012571761.1
OG0000808		WP_000869178.1	WP_014767555.1	WP_048102783.1	WP_011012256.1		WP_012572213.1
OG0000809		WP_000917208.1	WP_014767114.1	WP_011305854.1	WP_011011871.1		WP_012571812.1
OG0000810		WP_000994920.1	WP_083836322.1	WP_011305519.1	WP_011012906.1		WP_012571600.1
OG0000811		WP_001150457.1		WP_011305523.1	WP_011011174.1	WP_049684256.1	WP_012571569.1
OG0000812		WP_001162171.1	WP_014767547.1, WP_014767824.1		WP_011012214.1		WP_012571765.1
OG0000813		WP_001212985.1	WP_014767650.1	WP_011306836.1	WP_011011667.1	WP_049684339.1
OG0000814		WP_001295343.1		WP_011306450.1, WP_011308291.1, WP_011308294.1		WP_049685683.1
OG0000815		WP_001295580.1	WP_012607726.1	WP_011023951.1	WP_011012958.1		WP_012571031.1
OG0000816		WP_001301418.1			WP_011011850.1, WP_011011872.1	WP_049685069.1	WP_012571805.1
OG0000817		WP_001335950.1	WP_014768138.1	WP_011305982.1	WP_011012696.1		WP_012571005.1
OG0000818		WP_001375099.1	WP_014767370.1	WP_011307578.1	WP_011012820.1		WP_012572103.1
OG0000819			WP_014766843.1, WP_014767804.1, WP_048815852.1		WP_011012236.1		WP_012572801.1
OG0000820			WP_014766866.1	WP_011306560.1	WP_011012280.1	WP_049685909.1	WP_012571195.1
OG0000821			WP_014766905.1		WP_014835445.1	WP_049685345.1	WP_012571612.1, WP_012571696.1
OG0000822			WP_014766999.1	WP_011307278.1	WP_014835174.1	WP_049685629.1	WP_012572071.1
OG0000823			WP_014767076.1	WP_011307163.1, WP_011308472.1	WP_011013013.1		WP_012571598.1
OG0000824			WP_014767138.1	WP_011305566.1, WP_011307389.1	WP_011011815.1		WP_012571433.1
OG0000825			WP_014767145.1	WP_011308516.1	WP_011012066.1	WP_049685157.1	WP_012572084.1
OG0000826			WP_014767156.1, WP_014767853.1				WP_012571230.1, WP_012571985.1, WP_012572536.1
OG0000827			WP_014767164.1, WP_014767662.1, WP_014767865.1				WP_012571506.1, WP_012572754.1
OG0000828			WP_014767208.1, WP_014767453.1	WP_011306648.1	WP_011012585.1		WP_012572422.1
OG0000829			WP_014767210.1	WP_011306191.1, WP_085983101.1	WP_011012051.1		WP_012571429.1
OG0000830			WP_014767305.1	WP_011307147.1	WP_011012908.1	WP_003870047.1	WP_012571547.1
OG0000831			WP_014767310.1, WP_014768056.1	WP_011306019.1	WP_011012108.1		WP_048055181.1
OG0000832			WP_014767393.1	WP_011306579.1		WP_049684247.1, WP_049685185.1	WP_012571864.1
OG0000833			WP_014767425.1	WP_011307591.1, WP_048102483.1		WP_049684425.1	WP_012572435.1
OG0000834			WP_014767431.1	WP_011305082.1, WP_011306138.1	WP_011011515.1		WP_012572798.1
OG0000835			WP_014767448.1	WP_011305626.1, WP_011306078.1	WP_011012439.1		WP_012572271.1
OG0000836			WP_014767458.1	WP_011307853.1	WP_011012115.1, WP_011012643.1		WP_012572003.1
OG0000837			WP_014767727.1	WP_011305445.1, WP_011306024.1	WP_014835448.1		WP_012571466.1
OG0000838			WP_014767762.1		WP_011012237.1, WP_014835510.1		WP_012572493.1, WP_012572844.1
OG0000839			WP_014767869.1	WP_011307868.1	WP_011011947.1	WP_049684268.1	WP_012572272.1
OG0000840			WP_014767872.1	WP_011307310.1	WP_011011373.1	WP_049685131.1	WP_012572924.1
OG0000841			WP_014767931.1	WP_048103069.1	WP_011012186.1	WP_049685502.1	WP_012571749.1
OG0000842			WP_014768061.1		WP_011011627.1, WP_011013198.1		WP_012571483.1, WP_012571762.1
OG0000843			WP_014768162.1	WP_011308553.1	WP_011012692.1	WP_049684982.1	WP_012572434.1
OG0000844			WP_014768194.1	WP_011305325.1	WP_011012862.1, WP_014835280.1		WP_012572905.1
OG0000845			WP_048815802.1		WP_011012629.1, WP_014835316.1		WP_012571186.1, WP_012572770.1
OG0000846			WP_048815814.1	WP_011306323.1, WP_011306848.1	WP_011013005.1		WP_012571519.1
OG0000847			WP_048815885.1, WP_052306324.1		WP_011012152.1, WP_011013169.1, WP_014835601.1
OG0000848			WP_048815964.1	WP_011305833.1, WP_011306236.1	WP_011012039.1		WP_012571345.1
OG0000849			WP_083836307.1	WP_011305678.1	WP_011011826.1, WP_011011876.1		WP_048055143.1
OG0000850				WP_011302007.1, WP_011305098.1, WP_011306133.1	WP_011012779.1		WP_012571461.1
OG0000851				WP_011305267.1	WP_011012474.1	WP_049684651.1, WP_049685944.1	WP_012571013.1
OG0000852				WP_011306577.1	WP_010867469.1, WP_011012868.1		WP_012571143.1, WP_012572195.1
OG0000853				WP_011306868.1, WP_011306874.1	WP_011011852.1	WP_011026487.1	WP_012571803.1
OG0000854				WP_011307047.1, WP_011307431.1, WP_011307933.1, WP_048102958.1, WP_085983077.1
OG0000855				WP_011307339.1, WP_011307658.1, WP_011307894.1, WP_052305887.1, WP_052305894.1
OG0000856				WP_011307847.1	WP_011011253.1	WP_049685976.1	WP_012570962.1, WP_012572356.1
OG0000857				WP_011308133.1	WP_004068683.1, WP_011013206.1, WP_011013211.1	WP_049686084.1
OG0000858				WP_011308367.1	WP_011011408.1, WP_011011962.1	WP_049684923.1	WP_012571643.1
OG0000859				WP_011308369.1	WP_011011415.1, WP_011011969.1, WP_011011970.1		WP_012571646.1
OG0000860				WP_011308438.1	WP_011011274.1, WP_011012720.1		WP_012571631.1, WP_012572415.1
OG0000861				WP_076611662.1, WP_085983081.1, WP_085983082.1, WP_085983089.1, WP_085983090.1
OG0000862					WP_011011181.1, WP_011011522.1, WP_011011653.1, WP_011011913.1, WP_014835575.1
OG0000863					WP_011011431.1, WP_011011435.1		WP_012571404.1, WP_012571427.1, WP_012572497.1
OG0000864					WP_011011452.1, WP_081420782.1		WP_012572145.1, WP_012572146.1, WP_012572147.1
OG0000865					WP_011012902.1, WP_011012903.1		WP_012571690.1, WP_012572044.1, WP_012572170.1
OG0000866	WP_014354419.1	WP_000059111.1, WP_000247065.1				WP_049684237.1
OG0000867	WP_014354421.1	WP_000190288.1		WP_011308083.1		WP_049684239.1
OG0000868	WP_014354423.1	WP_000072067.1		WP_011307746.1		WP_049684245.1
OG0000869	WP_014354424.1	WP_001281242.1		WP_011307745.1		WP_049684246.1
OG0000870	WP_014354465.1				WP_011011638.1	WP_049685045.1	WP_012572220.1
OG0000871	WP_014354470.1	WP_000847447.1				WP_049684835.1, WP_049685060.1
OG0000872	WP_014354493.1	WP_000065769.1, WP_000065803.1, WP_000166446.1
OG0000873	WP_014354548.1, WP_014355818.1					WP_049686023.1, WP_049686119.1
OG0000874	WP_014354613.1, WP_083837922.1	WP_000360904.1				WP_049685120.1
OG0000875	WP_014354616.1, WP_041668084.1	WP_001109573.1				WP_049685119.1
OG0000876	WP_014354628.1	WP_000135625.1		WP_011308029.1		WP_049684708.1
OG0000877	WP_014354629.1, WP_014354630.1			WP_048103438.1		WP_049684709.1
OG0000878	WP_014354633.1	WP_001176745.1		WP_011308026.1		WP_049684712.1
OG0000879	WP_014354634.1	WP_000896498.1		WP_011308025.1		WP_049684713.1
OG0000880	WP_014354635.1	WP_000190506.1		WP_011308033.1		WP_049684714.1
OG0000881	WP_014354641.1	WP_001023610.1		WP_011305271.1			WP_012572813.1
OG0000882	WP_014354643.1	WP_001100981.1		WP_011305269.1			WP_012572810.1
OG0000883	WP_014354652.1, WP_014356482.1	WP_000183107.1				WP_049684733.1
OG0000884	WP_014354679.1, WP_014356138.1	WP_000445651.1				WP_049684448.1
OG0000885	WP_014354691.1	WP_000241662.1			WP_011012191.1	WP_049686030.1
OG0000886	WP_014354731.1, WP_014355848.1	WP_001166160.1				WP_049685438.1
OG0000887	WP_014354741.1	WP_000242633.1, WP_000854447.1				WP_049686011.1
OG0000888	WP_014354752.1	WP_000253975.1				WP_049685055.1, WP_084574195.1
OG0000889	WP_014354759.1		WP_014767256.1	WP_011305990.1	WP_011011265.1
OG0000890	WP_014354766.1	WP_001053305.1		WP_011305512.1		WP_049685448.1
OG0000891	WP_014354767.1	WP_000130056.1, WP_000413677.1				WP_049685983.1
OG0000892	WP_014354774.1	WP_000197881.1, WP_001147328.1				WP_049686269.1
OG0000893	WP_014354778.1, WP_014357011.1, WP_014357233.1	WP_000820763.1
OG0000894	WP_014354799.1, WP_014356537.1	WP_000114984.1				WP_049685324.1
OG0000895	WP_014354859.1			WP_011307739.1	WP_011012185.1		WP_012571182.1
OG0000896	WP_014354947.1, WP_014355150.1, WP_014355153.1	WP_000131044.1
OG0000897	WP_014354953.1, WP_014356722.1	WP_000138043.1				WP_049685510.1
OG0000898	WP_014354965.1	WP_001310640.1				WP_049685633.1, WP_049685673.1
OG0000899	WP_014354991.1	WP_001281927.1				WP_003869475.1	WP_012571315.1
OG0000900	WP_014354994.1	WP_001295323.1		WP_011306844.1		WP_049684445.1
OG0000901	WP_014355076.1, WP_014355864.1	WP_001300506.1					WP_012572254.1
OG0000902	WP_014355089.1			WP_011306814.1	WP_011011168.1		WP_012572516.1
OG0000903	WP_014355115.1			WP_011305694.1	WP_011011317.1	WP_003870571.1
OG0000904	WP_014355116.1			WP_011305692.1	WP_011011319.1	WP_049686092.1
OG0000905	WP_014355131.1	WP_001082229.1, WP_001109196.1, WP_001168037.1
OG0000906	WP_014355158.1	WP_000473109.1		WP_011308361.1, WP_048102722.1
OG0000907	WP_014355249.1, WP_014356849.1	WP_000079739.1				WP_049684602.1
OG0000908	WP_014355265.1, WP_014355958.1	WP_000692135.1, WP_000692204.1
OG0000909	WP_014355266.1, WP_014355959.1	WP_000080722.1, WP_001091499.1
OG0000910	WP_014355269.1			WP_011308618.1, WP_011308619.1, WP_011308620.1
OG0000911	WP_014355313.1	WP_000050323.1, WP_000804973.1, WP_001036475.1
OG0000912	WP_014355322.1	WP_000729160.1		WP_011307285.1		WP_049685765.1
OG0000913	WP_014355344.1		WP_014767028.1	WP_011308105.1		WP_049684969.1
OG0000914	WP_014355345.1	WP_000176187.1		WP_011308106.1		WP_049684968.1
OG0000915	WP_014355353.1, WP_014356067.1	WP_000016560.1				WP_049685419.1
OG0000916	WP_014355366.1	WP_000965722.1				WP_049685195.1, WP_049685711.1
OG0000917	WP_014355411.1			WP_011305289.1	WP_014835353.1		WP_012571833.1
OG0000918	WP_014355416.1			WP_011306231.1, WP_011307121.1		WP_049684502.1
OG0000919	WP_014355422.1, WP_014355423.1			WP_011306763.1			WP_012572839.1
OG0000920	WP_014355430.1, WP_014357375.1			WP_011305660.1		WP_049684488.1
OG0000921	WP_014355456.1			WP_011305240.1, WP_011305466.1		WP_049685761.1
OG0000922	WP_014355460.1			WP_011305239.1, WP_011305465.1		WP_049685760.1
OG0000923	WP_014355472.1	WP_001287516.1				WP_003868694.1, WP_049684762.1
OG0000924	WP_014355493.1	WP_000022766.1, WP_001307281.1				WP_049684342.1
OG0000925	WP_014355514.1, WP_014357850.1	WP_000168305.1				WP_049686128.1
OG0000926	WP_014355548.1, WP_083837919.1	WP_001350482.1		WP_011306721.1
OG0000927	WP_014355612.1	WP_000978544.1	WP_014767008.1, WP_014767118.1
OG0000928	WP_014355615.1, WP_014356907.1	WP_000091466.1				WP_049684916.1
OG0000929	WP_014355663.1, WP_014356152.1	WP_001130266.1				WP_049684562.1
OG0000930	WP_014355686.1	WP_001029687.1	WP_014767037.1			WP_049685841.1
OG0000931	WP_014355695.1	WP_000257278.1, WP_001136827.1				WP_009052330.1
OG0000932	WP_014355725.1	WP_000770780.1	WP_083836313.1			WP_049685680.1
OG0000933	WP_014355757.1			WP_011306000.1	WP_048059060.1		WP_012571209.1
OG0000934	WP_014355765.1, WP_014357541.1			WP_011306402.1		WP_049684986.1
OG0000935	WP_014355777.1	WP_000589431.1, WP_000771748.1				WP_049684459.1
OG0000936	WP_014355778.1	WP_001295367.1		WP_011307988.1		WP_049684271.1
OG0000937	WP_014355797.1	WP_000047424.1, WP_000126072.1, WP_000759317.1
OG0000938	WP_014355829.1, WP_014356331.1	WP_001393518.1				WP_049685226.1
OG0000939	WP_014355844.1	WP_000935036.1, WP_010723175.1		WP_011307438.1
OG0000940	WP_014355877.1, WP_014355878.1, WP_014355881.1	WP_000209309.1
OG0000941	WP_014355895.1, WP_014356187.1	WP_001282319.1		WP_011308245.1
OG0000942	WP_014355923.1, WP_014355924.1		WP_014767363.1				WP_012571867.1
OG0000943	WP_014355970.1				WP_011012628.1	WP_049684426.1	WP_012572771.1
OG0000944	WP_014356012.1	WP_001295622.1, WP_001299799.1				WP_049685543.1
OG0000945	WP_014356024.1	WP_001187559.1		WP_011305602.1		WP_049684671.1
OG0000946	WP_014356032.1	WP_001026276.1		WP_011306536.1		WP_049684660.1
OG0000947	WP_014356044.1	WP_000705764.1				WP_049684952.1, WP_049686086.1
OG0000948	WP_014356078.1	WP_000076332.1, WP_000484984.1				WP_049684988.1
OG0000949	WP_014356141.1	WP_001120711.1		WP_011306632.1		WP_049685618.1
OG0000950	WP_014356159.1						WP_012571691.1, WP_012572104.1, WP_012572108.1
OG0000951	WP_014356161.1			WP_011306245.1, WP_011306989.1			WP_012572822.1
OG0000952	WP_014356174.1, WP_014356311.1	WP_001237796.1		WP_048103352.1
OG0000953	WP_014356181.1, WP_014356724.1	WP_000511025.1		WP_011308142.1
OG0000954	WP_014356257.1	WP_000543604.1		WP_011306167.1		WP_049684849.1
OG0000955	WP_014356287.1	WP_000255997.1, WP_000477225.1		WP_011308520.1
OG0000956	WP_014356345.1	WP_001285288.1		WP_048103142.1		WP_049685132.1
OG0000957	WP_014356350.1			WP_011305921.1	WP_011011980.1	WP_049685393.1
OG0000958	WP_014356414.1			WP_011308529.1	WP_011012853.1	WP_003869616.1
OG0000959	WP_014356441.1, WP_014356730.1	WP_000405651.1	WP_014767685.1
OG0000960	WP_014356517.1, WP_014357049.1	WP_000789500.1				WP_049686271.1
OG0000961	WP_014356518.1, WP_052307096.1	WP_000545042.1				WP_049685740.1
OG0000962	WP_014356540.1	WP_000971886.1, WP_001295237.1				WP_049685327.1
OG0000963	WP_014356546.1	WP_000997795.1		WP_011307269.1		WP_084574216.1
OG0000964	WP_014356554.1	WP_000127356.1		WP_011306624.1		WP_049685090.1
OG0000965	WP_014356567.1, WP_014356641.1	WP_000803813.1					WP_012571116.1
OG0000966	WP_014356571.1	WP_000284799.1			WP_011011501.1		WP_012571629.1
OG0000967	WP_014356574.1	WP_001350561.1		WP_011307273.1		WP_049684893.1
OG0000968	WP_014356585.1	WP_001122505.1		WP_011306495.1		WP_049685201.1
OG0000969	WP_014356627.1			WP_011306709.1, WP_011307857.1		WP_049685736.1
OG0000970	WP_014356649.1			WP_011305769.1, WP_011306080.1, WP_011308541.1
OG0000971	WP_014356676.1, WP_041671616.1			WP_011305788.1		WP_029687627.1
OG0000972	WP_014356769.1			WP_011305424.1	WP_011011293.1		WP_012572712.1
OG0000973	WP_014356833.1			WP_011308326.1	WP_011012220.1		WP_012572463.1
OG0000974	WP_014356857.1			WP_048102639.1		WP_049685253.1	WP_012572161.1
OG0000975	WP_014356885.1	WP_001283421.1		WP_011307654.1		WP_049685604.1
OG0000976	WP_014356890.1	WP_000357740.1		WP_011307655.1		WP_049685607.1
OG0000977	WP_014356892.1	WP_001055791.1				WP_049685611.1, WP_049686029.1
OG0000978	WP_014356905.1	WP_000890941.1, WP_000922446.1				WP_049685245.1
OG0000979	WP_014356935.1, WP_014356936.1, WP_041669095.1						WP_012571594.1
OG0000980	WP_014356939.1	WP_000929729.1, WP_001196613.1				WP_049685127.1
OG0000981	WP_014357016.1	WP_000516135.1		WP_011308345.1		WP_049684964.1
OG0000982	WP_014357017.1	WP_001393454.1		WP_011308346.1		WP_049684963.1
OG0000983	WP_014357021.1	WP_000893278.1		WP_011305516.1		WP_049685133.1
OG0000984	WP_014357027.1		WP_014768130.1		WP_011011451.1		WP_012572144.1
OG0000985	WP_014357044.1	WP_001016699.1		WP_011305070.1		WP_049685541.1
OG0000986	WP_014357045.1	WP_001333371.1			WP_011012457.1	WP_049684597.1
OG0000987	WP_014357157.1	WP_000178456.1, WP_001176599.1				WP_049684613.1
OG0000988	WP_014357219.1	WP_001086539.1			WP_011012139.1		WP_012572633.1
OG0000989	WP_014357261.1			WP_011305341.1	WP_011012259.1	WP_049686107.1
OG0000990	WP_014357285.1	WP_000084268.1, WP_001298299.1		WP_011307022.1
OG0000991	WP_014357310.1	WP_001219652.1		WP_011306020.1		WP_049684460.1
OG0000992	WP_014357352.1	WP_000045315.1		WP_011306467.1		WP_049684500.1
OG0000993	WP_014357353.1	WP_001295337.1		WP_011306466.1		WP_049684496.1
OG0000994	WP_014357354.1	WP_000349855.1		WP_011306778.1		WP_049684495.1
OG0000995	WP_014357356.1	WP_001299679.1		WP_011306465.1		WP_049684493.1
OG0000996	WP_014357365.1			WP_011306824.1, WP_011307924.1		WP_049686094.1
OG0000997	WP_014357516.1, WP_014357547.1, WP_014357734.1	WP_000906961.1
OG0000998	WP_014357657.1		WP_014767086.1		WP_011011278.1		WP_012570958.1
OG0000999	WP_014357852.1			WP_011305328.1	WP_011012780.1		WP_012571462.1
OG0001000	WP_014357856.1	WP_001350510.1				WP_049686137.1, WP_049686139.1
OG0001001	WP_026394668.1	WP_001043542.1, WP_001044513.1				WP_003869740.1
OG0001002	WP_041668032.1	WP_000323025.1		WP_011306038.1		WP_084574291.1
OG0001003	WP_041668434.1			WP_011307162.1		WP_049685753.1	WP_012571980.1
OG0001004	WP_041668755.1	WP_000250006.1, WP_000268232.1				WP_049684883.1
OG0001005	WP_041668895.1			WP_011305423.1	WP_011011294.1		WP_012572713.1
OG0001006	WP_041670785.1	WP_000272486.1		WP_011305535.1, WP_011307951.1
OG0001007	WP_041671438.1	WP_000042533.1		WP_011307653.1		WP_049685608.1
OG0001008	WP_041671656.1	WP_000908554.1, WP_001309181.1		WP_011308626.1
OG0001009	WP_052307058.1	WP_001234850.1				WP_049684282.1, WP_049685182.1
OG0001010	WP_083837813.1	WP_001052219.1		WP_011308027.1		WP_049684710.1
OG0001011	WP_083837916.1	WP_000642196.1				WP_049685589.1, WP_084574219.1
OG0001012	WP_083837917.1				WP_011011574.1	WP_049686229.1	WP_012571206.1
OG0001013		WP_000007283.1, WP_000122641.1		WP_011308496.1		WP_049684871.1
OG0001014		WP_000058424.1		WP_011306157.1, WP_011307908.1, WP_048103198.1
OG0001015		WP_000059908.1		WP_011305561.1	WP_011012765.1, WP_011013068.1
OG0001016		WP_000079274.1		WP_011305268.1	WP_011011708.1		WP_012571203.1
OG0001017		WP_000083065.1, WP_000107384.1		WP_011306827.1, WP_011306833.1
OG0001018		WP_000100932.1, WP_000856829.1, WP_001032689.1, WP_001098652.1
OG0001019		WP_000116297.1			WP_011011366.1	WP_049685337.1	WP_012572745.1
OG0001020		WP_000145410.1, WP_001058323.1		WP_011306828.1, WP_011306834.1
OG0001021		WP_000333380.1	WP_014767910.1		WP_011011137.1		WP_012571699.1
OG0001022		WP_000362388.1	WP_014767724.1		WP_011012124.1		WP_012571517.1
OG0001023		WP_000487246.1, WP_000729595.1				WP_049684457.1, WP_084574289.1
OG0001024		WP_000513781.1	WP_014767382.1		WP_011011255.1		WP_012572354.1
OG0001025		WP_000522415.1				WP_049685044.1, WP_049685726.1, WP_049686231.1
OG0001026		WP_000525587.1	WP_014768070.1		WP_011012030.1, WP_014835326.1
OG0001027		WP_000528538.1		WP_011306081.1, WP_011306238.1		WP_049684357.1
OG0001028		WP_000740106.1	WP_014767116.1				WP_012571258.1, WP_012571259.1
OG0001029		WP_000760323.1, WP_001301104.1				WP_049684885.1, WP_049684891.1
OG0001030		WP_000813859.1	WP_014767394.1		WP_011011508.1		WP_048055081.1
OG0001031		WP_000814403.1		WP_011306244.1	WP_011012141.1	WP_049684270.1
OG0001032		WP_000817220.1		WP_011305177.1	WP_011011160.1		WP_012572223.1
OG0001033		WP_000825700.1	WP_014766962.1	WP_011306619.1	WP_011011998.1
OG0001034		WP_000829360.1	WP_014766958.1		WP_011011621.1		WP_012571928.1
OG0001035		WP_000829498.1, WP_001235254.1		WP_011305669.1, WP_011306937.1
OG0001036		WP_000883400.1		WP_011308042.1	WP_011012168.1		WP_012572453.1
OG0001037		WP_000907622.1			WP_011013096.1	WP_049685669.1	WP_012572080.1
OG0001038		WP_000956642.1	WP_014767633.1	WP_011306249.1, WP_011308246.1
OG0001039		WP_000968208.1		WP_011308123.1	WP_011012985.1		WP_012572486.1
OG0001040		WP_000969784.1, WP_001292353.1, WP_001295419.1				WP_049684266.1
OG0001041		WP_001018618.1, WP_001055874.1		WP_011305797.1, WP_011305808.1
OG0001042		WP_001151855.1		WP_011305983.1	WP_011011195.1		WP_012572238.1
OG0001043		WP_001169669.1, WP_001209680.1		WP_011306713.1		WP_049684301.1
OG0001044		WP_001199973.1		WP_011305175.1	WP_014835375.1		WP_012571415.1
OG0001045		WP_001295182.1		WP_011306207.1		WP_049685187.1	WP_012571549.1
OG0001046		WP_001295452.1		WP_011308124.1	WP_014835558.1		WP_012572485.1
OG0001047		WP_001295624.1		WP_011307800.1, WP_011308040.1			WP_012572608.1
OG0001048		WP_001301364.1			WP_011012665.1, WP_011012891.1		WP_012571923.1
OG0001049		WP_001384057.1	WP_014767842.1		WP_011012589.1		WP_012571445.1
OG0001050			WP_012607810.1	WP_011306220.1	WP_014835090.1		WP_012572490.1
OG0001051			WP_012608490.1	WP_011305723.1	WP_011012408.1		WP_012571383.1
OG0001052			WP_012608529.1	WP_011305703.1	WP_011012622.1		WP_012571071.1
OG0001053			WP_012608743.1	WP_011308128.1	WP_011012703.1		WP_012571302.1
OG0001054			WP_012608779.1	WP_011305491.1	WP_011011493.1		WP_012572069.1
OG0001055			WP_012608828.1	WP_011305138.1	WP_011012951.1		WP_012571038.1
OG0001056			WP_012608960.1	WP_011308409.1	WP_014835439.1		WP_012571604.1
OG0001057			WP_014766822.1	WP_011305650.1	WP_011013186.1		WP_012572454.1
OG0001058			WP_014766828.1	WP_011305297.1	WP_011012274.1		WP_012571521.1
OG0001059			WP_014766848.1	WP_011308155.1	WP_011013002.1		WP_012571365.1
OG0001060			WP_014766849.1	WP_048102997.1	WP_011012173.1		WP_012571364.1
OG0001061			WP_014766850.1	WP_011308153.1	WP_011012172.1		WP_048055028.1
OG0001062			WP_014766851.1	WP_011308152.1	WP_011012279.1		WP_012571362.1
OG0001063			WP_014766853.1	WP_011306378.1	WP_011012423.1		WP_012571020.1
OG0001064			WP_014766858.1	WP_011306628.1	WP_011011162.1		WP_012571336.1
OG0001065			WP_014766860.1	WP_011305901.1	WP_011012123.1		WP_012571784.1
OG0001066			WP_014766862.1	WP_011306564.1	WP_011011222.1		WP_012572739.1
OG0001067			WP_014766865.1	WP_011306559.1	WP_011012281.1		WP_012571196.1
OG0001068			WP_014766883.1	WP_011306425.1	WP_011012783.1		WP_012571092.1
OG0001069			WP_014766887.1	WP_011307839.1	WP_011011714.1		WP_012572334.1
OG0001070			WP_014766907.1	WP_011305653.1	WP_014835275.1		WP_012571007.1
OG0001071			WP_014766932.1	WP_011305605.1	WP_011012904.1		WP_012572243.1
OG0001072			WP_014766940.1	WP_011307782.1	WP_011011478.1		WP_012572350.1
OG0001073			WP_014766941.1	WP_011308598.1	WP_011011610.1		WP_083757807.1
OG0001074			WP_014766946.1	WP_011306219.1	WP_014835302.1		WP_012571518.1
OG0001075			WP_014766992.1	WP_011305783.1	WP_011011257.1		WP_012572352.1
OG0001076			WP_014767030.1	WP_011306221.1	WP_011011615.1		WP_012571291.1
OG0001077			WP_014767032.1	WP_011305746.1	WP_011011504.1		WP_012571472.1
OG0001078			WP_014767033.1	WP_011305745.1	WP_011011503.1		WP_012571473.1
OG0001079			WP_014767038.1	WP_011308425.1	WP_011011511.1		WP_012572586.1
OG0001080			WP_014767051.1, WP_014767212.1, WP_014767891.1	WP_011305063.1
OG0001081			WP_014767054.1	WP_011305760.1	WP_011012129.1		WP_048055109.1
OG0001082			WP_014767057.1	WP_011305779.1	WP_011012448.1		WP_012572859.1
OG0001083			WP_014767106.1	WP_011307161.1	WP_014835446.1		WP_012571083.1
OG0001084			WP_014767178.1	WP_011305581.1	WP_011012111.1		WP_012572264.1
OG0001085			WP_014767188.1	WP_011305565.1	WP_011013031.1		WP_012571185.1
OG0001086			WP_014767216.1	WP_011305569.1, WP_011305570.1	WP_011011562.1
OG0001087			WP_014767222.1	WP_011308159.1	WP_011011720.1		WP_012572398.1
OG0001088			WP_014767227.1	WP_011305883.1	WP_011013101.1		WP_012571399.1
OG0001089			WP_014767228.1	WP_011308176.1	WP_011013008.1		WP_012572478.1
OG0001090			WP_014767229.1	WP_011308175.1	WP_014835400.1		WP_012572336.1
OG0001091			WP_014767235.1	WP_011306398.1	WP_014835407.1		WP_012571632.1
OG0001092			WP_014767250.1	WP_011308150.1	WP_011011396.1		WP_012571523.1
OG0001093			WP_014767274.1	WP_011306948.1	WP_048059031.1		WP_012572140.1
OG0001094			WP_014767275.1	WP_011306946.1	WP_011011445.1		WP_012572138.1
OG0001095			WP_014767283.1	WP_011305636.1, WP_011307191.1			WP_048055052.1
OG0001096			WP_014767289.1	WP_011307700.1	WP_011011310.1	WP_049684665.1
OG0001097			WP_014767320.1, WP_014767325.1	WP_011305279.1	WP_011012509.1
OG0001098			WP_014767346.1	WP_011306994.1	WP_011011138.1		WP_012572774.1
OG0001099			WP_014767348.1	WP_011305996.1	WP_011012438.1		WP_012572306.1
OG0001100			WP_014767349.1	WP_011305995.1	WP_014835377.1		WP_012572308.1
OG0001101			WP_014767376.1		WP_011011378.1, WP_011011769.1		WP_012572587.1
OG0001102			WP_014767384.1, WP_014767451.1		WP_011011601.1		WP_012572042.1
OG0001103			WP_014767391.1	WP_011307289.1	WP_011012995.1		WP_012571659.1
OG0001104			WP_014767401.1	WP_011305820.1	WP_011011234.1		WP_012572257.1
OG0001105			WP_014767418.1	WP_011307706.1	WP_011011712.1		WP_012572325.1
OG0001106			WP_014767433.1	WP_011307750.1	WP_011012297.1		WP_012571959.1
OG0001107			WP_014767438.1, WP_014768159.1		WP_011012923.1		WP_012571731.1
OG0001108			WP_014767476.1, WP_014767500.1		WP_011011519.1		WP_012572794.1
OG0001109			WP_014767524.1	WP_011306506.1	WP_011011248.1		WP_012572359.1
OG0001110			WP_014767526.1	WP_011307028.1	WP_011012025.1		WP_012571099.1
OG0001111			WP_014767581.1	WP_011306953.1	WP_011012988.1		WP_012571356.1
OG0001112			WP_014767585.1	WP_011308418.1	WP_011011799.1		WP_012572305.1
OG0001113			WP_014767598.1		WP_048059062.1		WP_012571393.1, WP_012571443.1
OG0001114			WP_014767607.1	WP_011307917.1	WP_014835139.1		WP_012572902.1
OG0001115			WP_014767625.1	WP_011306222.1	WP_014835517.1		WP_012572029.1
OG0001116			WP_014767635.1	WP_011307789.1	WP_011011739.1		WP_012571885.1
OG0001117			WP_014767636.1	WP_011305432.1	WP_011012177.1		WP_012572024.1
OG0001118			WP_014767639.1	WP_011305582.1	WP_014835296.1		WP_012572263.1
OG0001119			WP_014767649.1	WP_048103307.1	WP_011011153.1		WP_012571368.1
OG0001120			WP_014767665.1	WP_011308400.1	WP_014835312.1		WP_012572040.1
OG0001121			WP_014767673.1	WP_011306056.1	WP_011012763.1		WP_012572209.1
OG0001122			WP_014767683.1	WP_011305903.1	WP_014835470.1		WP_012572740.1
OG0001123			WP_014767687.1	WP_011306562.1	WP_011011330.1		WP_012571193.1
OG0001124			WP_014767688.1	WP_011306561.1	WP_011011331.1		WP_012571194.1
OG0001125			WP_014767707.1		WP_011011523.1, WP_011011938.1		WP_012572796.1
OG0001126			WP_014767734.1	WP_011307155.1	WP_011013124.1		WP_012571133.1
OG0001127			WP_014767736.1	WP_011307356.1	WP_011012609.1		WP_048055027.1
OG0001128			WP_014767758.1		WP_011013142.1		WP_012571169.1, WP_012571609.1
OG0001129			WP_014767769.1	WP_011305832.1	WP_011011172.1		WP_012572260.1
OG0001130			WP_014767770.1	WP_011305831.1	WP_011011171.1		WP_012572261.1
OG0001131			WP_014767771.1	WP_011307288.1	WP_048059097.1		WP_048055039.1
OG0001132			WP_014767773.1	WP_011308146.1	WP_014835547.1		WP_012571607.1
OG0001133			WP_014767813.1	WP_011306401.1	WP_014835568.1		WP_012572198.1
OG0001134			WP_014767815.1	WP_048103219.1	WP_011013033.1		WP_012572303.1
OG0001135			WP_014767816.1	WP_011308377.1	WP_011012206.1		WP_012571311.1
OG0001136			WP_014767862.1	WP_011306520.1	WP_011012125.1		WP_012571516.1
OG0001137			WP_014767864.1	WP_011305634.1	WP_011011576.1		WP_012572125.1
OG0001138			WP_014767867.1		WP_011012934.1		WP_012571278.1, WP_012571706.1
OG0001139			WP_014767868.1	WP_011305580.1	WP_014835551.1		WP_012571323.1
OG0001140			WP_014767880.1	WP_011305425.1	WP_048059026.1		WP_012572711.1
OG0001141			WP_014767885.1	WP_011307843.1	WP_011011957.1		WP_012572207.1
OG0001142			WP_014767917.1	WP_011306429.1	WP_011012789.1		WP_012571068.1
OG0001143			WP_014767918.1	WP_011305747.1	WP_011011505.1		WP_012571471.1
OG0001144			WP_014767935.1	WP_011305922.1	WP_014835497.1		WP_012572604.1
OG0001145			WP_014767945.1	WP_011308382.1	WP_011012346.1		WP_012572012.1
OG0001146			WP_014767958.1	WP_011308351.1	WP_011013106.1		WP_012572828.1
OG0001147			WP_014767959.1	WP_011308352.1	WP_011013107.1		WP_012572829.1
OG0001148			WP_014767964.1	WP_011306585.1	WP_011012419.1		WP_012571264.1
OG0001149			WP_014767965.1	WP_011305237.1	WP_014835310.1		WP_012571263.1
OG0001150			WP_014767967.1	WP_011306772.1	WP_011012727.1		WP_012571726.1
OG0001151			WP_014767968.1	WP_011306771.1	WP_011012726.1		WP_012571725.1
OG0001152			WP_014767981.1	WP_011305643.1	WP_011013138.1		WP_012571140.1
OG0001153			WP_014767985.1	WP_011305647.1	WP_011013134.1		WP_012571136.1
OG0001154			WP_014767986.1	WP_011305648.1	WP_011013133.1		WP_012571135.1
OG0001155			WP_014767989.1	WP_085983075.1	WP_011011490.1		WP_012572066.1
OG0001156			WP_014767990.1	WP_011305493.1	WP_011011491.1		WP_012572067.1
OG0001157			WP_014767991.1	WP_011305492.1	WP_014835121.1		WP_012572068.1
OG0001158			WP_014767992.1	WP_011305489.1	WP_011012225.1		WP_012572062.1
OG0001159			WP_014767993.1	WP_011305488.1	WP_011012646.1		WP_012572063.1
OG0001160			WP_014767995.1	WP_011306282.1	WP_011012760.1		WP_012572169.1
OG0001161			WP_014768010.1	WP_011305925.1	WP_011012296.1		WP_012572194.1
OG0001162			WP_014768024.1	WP_011305129.1	WP_011012942.1		WP_012571047.1
OG0001163			WP_014768026.1	WP_011305131.1	WP_011012944.1		WP_012571045.1
OG0001164			WP_014768029.1	WP_011305134.1	WP_011012947.1		WP_012571042.1
OG0001165			WP_014768030.1	WP_011305135.1	WP_011012948.1		WP_012571041.1
OG0001166			WP_014768034.1	WP_011305140.1	WP_011012953.1		WP_012571036.1
OG0001167			WP_014768035.1	WP_011305141.1	WP_014835567.1		WP_012571035.1
OG0001168			WP_014768038.1	WP_011305144.1	WP_011012957.1		WP_012571032.1
OG0001169			WP_014768047.1	WP_011305151.1	WP_011012965.1		WP_012571024.1
OG0001170			WP_014768060.1	WP_011306058.1	WP_011013161.1		WP_012572908.1
OG0001171			WP_014768062.1	WP_011305704.1	WP_011012176.1		WP_012572025.1
OG0001172			WP_014768079.1	WP_011307747.1	WP_011012724.1		WP_012571723.1
OG0001173			WP_014768080.1	WP_011307748.1	WP_011012725.1		WP_012571724.1
OG0001174			WP_014768097.1		WP_011011887.1, WP_011011888.1		WP_012572204.1
OG0001175			WP_014768098.1	WP_011306733.1	WP_011011995.1		WP_012571941.1
OG0001176			WP_014768106.1		WP_011011733.1	WP_049684418.1	WP_012572459.1
OG0001177			WP_014768107.1	WP_011308419.1	WP_011011791.1		WP_012571687.1
OG0001178			WP_014768109.1	WP_011306165.1	WP_011012638.1		WP_012572190.1
OG0001179			WP_014768113.1	WP_011308172.1	WP_011011458.1		WP_012572172.1
OG0001180			WP_014768123.1	WP_011305235.1	WP_011011608.1		WP_012572448.1
OG0001181			WP_014768128.1	WP_011308111.1	WP_011011578.1		WP_012572127.1
OG0001182			WP_014768144.1	WP_011305222.1	WP_011012255.1		WP_012572212.1
OG0001183			WP_014768145.1	WP_011305980.1	WP_011012871.1		WP_012571146.1
OG0001184			WP_014768146.1	WP_011308410.1	WP_011012689.1		WP_012571603.1
OG0001185			WP_014768148.1	WP_011306569.1	WP_011012526.1		WP_012571611.1
OG0001186			WP_014768150.1	WP_011308041.1	WP_011011280.1		WP_012572656.1
OG0001187			WP_014768166.1	WP_011305252.1	WP_014835119.1		WP_012571408.1
OG0001188			WP_014768168.1	WP_011307982.1	WP_011013155.1		WP_012571410.1
OG0001189			WP_014768170.1	WP_048102860.1	WP_011012713.1		WP_048055007.1
OG0001190			WP_014768172.1	WP_011307463.1	WP_011012715.1		WP_012570986.1
OG0001191			WP_014768173.1	WP_011307462.1	WP_011012716.1		WP_012570985.1
OG0001192			WP_014768174.1	WP_011307461.1	WP_011012717.1		WP_012570984.1
OG0001193			WP_014768175.1	WP_011307460.1	WP_011012525.1		WP_012572761.1
OG0001194			WP_014768178.1	WP_011307457.1	WP_011012009.1		WP_012571102.1
OG0001195			WP_014768182.1	WP_011307104.1	WP_011013200.1		WP_012571479.1
OG0001196			WP_014768185.1	WP_011306859.1	WP_011013203.1		WP_012571476.1
OG0001197			WP_014768189.1	WP_011305320.1	WP_011011367.1		WP_012572872.1
OG0001198			WP_014768190.1	WP_011305321.1	WP_011011368.1		WP_012572873.1
OG0001199			WP_014768191.1	WP_011305322.1	WP_011011369.1		WP_012572874.1
OG0001200			WP_014768192.1	WP_011305323.1	WP_011011370.1		WP_012572875.1
OG0001201			WP_014768193.1	WP_011305324.1	WP_011011371.1		WP_012572876.1
OG0001202			WP_014768196.1	WP_011308295.1	WP_011011605.1		WP_012572907.1
OG0001203			WP_014768198.1	WP_011308298.1	WP_011012516.1		WP_012571912.1
OG0001204			WP_014768199.1	WP_011308299.1	WP_011012515.1		WP_012571913.1
OG0001205			WP_014768204.1	WP_011306427.1	WP_011012785.1		WP_012571090.1
OG0001206			WP_014768206.1	WP_011306430.1	WP_010867658.1		WP_012571067.1
OG0001207			WP_014768209.1	WP_048102688.1	WP_011012793.1		WP_012571064.1
OG0001208			WP_014768223.1	WP_011308595.1	WP_011012711.1		WP_012571174.1
OG0001209			WP_042666734.1	WP_011305652.1	WP_011011629.1		WP_012572267.1
OG0001210			WP_048815807.1	WP_011306625.1	WP_011012200.1		WP_012572896.1
OG0001211			WP_048815808.1	WP_011306627.1	WP_011011164.1		WP_012571334.1
OG0001212			WP_048815817.1	WP_011305386.1	WP_011011381.1		WP_012572379.1
OG0001213			WP_048815831.1	WP_011305220.1	WP_011012197.1		WP_012570991.1
OG0001214			WP_048815834.1	WP_011306199.1	WP_011012972.1		WP_012571717.1
OG0001215			WP_048815835.1	WP_011305229.1	WP_011013083.1		WP_012571903.1
OG0001216			WP_048815850.1	WP_011305568.1	WP_011011312.1	WP_049684667.1
OG0001217			WP_048815881.1	WP_011306586.1	WP_011011599.1		WP_012571000.1
OG0001218			WP_048815890.1		WP_014835258.1	WP_049685639.1	WP_012572498.1
OG0001219			WP_048815917.1	WP_011306226.1	WP_011012561.1		WP_012572059.1
OG0001220			WP_048815920.1	WP_011306379.1	WP_011011598.1		WP_012570999.1
OG0001221			WP_048815922.1	WP_011305644.1	WP_011013137.1		WP_012571139.1
OG0001222			WP_048815930.1	WP_011306262.1	WP_011012699.1		WP_048055040.1
OG0001223			WP_048815942.1		WP_011011247.1		WP_012571377.1, WP_012572361.1
OG0001224			WP_048815949.1	WP_011307466.1	WP_011013153.1		WP_012571412.1
OG0001225			WP_048815950.1	WP_011307458.1	WP_014835534.1		WP_012571103.1
OG0001226			WP_048815952.1	WP_011305117.1	WP_011012794.1		WP_012571063.1
OG0001227			WP_048815953.1	WP_011308590.1	WP_011012707.1		WP_012571178.1
OG0001228			WP_048815959.1	WP_011307069.1	WP_011011198.1		WP_012571859.1
OG0001229			WP_048815995.1	WP_048102645.1	WP_011012864.1		WP_012572868.1
OG0001230				WP_011305087.1, WP_011306127.1, WP_011306146.1	WP_011011920.1
OG0001231				WP_011305618.1, WP_011305751.1	WP_011012089.1		WP_012572118.1
OG0001232				WP_011305825.1, WP_011305859.1, WP_011305860.1, WP_011307940.1
OG0001233				WP_011305926.1, WP_011305927.1, WP_011305928.1		WP_049684870.1
OG0001234				WP_011306437.1, WP_011307007.1	WP_014835515.1		WP_012572915.1
OG0001235				WP_011306557.1	WP_011012698.1	WP_049685164.1	WP_048055029.1
OG0001236				WP_011306571.1	WP_011011352.1	WP_049685853.1	WP_012572366.1
OG0001237				WP_011306867.1, WP_011308625.1	WP_011011865.1		WP_012571799.1
OG0001238				WP_011306927.1, WP_080565397.1		WP_049684740.1	WP_012572892.1
OG0001239				WP_011307019.1, WP_011307450.1	WP_011012770.1		WP_048055084.1
OG0001240				WP_011308466.1	WP_011012226.1	WP_003868119.1	WP_012571694.1
OG0001241				WP_080565390.1, WP_085983080.1	WP_011011377.1		WP_012572588.1
OG0001242					WP_011011211.1, WP_011013108.1		WP_012571211.1, WP_012572832.1
OG0001243					WP_011011797.1		WP_012570979.1, WP_012572391.1, WP_012572880.1
OG0001244					WP_011012563.1	WP_049685587.1	WP_012571754.1, WP_012572013.1
OG0001245					WP_011012571.1, WP_011012599.1		WP_012571455.1, WP_012572545.1
OG0001246	WP_013379247.1	WP_001144069.1				WP_049684972.1
OG0001247	WP_013382261.1	WP_000868187.1				WP_003373491.1
OG0001248	WP_014354420.1	WP_000673464.1				WP_049684238.1
OG0001249	WP_014354469.1	WP_000944104.1				WP_049684834.1
OG0001250	WP_014354502.1	WP_000633576.1, WP_000639811.1
OG0001251	WP_014354505.1		WP_014767126.1			WP_049685111.1
OG0001252	WP_014354508.1	WP_000424181.1				WP_003870967.1
OG0001253	WP_014354518.1	WP_000980098.1				WP_049684633.1
OG0001254	WP_014354519.1	WP_001076194.1				WP_049685391.1
OG0001255	WP_014354542.1, WP_014357833.1					WP_049686151.1
OG0001256	WP_014354580.1	WP_000242755.1				WP_049686121.1
OG0001257	WP_014354615.1	WP_001333829.1				WP_049685121.1
OG0001258	WP_014354632.1	WP_001288587.1				WP_049684711.1
OG0001259	WP_014354636.1	WP_001251965.1				WP_049684715.1
OG0001260	WP_014354683.1, WP_014356695.1			WP_048103061.1
OG0001261	WP_014354709.1	WP_000443661.1				WP_049684681.1
OG0001262	WP_014354710.1			WP_011305905.1		WP_003868770.1
OG0001263	WP_014354711.1			WP_011305906.1		WP_049684682.1
OG0001264	WP_014354712.1			WP_011305907.1		WP_019907433.1
OG0001265	WP_014354720.1	WP_001295196.1		WP_048103401.1
OG0001266	WP_014354724.1	WP_000779426.1, WP_000874226.1
OG0001267	WP_014354728.1	WP_000829662.1				WP_049684383.1
OG0001268	WP_014354755.1	WP_001283723.1				WP_049685053.1
OG0001269	WP_014354835.1, WP_014354983.1				WP_048059082.1
OG0001270	WP_014354938.1		WP_048815805.1				WP_012571386.1
OG0001271	WP_014354940.1			WP_011307358.1	WP_011011842.1
OG0001272	WP_014354955.1, WP_041669062.1	WP_001312515.1
OG0001273	WP_014354964.1	WP_000087939.1				WP_049685635.1
OG0001274	WP_014355025.1	WP_001286597.1		WP_011308538.1
OG0001275	WP_014355038.1, WP_014355161.1					WP_049684318.1
OG0001276	WP_014355100.1, WP_014357118.1, WP_041669050.1
OG0001277	WP_014355133.1			WP_011307996.1			WP_012571106.1
OG0001278	WP_014355149.1			WP_011306265.1, WP_011307049.1
OG0001279	WP_014355163.1	WP_001295363.1				WP_019907180.1
OG0001280	WP_014355201.1, WP_014355320.1					WP_049685768.1
OG0001281	WP_014355208.1	WP_001295485.1		WP_011305171.1
OG0001282	WP_014355221.1	WP_001300012.1				WP_049685389.1
OG0001283	WP_014355241.1, WP_014357028.1, WP_014357307.1
OG0001284	WP_014355242.1	WP_000775093.1				WP_049685424.1
OG0001285	WP_014355243.1	WP_000673918.1		WP_011308163.1
OG0001286	WP_014355255.1			WP_011306681.1		WP_003868916.1
OG0001287	WP_014355267.1	WP_000026117.1		WP_011305972.1
OG0001288	WP_014355268.1	WP_000259302.1, WP_001295233.1
OG0001289	WP_014355281.1			WP_011307609.1	WP_081420794.1
OG0001290	WP_014355323.1, WP_014356580.1	WP_000915778.1
OG0001291	WP_014355324.1			WP_011307283.1		WP_049685764.1
OG0001292	WP_014355332.1	WP_001148001.1				WP_012995973.1
OG0001293	WP_014355346.1	WP_001295533.1				WP_049685428.1
OG0001294	WP_014355347.1	WP_000970479.1				WP_049685427.1
OG0001295	WP_014355349.1	WP_000626685.1				WP_049685423.1
OG0001296	WP_014355351.1	WP_000796481.1				WP_049685421.1
OG0001297	WP_014355352.1	WP_001295532.1				WP_049685420.1
OG0001298	WP_014355363.1		WP_048815818.1			WP_049685188.1
OG0001299	WP_014355364.1	WP_000439170.1				WP_049685191.1
OG0001300	WP_014355365.1	WP_000125016.1				WP_049685194.1
OG0001301	WP_014355376.1	WP_000017106.1				WP_049685106.1
OG0001302	WP_014355384.1	WP_000402210.1		WP_011308000.1
OG0001303	WP_014355404.1, WP_041668395.1					WP_049685933.1
OG0001304	WP_014355408.1					WP_049684513.1, WP_049684866.1
OG0001305	WP_014355410.1	WP_001284618.1		WP_011305771.1
OG0001306	WP_014355415.1			WP_011307120.1		WP_049684501.1
OG0001307	WP_014355436.1	WP_000524097.1		WP_011305728.1
OG0001308	WP_014355461.1			WP_011305238.1		WP_049685759.1
OG0001309	WP_014355470.1	WP_001051798.1				WP_004402360.1
OG0001310	WP_014355471.1	WP_001275702.1				WP_003870275.1
OG0001311	WP_014355475.1	WP_001207201.1				WP_003868697.1
OG0001312	WP_014355476.1	WP_000028878.1				WP_003870271.1
OG0001313	WP_014355479.1	WP_000215139.1				WP_049685859.1
OG0001314	WP_014355482.1	WP_001139613.1				WP_049685861.1
OG0001315	WP_014355490.1	WP_001130211.1				WP_049684674.1
OG0001316	WP_014355505.1				WP_011011734.1		WP_048055044.1
OG0001317	WP_014355560.1, WP_041669558.1					WP_052392239.1
OG0001318	WP_014355578.1, WP_041669019.1		WP_014767105.1
OG0001319	WP_014355666.1	WP_000591795.1				WP_049685524.1
OG0001320	WP_014355674.1	WP_001062128.1				WP_049684594.1
OG0001321	WP_014355687.1	WP_000580323.1				WP_049685076.1
OG0001322	WP_014355688.1	WP_000568519.1				WP_049685077.1
OG0001323	WP_014355689.1	WP_001266503.1				WP_049685080.1
OG0001324	WP_014355691.1	WP_000007629.1				WP_049685083.1
OG0001325	WP_014355693.1	WP_001054527.1				WP_049684343.1
OG0001326	WP_014355698.1	WP_000801125.1				WP_049685146.1
OG0001327	WP_014355700.1	WP_000937912.1				WP_049685147.1
OG0001328	WP_014355701.1	WP_001124935.1				WP_049685148.1
OG0001329	WP_014355705.1	WP_001257846.1				WP_049685153.1
OG0001330	WP_014355706.1	WP_000880910.1				WP_049685154.1
OG0001331	WP_014355708.1	WP_000204658.1				WP_049685469.1
OG0001332	WP_014355709.1	WP_000058964.1				WP_049685278.1
OG0001333	WP_014355710.1, WP_014356461.1					WP_049684764.1
OG0001334	WP_014355712.1, WP_041668730.1					WP_019907510.1
OG0001335	WP_014355743.1			WP_011306983.1		WP_049685941.1
OG0001336	WP_014355754.1	WP_000462687.1, WP_000486985.1
OG0001337	WP_014355762.1	WP_000680312.1				WP_049684921.1
OG0001338	WP_014355764.1	WP_000368046.1				WP_049684985.1
OG0001339	WP_014355779.1			WP_011307666.1		WP_049684376.1
OG0001340	WP_014355782.1				WP_011012077.1	WP_049685516.1
OG0001341	WP_014355814.1			WP_011307577.1		WP_049685028.1
OG0001342	WP_014355841.1	WP_000773288.1				WP_049685007.1
OG0001343	WP_014355842.1	WP_001300387.1, WP_001333621.1
OG0001344	WP_014355859.1			WP_011305750.1		WP_049684786.1
OG0001345	WP_014355926.1					WP_049685718.1, WP_049685720.1
OG0001346	WP_014355957.1	WP_000347117.1, WP_000347850.1
OG0001347	WP_014355980.1	WP_000816232.1		WP_011305913.1
OG0001348	WP_014356003.1					WP_049685342.1, WP_084574303.1
OG0001349	WP_014356010.1	WP_000566376.1				WP_039929082.1
OG0001350	WP_014356028.1	WP_001220966.1				WP_049684639.1
OG0001351	WP_014356046.1	WP_001274021.1				WP_049684954.1
OG0001352	WP_014356047.1	WP_000790168.1				WP_049684960.1
OG0001353	WP_014356064.1	WP_001340834.1				WP_049684447.1
OG0001354	WP_014356065.1	WP_000917883.1				WP_049685204.1
OG0001355	WP_014356072.1	WP_000907248.1				WP_049685072.1
OG0001356	WP_014356079.1	WP_000162574.1				WP_049684989.1
OG0001357	WP_014356107.1	WP_000494183.1				WP_049685619.1
OG0001358	WP_014356117.1				WP_011012134.1		WP_048055108.1
OG0001359	WP_014356188.1	WP_000217137.1, WP_000863142.1
OG0001360	WP_014356202.1			WP_011305630.1, WP_011306710.1
OG0001361	WP_014356214.1	WP_000186369.1				WP_049685842.1
OG0001362	WP_014356221.1			WP_011307815.1		WP_049685670.1
OG0001363	WP_014356226.1			WP_011306651.1, WP_011306653.1
OG0001364	WP_014356253.1	WP_000125843.1			WP_011012247.1
OG0001365	WP_014356263.1	WP_000095187.1		WP_011305966.1
OG0001366	WP_014356277.1, WP_014356407.1					WP_049684397.1
OG0001367	WP_014356293.1	WP_000210739.1				WP_049684374.1
OG0001368	WP_014356295.1	WP_000044679.1				WP_049685292.1
OG0001369	WP_014356297.1	WP_000191372.1				WP_049685294.1
OG0001370	WP_014356301.1, WP_014356587.1			WP_011307528.1
OG0001371	WP_014356305.1	WP_000084469.1				WP_049684978.1
OG0001372	WP_014356306.1	WP_000002907.1				WP_049686211.1
OG0001373	WP_014356308.1	WP_000399404.1				WP_049684981.1
OG0001374	WP_014356316.1	WP_000208242.1				WP_049685271.1
OG0001375	WP_014356317.1	WP_001293341.1				WP_049685270.1
OG0001376	WP_014356319.1	WP_000818114.1				WP_049685249.1
OG0001377	WP_014356322.1	WP_001300397.1				WP_049685238.1
OG0001378	WP_014356325.1	WP_001040205.1				WP_049685233.1
OG0001379	WP_014356328.1	WP_000767329.1				WP_049685230.1
OG0001380	WP_014356329.1	WP_000059466.1				WP_049685229.1
OG0001381	WP_014356330.1	WP_001295554.1				WP_049685228.1
OG0001382	WP_014356332.1	WP_000076967.1				WP_049685221.1
OG0001383	WP_014356333.1	WP_000049367.1				WP_049685220.1
OG0001384	WP_014356343.1	WP_001272796.1				WP_049685392.1
OG0001385	WP_014356351.1	WP_000249410.1				WP_049686247.1
OG0001386	WP_014356375.1	WP_001161664.1				WP_049684915.1
OG0001387	WP_014356377.1	WP_000838889.1				WP_049684912.1
OG0001388	WP_014356380.1	WP_000940595.1				WP_049684909.1
OG0001389	WP_014356382.1	WP_000271401.1				WP_049684907.1
OG0001390	WP_014356386.1		WP_014767180.1			WP_049684904.1
OG0001391	WP_014356409.1, WP_041670630.1	WP_001301101.1
OG0001392	WP_014356430.1	WP_000035581.1		WP_011306187.1
OG0001393	WP_014356446.1	WP_001295251.1				WP_049684575.1
OG0001394	WP_014356458.1, WP_083837869.1					WP_049684279.1
OG0001395	WP_014356462.1					WP_049684263.1, WP_049684914.1
OG0001396	WP_014356463.1					WP_049686191.1	WP_012572663.1
OG0001397	WP_014356485.1	WP_000246830.1				WP_049685275.1
OG0001398	WP_014356488.1	WP_000002541.1				WP_049684261.1
OG0001399	WP_014356489.1	WP_000065253.1				WP_049685280.1
OG0001400	WP_014356490.1	WP_000264777.1				WP_049685281.1
OG0001401	WP_014356491.1	WP_000043335.1				WP_049685282.1
OG0001402	WP_014356493.1	WP_000256450.1				WP_049685284.1
OG0001403	WP_014356498.1	WP_001068343.1				WP_049685291.1
OG0001404	WP_014356499.1	WP_000103754.1				WP_012995329.1
OG0001405	WP_014356500.1	WP_000197597.1				WP_049685296.1
OG0001406	WP_014356508.1	WP_000067822.1, WP_000211172.1
OG0001407	WP_014356510.1	WP_001269520.1				WP_049684884.1
OG0001408	WP_014356521.1			WP_011305309.1, WP_011306534.1
OG0001409	WP_014356525.1	WP_000743193.1				WP_049685306.1
OG0001410	WP_014356531.1				WP_011011775.1	WP_049685318.1
OG0001411	WP_014356533.1	WP_000003317.1				WP_049685319.1
OG0001412	WP_014356538.1	WP_001301269.1				WP_049685325.1
OG0001413	WP_014356541.1	WP_000621340.1				WP_049685329.1
OG0001414	WP_014356543.1	WP_000079100.1				WP_049685346.1
OG0001415	WP_014356559.1	WP_001294219.1				WP_049685491.1
OG0001416	WP_014356564.1	WP_001198386.1				WP_049684703.1
OG0001417	WP_014356584.1	WP_001280345.1				WP_049685202.1
OG0001418	WP_014356588.1	WP_001140251.1				WP_049685997.1
OG0001419	WP_014356636.1	WP_000776104.1				WP_049686072.1
OG0001420	WP_014356637.1	WP_001135574.1				WP_006569986.1
OG0001421	WP_014356645.1	WP_000529576.1		WP_011306209.1
OG0001422	WP_014356659.1			WP_011307602.1, WP_011308254.1
OG0001423	WP_014356666.1			WP_011306879.1		WP_022587056.1
OG0001424	WP_014356671.1	WP_000284027.1				WP_049685784.1
OG0001425	WP_014356694.1				WP_011012149.1	WP_049684528.1
OG0001426	WP_014356788.1	WP_000437376.1				WP_049686250.1
OG0001427	WP_014356789.1	WP_000918827.1				WP_049685477.1
OG0001428	WP_014356792.1	WP_001300486.1				WP_049684362.1
OG0001429	WP_014356800.1	WP_000789986.1				WP_049685513.1
OG0001430	WP_014356806.1			WP_011305225.1		WP_049684417.1
OG0001431	WP_014356812.1	WP_000809057.1				WP_049685485.1
OG0001432	WP_014356816.1	WP_001282683.1				WP_049685267.1
OG0001433	WP_014356817.1	WP_000067950.1				WP_049685268.1
OG0001434	WP_014356818.1	WP_000994427.1				WP_049685269.1
OG0001435	WP_014356819.1	WP_001274299.1				WP_003866700.1
OG0001436	WP_014356820.1	WP_001196460.1				WP_003866699.1
OG0001437	WP_014356821.1	WP_000884702.1				WP_003866698.1
OG0001438	WP_014356823.1	WP_000270671.1				WP_006569114.1
OG0001439	WP_014356824.1	WP_000146784.1				WP_049684608.1
OG0001440	WP_014356851.1	WP_001212782.1				WP_049684600.1
OG0001441	WP_014356852.1	WP_000096479.1				WP_049684599.1
OG0001442	WP_014356858.1					WP_049686237.1	WP_048055080.1
OG0001443	WP_014356860.1	WP_000625837.1				WP_049684372.1
OG0001444	WP_014356862.1	WP_001087467.1				WP_049685252.1
OG0001445	WP_014356863.1	WP_000066951.1				WP_003869156.1
OG0001446	WP_014356864.1	WP_001278954.1				WP_049685260.1
OG0001447	WP_014356866.1	WP_000187358.1				WP_003869159.1
OG0001448	WP_014356873.1	WP_000906340.1				WP_049684643.1
OG0001449	WP_014356876.1	WP_000020486.1				WP_049685262.1
OG0001450	WP_014356878.1	WP_000956830.1				WP_049685638.1
OG0001451	WP_014356881.1	WP_000804726.1				WP_049684348.1
OG0001452	WP_014356894.1	WP_001042003.1				WP_049685613.1
OG0001453	WP_014356903.1	WP_000551807.1				WP_049685241.1
OG0001454	WP_014356904.1	WP_001295561.1				WP_049685243.1
OG0001455	WP_014356919.1	WP_000201820.1				WP_049684673.1
OG0001456	WP_014356922.1					WP_049685169.1, WP_049685410.1
OG0001457	WP_014356929.1	WP_001195025.1				WP_049684276.1
OG0001458	WP_014356993.1	WP_000096674.1, WP_001307229.1
OG0001459	WP_014356994.1	WP_000140508.1				WP_049685216.1
OG0001460	WP_014357008.1	WP_001222509.1				WP_049684967.1
OG0001461	WP_014357019.1	WP_000239943.1				WP_049684961.1
OG0001462	WP_014357029.1	WP_000006255.1				WP_049685977.1
OG0001463	WP_014357041.1	WP_001295302.1				WP_049685539.1
OG0001464	WP_014357042.1	WP_000243741.1				WP_049685540.1
OG0001465	WP_014357047.1	WP_000775955.1				WP_049684596.1
OG0001466	WP_014357062.1	WP_001272828.1	WP_014767651.1
OG0001467	WP_014357080.1			WP_011308282.1	WP_048059057.1
OG0001468	WP_014357084.1	WP_000364335.1				WP_049685550.1
OG0001469	WP_014357163.1			WP_011305864.1		WP_049685573.1
OG0001470	WP_014357165.1			WP_011307674.1		WP_049686085.1
OG0001471	WP_014357176.1				WP_014835412.1		WP_012571614.1
OG0001472	WP_014357177.1	WP_000570668.1				WP_049684890.1
OG0001473	WP_014357184.1	WP_001216368.1				WP_003868588.1
OG0001474	WP_014357185.1	WP_001162094.1				WP_049685794.1
OG0001475	WP_014357189.1	WP_001040187.1				WP_049685798.1
OG0001476	WP_014357193.1	WP_001118861.1				WP_049685802.1
OG0001477	WP_014357200.1	WP_001118930.1				WP_012995899.1
OG0001478	WP_014357202.1	WP_000729185.1				WP_049685809.1
OG0001479	WP_014357211.1	WP_000424395.1				WP_049685819.1
OG0001480	WP_014357218.1	WP_001293282.1				WP_049685829.1
OG0001481	WP_014357221.1	WP_001295400.1				WP_049686070.1
OG0001482	WP_014357223.1	WP_000083372.1				WP_049685347.1
OG0001483	WP_014357225.1	WP_001260332.1				WP_049685992.1
OG0001484	WP_014357294.1	WP_000246138.1				WP_049685838.1
OG0001485	WP_014357295.1	WP_000981977.1				WP_049684638.1
OG0001486	WP_014357309.1	WP_000584546.1				WP_049684816.1
OG0001487	WP_014357315.1	WP_000176549.1				WP_049685879.1
OG0001488	WP_014357318.1	WP_000660483.1				WP_049685916.1
OG0001489	WP_014357324.1	WP_000152933.1				WP_049686000.1
OG0001490	WP_014357329.1	WP_001096049.1				WP_049686008.1
OG0001491	WP_014357343.1	WP_000973176.1				WP_049684486.1
OG0001492	WP_014357348.1			WP_011305659.1		WP_029688782.1
OG0001493	WP_014357355.1			WP_011306464.1		WP_049684497.1
OG0001494	WP_014357372.1			WP_011306493.1		WP_049684489.1
OG0001495	WP_014357373.1			WP_011306494.1		WP_049686167.1
OG0001496	WP_014357518.1				WP_011012058.1	WP_049685978.1
OG0001497	WP_014357559.1	WP_001320780.1		WP_011307631.1
OG0001498	WP_014357570.1				WP_011011347.1		WP_012572623.1
OG0001499	WP_014357614.1					WP_049685947.1	WP_012571312.1
OG0001500	WP_014357670.1	WP_000558527.1		WP_011306388.1
OG0001501	WP_014357722.1	WP_001059892.1		WP_052305871.1
OG0001502	WP_014357844.1	WP_000809262.1				WP_049684315.1
OG0001503	WP_014357846.1	WP_000918363.1				WP_049686122.1
OG0001504	WP_014357847.1	WP_001196062.1				WP_049686123.1
OG0001505	WP_014357851.1	WP_001216676.1				WP_049686129.1
OG0001506	WP_014357858.1	WP_000932839.1				WP_049686142.1
OG0001507	WP_014357860.1	WP_001282346.1				WP_049686143.1
OG0001508	WP_014357862.1	WP_000378250.1				WP_049686145.1
OG0001509	WP_014357863.1	WP_000239730.1				WP_049686147.1
OG0001510	WP_026394929.1	WP_000135199.1				WP_049686127.1
OG0001511	WP_041667977.1	WP_001166226.1				WP_084574176.1
OG0001512	WP_041668097.1	WP_000980727.1				WP_049684619.1
OG0001513	WP_041668110.1	WP_000512153.1, WP_001310727.1
OG0001514	WP_041668293.1	WP_000543535.1				WP_049685408.1
OG0001515	WP_041668442.1			WP_011306944.1		WP_049685754.1
OG0001516	WP_041668587.1	WP_000710769.1				WP_049684344.1
OG0001517	WP_041668624.1					WP_049686025.1	WP_012571683.1
OG0001518	WP_041668686.1	WP_000124850.1				WP_049685455.1
OG0001519	WP_041668688.1	WP_001124225.1				WP_049685456.1
OG0001520	WP_041668770.1	WP_000560983.1				WP_049685092.1
OG0001521	WP_041668837.1			WP_011305789.1		WP_049684787.1
OG0001522	WP_041668915.1	WP_001295556.1				WP_049685478.1
OG0001523	WP_041668931.1	WP_000942319.1				WP_004396190.1
OG0001524	WP_041668970.1	WP_000467098.1				WP_049684275.1
OG0001525	WP_041669073.1	WP_000905789.1				WP_049684618.1
OG0001526	WP_041669083.1	WP_000941212.1				WP_049685813.1
OG0001527	WP_041669127.1	WP_001071648.1				WP_049685917.1
OG0001528	WP_041669511.1	WP_000459379.1				WP_049684403.1
OG0001529	WP_041669668.1	WP_001307474.1				WP_049686146.1
OG0001530	WP_041669680.1	WP_000831330.1				WP_049686148.1
OG0001531	WP_041670013.1	WP_001219242.1				WP_049685836.1
OG0001532	WP_041670822.1	WP_001294757.1				WP_049685526.1
OG0001533	WP_041671242.1	WP_000622418.1				WP_049685247.1
OG0001534	WP_041671272.1	WP_001700733.1				WP_084574221.1
OG0001535	WP_041671351.1	WP_001020381.1	WP_014767628.1
OG0001536	WP_041671354.1		WP_014766873.1			WP_049685701.1
OG0001537	WP_052307060.1	WP_000756827.1				WP_049685112.1
OG0001538	WP_052307085.1	WP_001094831.1				WP_084574214.1
OG0001539	WP_052307086.1	WP_000122253.1				WP_049684704.1
OG0001540	WP_052307151.1	WP_000045450.1		WP_011307398.1
OG0001541	WP_083837822.1	WP_001272447.1		WP_011308193.1
OG0001542	WP_083837828.1			WP_011305549.1, WP_011308379.1
OG0001543	WP_083837875.1	WP_001063204.1		WP_011308190.1
OG0001544	WP_083837887.1	WP_000946938.1				WP_049684399.1
OG0001545	WP_083837921.1	WP_000885873.1				WP_003869166.1
OG0001546		WP_000022442.1		WP_011308164.1		WP_049686241.1
OG0001547		WP_000023081.1, WP_001295424.1				WP_049685501.1
OG0001548		WP_000042632.1				WP_049685440.1, WP_049685783.1
OG0001549		WP_000044843.1, WP_000919231.1				WP_049684778.1
OG0001550		WP_000049208.1		WP_011306589.1, WP_011308565.1
OG0001551		WP_000068077.1				WP_049684345.1	WP_012572193.1
OG0001552		WP_000073223.1			WP_011012624.1		WP_012572070.1
OG0001553		WP_000081081.1, WP_000109529.1, WP_000203741.1
OG0001554		WP_000090644.1, WP_000816471.1				WP_049684571.1
OG0001555		WP_000099534.1		WP_011305742.1	WP_011011314.1
OG0001556		WP_000118626.1			WP_014835255.1		WP_012572411.1
OG0001557		WP_000122416.1, WP_000323556.1, WP_000323571.1
OG0001558		WP_000129551.1		WP_011305216.1, WP_011307196.1
OG0001559		WP_000192523.1		WP_011307473.1		WP_049685052.1
OG0001560		WP_000217931.1		WP_011305911.1		WP_084574268.1
OG0001561		WP_000235508.1, WP_000531462.1		WP_011306671.1
OG0001562		WP_000239577.1, WP_000254738.1				WP_049685358.1
OG0001563		WP_000263582.1, WP_000884361.1		WP_011305162.1
OG0001564		WP_000337665.1		WP_048103280.1		WP_049684335.1
OG0001565		WP_000340194.1		WP_011308186.1			WP_012571381.1
OG0001566		WP_000362028.1		WP_011306904.1	WP_011011467.1
OG0001567		WP_000424840.1, WP_001336208.1				WP_049685591.1
OG0001568		WP_000459182.1	WP_014767563.1, WP_014767566.1
OG0001569		WP_000460803.1, WP_000568275.1		WP_011305161.1
OG0001570		WP_000491142.1			WP_011012114.1		WP_012571191.1
OG0001571		WP_000503931.1, WP_001295260.1		WP_011307504.1
OG0001572		WP_000526043.1			WP_011011978.1		WP_012572746.1
OG0001573		WP_000553555.1	WP_014767510.1			WP_049684570.1
OG0001574		WP_000557907.1		WP_011307100.1	WP_011012035.1
OG0001575		WP_000568432.1		WP_011306299.1		WP_049684856.1
OG0001576		WP_000600725.1, WP_001190363.1		WP_011306318.1
OG0001577		WP_000606525.1			WP_011013089.1		WP_012572035.1
OG0001578		WP_000646033.1, WP_001295748.1				WP_049685723.1
OG0001579		WP_000687112.1			WP_011012416.1		WP_012572011.1
OG0001580		WP_000729117.1		WP_011306537.1		WP_049684661.1
OG0001581		WP_000754737.1		WP_048103181.1	WP_014835239.1
OG0001582		WP_000767389.1, WP_001306955.1		WP_011307755.1
OG0001583		WP_000907979.1			WP_011012429.1		WP_012571809.1
OG0001584		WP_000912724.1			WP_011012418.1		WP_012572009.1
OG0001585		WP_000936927.1			WP_011011954.1		WP_012571570.1
OG0001586		WP_000940549.1		WP_048102548.1			WP_048055171.1
OG0001587		WP_000987283.1, WP_001250644.1		WP_048103279.1
OG0001588		WP_001051883.1				WP_049685023.1, WP_049685203.1
OG0001589		WP_001110490.1		WP_011308207.1	WP_011011140.1
OG0001590		WP_001148908.1			WP_011012535.1		WP_012572252.1
OG0001591		WP_001160737.1			WP_011012897.1		WP_012572895.1
OG0001592		WP_001188343.1			WP_011012417.1		WP_012572010.1
OG0001593		WP_001219160.1		WP_011305993.1	WP_011011766.1
OG0001594		WP_001245695.1			WP_014835153.1		WP_012572622.1
OG0001595		WP_001254932.1, WP_001254938.1				WP_049685865.1
OG0001596		WP_001287454.1		WP_011306997.1		WP_049684409.1
OG0001597		WP_001295206.1		WP_011306196.1		WP_049684815.1
OG0001598		WP_001295272.1		WP_011306736.1		WP_049684413.1
OG0001599		WP_001338644.1		WP_011306468.1		WP_049684494.1
OG0001600		WP_001350499.1			WP_011011848.1		WP_012571806.1
OG0001601		WP_001350569.1			WP_011012518.1		WP_012572457.1
OG0001602			WP_014766823.1		WP_011011403.1		WP_012571150.1
OG0001603			WP_014766870.1		WP_011011586.1		WP_012572131.1
OG0001604			WP_014766894.1		WP_011012444.1		WP_012571900.1
OG0001605			WP_014766912.1		WP_014835177.1		WP_012572085.1
OG0001606			WP_014766938.1		WP_011012987.1		WP_012571419.1
OG0001607			WP_014766945.1		WP_011012734.1		WP_012572470.1
OG0001608			WP_014766954.1		WP_011013072.1		WP_012572703.1
OG0001609			WP_014766976.1			WP_049685668.1	WP_012570970.1
OG0001610			WP_014766990.1		WP_014835591.1		WP_012571463.1
OG0001611			WP_014766997.1		WP_011011124.1		WP_012572610.1
OG0001612			WP_014767000.1, WP_014767332.1	WP_011305406.1
OG0001613			WP_014767017.1		WP_048059041.1		WP_012571578.1
OG0001614			WP_014767035.1		WP_011011224.1		WP_012572912.1
OG0001615			WP_014767046.1		WP_011012735.1		WP_012572199.1
OG0001616			WP_014767079.1		WP_011011169.1		WP_012572882.1
OG0001617			WP_014767088.1		WP_011012328.1		WP_012572841.1
OG0001618			WP_014767096.1		WP_048059065.1		WP_012572226.1
OG0001619			WP_014767108.1		WP_011011411.1		WP_012572115.1
OG0001620			WP_014767133.1		WP_011013093.1		WP_083757801.1
OG0001621			WP_014767141.1		WP_011012386.1		WP_012571573.1
OG0001622			WP_014767153.1		WP_011012590.1		WP_012571446.1
OG0001623			WP_014767171.1		WP_011011303.1		WP_012572726.1
OG0001624			WP_014767198.1		WP_011012008.1		WP_012572501.1
OG0001625			WP_014767215.1		WP_014835099.1		WP_012572678.1
OG0001626			WP_014767247.1		WP_011012499.1, WP_014835227.1
OG0001627			WP_014767248.1		WP_011011904.1, WP_011012498.1
OG0001628			WP_014767311.1		WP_011012400.1		WP_012571113.1
OG0001629			WP_014767359.1		WP_011011581.1		WP_012572460.1
OG0001630			WP_014767395.1		WP_011012737.1		WP_012572027.1
OG0001631			WP_014767413.1		WP_011011245.1		WP_012572484.1
OG0001632			WP_014767543.1		WP_011011167.1		WP_012572883.1
OG0001633			WP_014767583.1		WP_011011736.1		WP_012571220.1
OG0001634			WP_014767588.1	WP_011307077.1	WP_011012677.1
OG0001635			WP_014767638.1			WP_049684361.1	WP_012572748.1
OG0001636			WP_014767644.1		WP_011011206.1		WP_012571276.1
OG0001637			WP_014767655.1		WP_011011346.1		WP_012572624.1
OG0001638			WP_014767664.1		WP_081420796.1		WP_012571328.1
OG0001639			WP_014767667.1		WP_011011665.1		WP_012572394.1
OG0001640			WP_014767720.1		WP_011012858.1		WP_012571395.1
OG0001641			WP_014767729.1		WP_014835120.1		WP_012571579.1
OG0001642			WP_014767783.1		WP_011011363.1		WP_012572579.1
OG0001643			WP_014767823.1		WP_011012213.1		WP_012571764.1
OG0001644			WP_014767847.1		WP_011012442.1		WP_012572614.1
OG0001645			WP_014767849.1		WP_011012974.1		WP_012571967.1
OG0001646			WP_014767876.1		WP_011011569.1		WP_012572735.1
OG0001647			WP_014767892.1		WP_011012181.1		WP_012571741.1
OG0001648			WP_014767911.1		WP_011012901.1		WP_012571248.1
OG0001649			WP_014767944.1		WP_011011282.1		WP_012572592.1
OG0001650			WP_014767948.1		WP_014835324.1		WP_012572189.1
OG0001651			WP_014767956.1		WP_011012355.1		WP_012571299.1
OG0001652			WP_014767996.1		WP_014835371.1		WP_012571385.1
OG0001653			WP_014768008.1		WP_014835550.1		WP_012571324.1
OG0001654			WP_014768017.1		WP_011012443.1		WP_012572652.1
OG0001655			WP_014768022.1		WP_011011950.1		WP_012571050.1
OG0001656			WP_014768049.1		WP_011012967.1		WP_048055009.1
OG0001657			WP_014768087.1		WP_014835378.1		WP_012572287.1
OG0001658			WP_014768092.1		WP_011013020.1		WP_012571890.1
OG0001659			WP_014768149.1		WP_011013123.1		WP_012572049.1
OG0001660			WP_014768158.1		WP_048059034.1		WP_012572217.1
OG0001661			WP_014768180.1		WP_014835602.1		WP_012572023.1
OG0001662			WP_014768220.1		WP_011012708.1		WP_012571177.1
OG0001663			WP_048815803.1	WP_048103372.1		WP_049685675.1
OG0001664			WP_048815823.1		WP_014835295.1		WP_048055075.1
OG0001665			WP_048815909.1		WP_011011573.1		WP_012572649.1
OG0001666			WP_048815979.1		WP_011012620.1		WP_012572507.1
OG0001667			WP_083836323.1		WP_011011730.1		WP_048055142.1
OG0001668			WP_083836333.1		WP_011012298.1		WP_012572576.1
OG0001669			WP_083836335.1		WP_011012775.1		WP_012571458.1
OG0001670			WP_083836338.1		WP_014835272.1		WP_012571346.1
OG0001671				WP_011021777.1	WP_011013154.1		WP_012571411.1
OG0001672				WP_011305126.1	WP_011012940.1		WP_012571049.1
OG0001673				WP_011305176.1	WP_014835462.1		WP_012572362.1
OG0001674				WP_011305180.1	WP_011012776.1		WP_012572056.1
OG0001675				WP_011305218.1	WP_011011418.1		WP_012571648.1
OG0001676				WP_011305221.1	WP_014835563.1		WP_012570990.1
OG0001677				WP_011305281.1, WP_011305282.1, WP_011305405.1
OG0001678				WP_011305307.1	WP_011011299.1		WP_012572720.1
OG0001679				WP_011305312.1	WP_048059047.1		WP_012572762.1
OG0001680				WP_011305329.1	WP_011013158.1		WP_012572006.1
OG0001681				WP_011305331.1	WP_014835397.1		WP_048055073.1
OG0001682				WP_011305345.1	WP_014835335.1	WP_049686111.1
OG0001683				WP_011305346.1	WP_011012262.1	WP_049686110.1
OG0001684				WP_011305347.1	WP_048059054.1	WP_049686109.1
OG0001685				WP_011305381.1, WP_011307366.1		WP_049684487.1
OG0001686				WP_011305437.1	WP_014835345.1		WP_012572674.1
OG0001687				WP_011305457.1	WP_004068229.1, WP_011012607.1
OG0001688				WP_011305490.1	WP_014835528.1		WP_012572065.1
OG0001689				WP_011305495.1	WP_011011489.1		WP_012571874.1
OG0001690				WP_011305517.1	WP_011012772.1		WP_012572268.1
OG0001691				WP_011305518.1	WP_011012870.1		WP_012571145.1
OG0001692				WP_011305584.1	WP_011012533.1		WP_012572335.1
OG0001693				WP_011305755.1	WP_011011430.1		WP_012572496.1
OG0001694				WP_011305763.1		WP_049685519.1	WP_012571287.1
OG0001695				WP_011305828.1		WP_049684623.1, WP_049685496.1
OG0001696				WP_011305848.1	WP_011011117.1	WP_049684529.1
OG0001697				WP_011305932.1	WP_011012931.1		WP_012572191.1
OG0001698				WP_011305977.1	WP_011011183.1		WP_012572467.1
OG0001699				WP_011305991.1	WP_014835129.1		WP_012571021.1
OG0001700				WP_011306022.1	WP_011011130.1		WP_012572605.1
OG0001701				WP_011306101.1	WP_011011126.1		WP_012572611.1
OG0001702				WP_011306163.1	WP_011011960.1		WP_012571564.1
OG0001703				WP_011306169.1, WP_048102950.1			WP_012572889.1
OG0001704				WP_011306195.1	WP_011013178.1		WP_012571548.1
OG0001705				WP_011306341.1, WP_011308232.1			WP_012571891.1
OG0001706				WP_011306355.1, WP_011306357.1		WP_084574191.1
OG0001707				WP_011306362.1		WP_049685364.1, WP_084574270.1
OG0001708				WP_011306365.1		WP_049685361.1, WP_049685901.1
OG0001709				WP_011306457.1	WP_011011988.1		WP_012571617.1
OG0001710				WP_011306516.1	WP_011013067.1		WP_012571915.1
OG0001711				WP_011306572.1	WP_011011999.1		WP_012571619.1
OG0001712				WP_011306735.1	WP_011011237.1		WP_012571514.1
OG0001713				WP_011306738.1	WP_011011309.1		WP_012571205.1
OG0001714				WP_011306825.1	WP_011011640.1		WP_012572218.1
OG0001715				WP_011306847.1	WP_011013019.1		WP_012571127.1
OG0001716				WP_011306914.1, WP_011308581.1			WP_012571285.1
OG0001717				WP_011306921.1	WP_011012300.1		WP_012572676.1
OG0001718				WP_011306984.1	WP_011012925.1		WP_012571972.1
OG0001719				WP_011307066.1	WP_011012380.1		WP_012572201.1
OG0001720				WP_011307143.1	WP_048059064.1		WP_012571457.1
OG0001721				WP_011307183.1	WP_011011807.1		WP_048055043.1
OG0001722				WP_011307276.1, WP_011307410.1, WP_011308262.1
OG0001723				WP_011307292.1	WP_011012647.1		WP_012572055.1
OG0001724				WP_011307308.1	WP_011012221.1		WP_012572600.1
OG0001725				WP_011307322.1, WP_011307331.1	WP_011012469.1
OG0001726				WP_011307372.1	WP_011011617.1		WP_012571708.1
OG0001727				WP_011307427.1	WP_011013195.1		WP_012571166.1
OG0001728				WP_011307459.1	WP_011013054.1		WP_012571104.1
OG0001729				WP_011307508.1, WP_011308478.1		WP_049684996.1
OG0001730				WP_011307616.1	WP_011012434.1		WP_012572406.1
OG0001731				WP_011307683.1	WP_011011774.1		WP_012572409.1
OG0001732				WP_011307840.1	WP_011012632.1		WP_012571306.1
OG0001733				WP_011307841.1	WP_011012633.1		WP_012571307.1
OG0001734				WP_011307930.1	WP_011011218.1		WP_012572743.1
OG0001735				WP_011307977.1	WP_014835150.1		WP_012571485.1
OG0001736				WP_011307981.1	WP_011013156.1		WP_012571409.1
OG0001737				WP_011308117.1	WP_011012818.1		WP_012572903.1
OG0001738				WP_011308144.1	WP_011011607.1		WP_012572447.1
OG0001739				WP_011308151.1	WP_011012550.1		WP_012571742.1
OG0001740				WP_011308230.1	WP_011013069.1		WP_012571481.1
OG0001741				WP_011308384.1	WP_011011512.1		WP_012570963.1
OG0001742				WP_011308500.1	WP_011011375.1		WP_012572926.1
OG0001743				WP_011308507.1	WP_011011355.1		WP_012572465.1
OG0001744				WP_048102607.1	WP_011012815.1		WP_012572318.1
OG0001745				WP_048102681.1	WP_011012196.1		WP_012571732.1
OG0001746				WP_048102978.1	WP_011012840.1		WP_048055077.1
OG0001747				WP_048103068.1	WP_011011165.1		WP_012571939.1
OG0001748				WP_048103503.1	WP_011012379.1		WP_012571756.1
OG0001749					WP_004068230.1, WP_011012606.1		WP_012571128.1
OG0001750					WP_004068727.1, WP_011012976.1		WP_012571963.1
OG0001751					WP_011011149.1		WP_012572898.1, WP_012572899.1
OG0001752					WP_011011261.1, WP_011012771.1		WP_012571884.1
OG0001753					WP_011011275.1, WP_011012485.1		WP_012572414.1
OG0001754					WP_011011521.1, WP_011011937.1		WP_012572795.1
OG0001755					WP_011011603.1, WP_011012817.1		WP_012571508.1
OG0001756					WP_011011616.1	WP_049685189.1	WP_012571292.1
OG0001757					WP_011011647.1	WP_049684945.1	WP_012571199.1
OG0001758					WP_011011664.1		WP_012571085.1, WP_012572180.1
OG0001759					WP_011011796.1	WP_084574197.1	WP_012570995.1
OG0001760					WP_011011939.1, WP_014835138.1		WP_012572797.1
OG0001761					WP_011012166.1		WP_012571535.1, WP_012571537.1
OG0001762					WP_011012250.1	WP_049685584.1	WP_012572320.1
OG0001763					WP_011012270.1, WP_081420783.1	WP_049686059.1
OG0001764					WP_011012496.1, WP_081420781.1		WP_012571261.1
OG0001765					WP_011012507.1	WP_049684506.1, WP_049684518.1
OG0001766					WP_011012593.1	WP_049684326.1	WP_048055144.1
OG0001767					WP_011013030.1		WP_012572431.1, WP_012572681.1
OG0001768					WP_011013177.1		WP_012571396.1, WP_012572479.1
OG0001769					WP_014835226.1, WP_014835359.1		WP_012572764.1
OG0001770					WP_014835541.1		WP_012571332.1, WP_012571511.1
OG0001771						WP_049684461.1, WP_052392241.1	WP_012571766.1
OG0001772						WP_049684517.1	WP_012571763.1, WP_012572573.1
OG0001773	WP_014354425.1	WP_000182899.1
OG0001774	WP_014354427.1	WP_000722973.1
OG0001775	WP_014354428.1			WP_011305384.1
OG0001776	WP_014354480.1			WP_011305550.1
OG0001777	WP_014354495.1			WP_011308301.1
OG0001778	WP_014354512.1			WP_011306662.1
OG0001779	WP_014354536.1	WP_000334583.1
OG0001780	WP_014354577.1					WP_049684336.1
OG0001781	WP_014354596.1					WP_049684754.1
OG0001782	WP_014354597.1					WP_049686196.1
OG0001783	WP_014354601.1			WP_011308099.1
OG0001784	WP_014354603.1					WP_049686097.1
OG0001785	WP_014354645.1			WP_011305407.1
OG0001786	WP_014354646.1			WP_011305408.1
OG0001787	WP_014354680.1			WP_011307567.1
OG0001788	WP_014354686.1	WP_000786911.1
OG0001789	WP_014354689.1					WP_049685371.1
OG0001790	WP_014354690.1					WP_049686033.1
OG0001791	WP_014354692.1	WP_000781074.1
OG0001792	WP_014354721.1	WP_001261235.1
OG0001793	WP_014354723.1	WP_001294600.1
OG0001794	WP_014354727.1					WP_049684382.1
OG0001795	WP_014354735.1			WP_011305249.1
OG0001796	WP_014354746.1			WP_011305196.1
OG0001797	WP_014354747.1					WP_049684637.1
OG0001798	WP_014354763.1					WP_049685839.1
OG0001799	WP_014354768.1					WP_049685982.1
OG0001800	WP_014354788.1			WP_011305700.1
OG0001801	WP_014354801.1			WP_011306202.1
OG0001802	WP_014354816.1			WP_011308605.1
OG0001803	WP_014354830.1			WP_011307295.1
OG0001804	WP_014354849.1			WP_011306032.1
OG0001805	WP_014354867.1			WP_052305888.1
OG0001806	WP_014354881.1	WP_000839153.1
OG0001807	WP_014354882.1					WP_049685515.1
OG0001808	WP_014354918.1						WP_048055051.1
OG0001809	WP_014354974.1					WP_049684649.1
OG0001810	WP_014354980.1			WP_011307268.1
OG0001811	WP_014354989.1	WP_000658652.1
OG0001812	WP_014354992.1			WP_048103467.1
OG0001813	WP_014354993.1			WP_011305107.1
OG0001814	WP_014355000.1	WP_001122779.1
OG0001815	WP_014355010.1					WP_049684987.1
OG0001816	WP_014355015.1		WP_014767821.1
OG0001817	WP_014355020.1	WP_001035674.1
OG0001818	WP_014355024.1	WP_000379245.1
OG0001819	WP_014355026.1			WP_080565321.1
OG0001820	WP_014355027.1			WP_011305555.1
OG0001821	WP_014355037.1	WP_001321419.1
OG0001822	WP_014355041.1	WP_000709082.1
OG0001823	WP_014355047.1	WP_000786005.1
OG0001824	WP_014355065.1			WP_011308006.1
OG0001825	WP_014355092.1			WP_011307230.1
OG0001826	WP_014355093.1			WP_011306544.1
OG0001827	WP_014355094.1			WP_011306545.1
OG0001828	WP_014355095.1			WP_011306546.1
OG0001829	WP_014355096.1			WP_011306547.1
OG0001830	WP_014355097.1			WP_011307251.1
OG0001831	WP_014355098.1			WP_011307252.1
OG0001832	WP_014355113.1, WP_014357124.1
OG0001833	WP_014355123.1					WP_049685034.1
OG0001834	WP_014355155.1					WP_049684652.1
OG0001835	WP_014355165.1					WP_049686082.1
OG0001836	WP_014355167.1					WP_049686034.1
OG0001837	WP_014355186.1			WP_011305206.1
OG0001838	WP_014355187.1			WP_011305207.1
OG0001839	WP_014355188.1			WP_048103120.1
OG0001840	WP_014355190.1			WP_011305210.1
OG0001841	WP_014355191.1			WP_011305211.1
OG0001842	WP_014355193.1			WP_011307429.1
OG0001843	WP_014355211.1	WP_000206275.1
OG0001844	WP_014355224.1					WP_049685571.1
OG0001845	WP_014355227.1			WP_011307552.1
OG0001846	WP_014355232.1	WP_000873894.1
OG0001847	WP_014355254.1					WP_084574287.1
OG0001848	WP_014355274.1			WP_011307613.1
OG0001849	WP_014355290.1	WP_001148481.1
OG0001850	WP_014355321.1					WP_049685766.1
OG0001851	WP_014355328.1					WP_049685752.1
OG0001852	WP_014355329.1	WP_001285833.1
OG0001853	WP_014355330.1					WP_049684264.1
OG0001854	WP_014355336.1			WP_011307025.1
OG0001855	WP_014355339.1				WP_011011785.1
OG0001856	WP_014355354.1					WP_049685417.1
OG0001857	WP_014355377.1					WP_049685107.1
OG0001858	WP_014355380.1					WP_049685110.1
OG0001859	WP_014355409.1			WP_011305300.1
OG0001860	WP_014355462.1					WP_049685758.1
OG0001861	WP_014355485.1	WP_000850540.1
OG0001862	WP_014355486.1	WP_000339065.1
OG0001863	WP_014355537.1		WP_048815878.1
OG0001864	WP_014355571.1	WP_000560561.1
OG0001865	WP_014355590.1			WP_011305562.1
OG0001866	WP_014355610.1	WP_000502395.1
OG0001867	WP_014355696.1					WP_049685136.1
OG0001868	WP_014355703.1					WP_049685151.1
OG0001869	WP_014355719.1	WP_001295284.1
OG0001870	WP_014355772.1			WP_080565343.1
OG0001871	WP_014355774.1					WP_049685871.1
OG0001872	WP_014355790.1	WP_000903148.1
OG0001873	WP_014355799.1	WP_000799401.1
OG0001874	WP_014355812.1					WP_049685663.1
OG0001875	WP_014355832.1			WP_011307182.1
OG0001876	WP_014355860.1	WP_001351783.1
OG0001877	WP_014355869.1			WP_011305390.1
OG0001878	WP_014355900.1	WP_001335745.1
OG0001879	WP_014355921.1	WP_000625631.1
OG0001880	WP_014355940.1	WP_000241277.1
OG0001881	WP_014355945.1	WP_000288603.1
OG0001882	WP_014355955.1	WP_000805700.1
OG0001883	WP_014355972.1	WP_001297298.1
OG0001884	WP_014356027.1	WP_000871504.1
OG0001885	WP_014356038.1					WP_049684645.1
OG0001886	WP_014356041.1					WP_049685912.1
OG0001887	WP_014356045.1					WP_049684953.1
OG0001888	WP_014356058.1					WP_049684749.1
OG0001889	WP_014356062.1	WP_000703900.1
OG0001890	WP_014356129.1					WP_049686261.1
OG0001891	WP_014356144.1	WP_000678201.1
OG0001892	WP_014356163.1			WP_011308195.1
OG0001893	WP_014356175.1	WP_000155657.1
OG0001894	WP_014356176.1			WP_011307326.1
OG0001895	WP_014356177.1			WP_011307611.1
OG0001896	WP_014356255.1					WP_049685126.1
OG0001897	WP_014356266.1	WP_001280641.1
OG0001898	WP_014356268.1			WP_011305886.1
OG0001899	WP_014356270.1						WP_012571705.1
OG0001900	WP_014356289.1	WP_001111023.1
OG0001901	WP_014356290.1	WP_000055741.1
OG0001902	WP_014356298.1					WP_049686239.1
OG0001903	WP_014356336.1					WP_049685215.1
OG0001904	WP_014356337.1					WP_049685212.1
OG0001905	WP_014356348.1					WP_003867000.1
OG0001906	WP_014356360.1	WP_000646078.1
OG0001907	WP_014356365.1					WP_049685454.1
OG0001908	WP_014356367.1					WP_049684378.1
OG0001909	WP_014356376.1					WP_049684913.1
OG0001910	WP_014356381.1					WP_049684908.1
OG0001911	WP_014356385.1					WP_003870963.1
OG0001912	WP_014356390.1	WP_000189019.1
OG0001913	WP_014356391.1					WP_049685461.1
OG0001914	WP_014356394.1			WP_011306542.1
OG0001915	WP_014356395.1			WP_011307852.1
OG0001916	WP_014356397.1			WP_011305571.1
OG0001917	WP_014356400.1			WP_011306258.1
OG0001918	WP_014356402.1	WP_001131339.1
OG0001919	WP_014356410.1	WP_000059411.1
OG0001920	WP_014356411.1	WP_000733715.1
OG0001921	WP_014356428.1	WP_000187925.1
OG0001922	WP_014356440.1			WP_011305819.1
OG0001923	WP_014356443.1, WP_014357592.1
OG0001924	WP_014356449.1			WP_011306497.1
OG0001925	WP_014356452.1					WP_049685934.1
OG0001926	WP_014356495.1					WP_049685286.1
OG0001927	WP_014356501.1					WP_049685299.1
OG0001928	WP_014356503.1					WP_049685302.1
OG0001929	WP_014356506.1	WP_001080102.1
OG0001930	WP_014356507.1			WP_011307987.1
OG0001931	WP_014356512.1	WP_001130308.1
OG0001932	WP_014356523.1					WP_049685304.1
OG0001933	WP_014356527.1					WP_049685311.1
OG0001934	WP_014356528.1					WP_049685312.1
OG0001935	WP_014356529.1					WP_049685315.1
OG0001936	WP_014356532.1					WP_049686240.1
OG0001937	WP_014356535.1					WP_049685321.1
OG0001938	WP_014356539.1	WP_000135058.1
OG0001939	WP_014356544.1					WP_049685381.1
OG0001940	WP_014356545.1					WP_049685383.1
OG0001941	WP_014356573.1					WP_049685503.1
OG0001942	WP_014356577.1	WP_001289652.1
OG0001943	WP_014356578.1	WP_000920784.1
OG0001944	WP_014356579.1	WP_000231927.1
OG0001945	WP_014356581.1					WP_049685444.1
OG0001946	WP_014356582.1					WP_003871309.1
OG0001947	WP_014356583.1					WP_049685206.1
OG0001948	WP_014356616.1					WP_049684298.1
OG0001949	WP_014356628.1					WP_049685697.1
OG0001950	WP_014356629.1					WP_049685698.1
OG0001951	WP_014356630.1					WP_049685699.1
OG0001952	WP_014356635.1	WP_000186631.1
OG0001953	WP_014356668.1			WP_011305706.1
OG0001954	WP_014356754.1					WP_049684242.1
OG0001955	WP_014356755.1					WP_049684243.1
OG0001956	WP_014356758.1		WP_014767113.1
OG0001957	WP_014356776.1	WP_000406064.1
OG0001958	WP_014356782.1	WP_000039688.1
OG0001959	WP_014356794.1			WP_011307797.1
OG0001960	WP_014356811.1					WP_049685484.1
OG0001961	WP_014356839.1	WP_000011603.1
OG0001962	WP_014356843.1				WP_011011927.1
OG0001963	WP_014356859.1					WP_049685251.1
OG0001964	WP_014356861.1					WP_049684371.1
OG0001965	WP_014356867.1	WP_001253441.1
OG0001966	WP_014356870.1	WP_001282101.1
OG0001967	WP_014356871.1	WP_001350520.1
OG0001968	WP_014356875.1					WP_049685261.1
OG0001969	WP_014356882.1					WP_049685309.1
OG0001970	WP_014356884.1					WP_049685602.1
OG0001971	WP_014356916.1					WP_049684400.1
OG0001972	WP_014356923.1					WP_049685168.1
OG0001973	WP_014356924.1					WP_049686227.1
OG0001974	WP_014356934.1	WP_001075716.1
OG0001975	WP_014356937.1	WP_000762196.1
OG0001976	WP_014356948.1	WP_000387713.1
OG0001977	WP_014356961.1					WP_049685207.1
OG0001978	WP_014356962.1			WP_011305765.1
OG0001979	WP_014356997.1					WP_049684822.1
OG0001980	WP_014357005.1					WP_049684973.1
OG0001981	WP_014357018.1					WP_049684962.1
OG0001982	WP_014357040.1					WP_049685529.1
OG0001983	WP_014357131.1			WP_011308116.1
OG0001984	WP_014357138.1					WP_049684917.1
OG0001985	WP_014357147.1				WP_011011142.1
OG0001986	WP_014357151.1			WP_011308597.1
OG0001987	WP_014357153.1			WP_011307062.1
OG0001988	WP_014357154.1	WP_060667209.1
OG0001989	WP_014357162.1					WP_049684676.1
OG0001990	WP_014357164.1					WP_029689229.1
OG0001991	WP_014357167.1	WP_000057138.1
OG0001992	WP_014357168.1					WP_049685721.1
OG0001993	WP_014357169.1					WP_049685722.1
OG0001994	WP_014357195.1	WP_001140433.1
OG0001995	WP_014357216.1					WP_049685827.1
OG0001996	WP_014357226.1	WP_001262716.1
OG0001997	WP_014357234.1	WP_000356956.1
OG0001998	WP_014357238.1	WP_000456715.1
[truncated: 565 more rows]
